# Supplementary material for: Modeling the effects of strigolactone levels on maize root system architecture
Source: Front Plant Sci. 2024 Jan 11;14:1329556. doi: 10.3389/fpls.2023.1329556 (PMC10808495; doi:10.3389/fpls.2023.1329556)
Supplement: Supplementary file 1 [file DataSheet_1.zip]

Archive with 7 entries (7 files):
- Supplementary Data File S1/Figure4.tif
- Supplementary Data File S1/Figure5.tif
- Supplementary Data File S1/real_maize1.tif
- Supplementary Data File S1/real_maize2.tif
- Supplementary Data File S1/Supplementary Data File S1.nb
- Supplementary Data File S1/SupplementaryData_Liu_et_al_2021.xlsx
- Supplementary Data File S1/SupplementaryData_RSA_100iterations.txt
