# Supplementary material for: Modeling the effects of strigolactone levels on maize root system architecture
Source: Front Plant Sci. 2024 Jan 11;14:1329556. doi: 10.3389/fpls.2023.1329556 (PMC10808495; doi:10.3389/fpls.2023.1329556)
Supplement: Supplementary file 1 [file DataSheet_1.zip › Supplementary Data File S1/SupplementaryData_RSA_100iterations.txt]

{{{96.6135401411814, 98.8103804916556, 97.21598661353003, 89.7471442166718, 
   93.1089693728548, 78.96070284365946, 84.7287144517943, 86.26144638032675, 
   80.23510774551318, 82.08449802891263, 86.08863562000866, 
   79.46500181780539, 84.17707869612002, 83.48422126338858, 
   92.07143738061275, 81.18724335650748, 77.38550962238529, 
   78.34815065107829, 83.60550080961033, 84.60828772181048, 
   82.01137496865894, 78.27800659686794, 76.38210531926475, 
   82.25783247141814, 81.35162743040445, 80.81874220238399, 81.2918378795447, 
   82.07510769844141, 81.09427860104826, 82.41749867665449, 81.1062320562905, 
   81.22245210855525, 81.05881114671, 79.67227952375251, 80.77106332162734, 
   82.45316288963521, 82.29289642087012, 81.51786505266837, 81.5198109262194, 
   82.09266701901846, 81.11807827281595, 80.55743621811428, 
   80.11858272682689, 81.83576228355412, 81.969900092949, 81.80178490486345, 
   81.061184526347, 79.88877021402816, 80.15029482385478, 81.74859678687353, 
   81.28629660797296, 80.07439266987825, 81.32801357271815, 
   81.17789717833654, 79.7873346600573, 82.57333589159228, 81.17169295168372, 
   80.19632518864337, 81.51543213492484, 81.65376902361785, 
   81.08213266267127, 80.82515985237971}, {110.06910589632062, 
   96.98101699715839, 108.92975279565623, 109.01057482772329, 
   105.44845467364271, 88.36508310345596, 87.2902049030215, 
   84.19164990043383, 87.78377524848273, 88.28699985810646, 
   82.91703862270717, 81.77897168911092, 81.14213611180125, 
   78.02867766339746, 78.8949806578273, 80.87509041668827, 87.16817091937725, 
   85.42008126195326, 80.7434968888337, 82.66324293361912, 89.60740484953223, 
   80.06994553511461, 81.76254726265921, 84.66740871665431, 
   83.35123071756868, 84.37585043863858, 82.09494216617038, 83.8731651152767, 
   83.8910917343979, 85.20311363743767, 85.0632306404535, 83.22401491677863, 
   83.61011898767673, 82.22257622535393, 83.60446924270413, 81.1312838538432, 
   84.34408797788232, 83.40905527618128, 83.90252762675748, 
   84.84586261020198, 84.92063075135658, 82.68706506615564, 
   83.47443943990936, 84.77697607042668, 82.81788574042594, 
   83.59419341813745, 85.04947274503627, 82.85982322711554, 
   82.98148267946512, 82.73838532004878, 81.99733708102431, 
   84.20497598393166, 83.0205354124802, 80.25537256304457, 82.76818349641994, 
   82.34956820009633, 84.68091401624501, 83.50300689485104, 
   83.40528500484294, 83.24128048939465, 83.02805396841626, 
   81.60684198004738}, {110.83080254116821, 108.30272273193602, 
   113.35219183312998, 105.1314169621197, 98.14297161250003, 
   85.59106656050069, 80.85143719269118, 79.82793322780562, 90.0441923363865, 
   82.97712320949414, 81.3908803293663, 84.16564764589668, 89.94693384250657, 
   88.0349225339188, 88.37633450030661, 84.79594224297627, 87.88205492211058, 
   82.81412505075464, 89.89829063543029, 89.4963863875387, 89.31768471249075, 
   77.13068975512911, 87.25300311058965, 86.17605737259431, 
   84.25482338262147, 84.36239085172274, 86.20527732518042, 
   84.54200057912331, 86.48028119583783, 85.85615638383217, 
   83.78360691352708, 86.08175635606216, 85.862289312039, 85.27413726258077, 
   87.14244587886385, 83.89965428750135, 84.81681342305902, 
   85.87454262001818, 83.0098014471899, 86.7663021186796, 85.24744299903797, 
   85.02655764445664, 85.66912586462539, 85.15178391849324, 
   85.16164382324892, 86.27283378912165, 83.49900514600958, 
   85.50387832965322, 86.32450618025297, 85.88223733700642, 
   83.99729085984096, 85.32848828790134, 85.1292132854125, 83.28947415920067, 
   86.24235565409411, 86.35367729253781, 85.42013445009083, 
   83.72053703424862, 86.02377492221368, 86.75366794790938, 
   85.16203238692104, 84.81640198459104}, {113.27897453882275, 
   109.6850301984925, 108.24416850376213, 108.45660653822588, 
   114.31069059351525, 83.93467532988778, 89.80138950293292, 
   91.44433958711492, 89.922336868986, 84.97195193445472, 88.66006597505935, 
   90.33851446543403, 86.5612613767788, 91.43787252339955, 89.50800378215786, 
   88.81288206514614, 93.9616789048003, 83.30406765941716, 80.37134509416182, 
   88.1161689513047, 91.65912925550288, 88.63939977264018, 88.36272658203598, 
   86.37327020119896, 87.8057457261962, 88.79269435143233, 87.6869551446644, 
   85.13991982433916, 87.93603137752955, 88.55793982560584, 
   89.36544117649406, 87.08195177024649, 86.2009968320039, 87.8223186225663, 
   86.52963130013393, 85.90911713655059, 86.64512087142029, 
   88.22020093469105, 87.65625530866562, 86.61852581226847, 
   89.09538090022184, 87.1244391221017, 85.70730583827444, 87.18125218098953, 
   87.74785492138713, 88.13119129866195, 88.79508326112864, 86.7480423998147, 
   87.46846648556912, 86.795573166611, 87.83636548327131, 87.03289221338095, 
   86.77300258162202, 89.56394300813304, 87.19026548129564, 
   85.91288538885664, 87.93459304553986, 89.63061004012036, 
   89.05063229336324, 87.09793267328422, 87.61716077943775, 
   88.87635509765649}, {109.12470697360119, 108.8837839799577, 
   108.09898874398014, 114.56460634082, 119.38845469290645, 
   85.79336337480804, 88.46465061902254, 87.06696283545845, 84.3982442682227, 
   90.42183228161524, 88.7448022935479, 93.49019447771494, 86.27867689467963, 
   89.56225110752024, 96.83227033215992, 88.39596605475273, 
   92.66482804691525, 84.85816364772603, 80.69197624746144, 
   92.57239479070299, 90.89443968589596, 87.92719447537613, 
   87.81536952319105, 89.99729206261277, 89.06709314845196, 
   89.66656342757643, 89.48562121621458, 89.41005293434779, 90.839349401632, 
   87.54361253533186, 90.18565249778953, 91.30020769965776, 
   87.32246055501736, 90.6793351690195, 88.95763501032597, 90.20365562310512, 
   90.75687068385353, 87.75674621775217, 89.18955598722978, 
   89.94463889166087, 89.00783487488872, 90.25075886797707, 
   89.03008406698224, 90.26334940492279, 89.96566594389763, 
   90.73096220169731, 92.72384028472827, 90.75037527832228, 
   88.55262637102922, 89.69479438703586, 87.86339499536244, 89.0572203004417, 
   87.992454624294, 89.6276549546701, 89.21961126446418, 88.8676083771453, 
   88.95696250950726, 89.15488212125176, 91.02810256717856, 
   88.51302593667417, 90.92535597476348, 91.59009063158473}, 
  {118.23050455602484, 114.1892365669353, 121.26421301607529, 
   125.30997100926353, 120.03807910074973, 92.48143300645545, 
   91.24192538987802, 86.64733972441249, 93.16880076399781, 
   90.77896352877717, 91.92803600350436, 87.83776717879641, 
   87.52641127004931, 90.7759548137978, 95.31617058401307, 88.30411912518215, 
   88.37843473261667, 90.37454719072, 101.97965726027422, 88.48827633354595, 
   89.55298404423978, 89.4020017935806, 91.16091995713631, 89.2278074523932, 
   90.24557071750077, 89.55252213846809, 88.2857530232418, 91.19246629445146, 
   90.31778243067328, 88.95122656065787, 90.89413640989044, 
   89.24567739957565, 90.7382374938674, 90.42680183729053, 89.29997830749785, 
   90.62429557619444, 89.9064474864073, 88.44578972390731, 91.33506212852686, 
   90.16854733803208, 91.28058025203805, 88.7465733389584, 90.9474011197816, 
   92.10397099251006, 88.4345519397449, 88.10100095926452, 89.73576789393626, 
   88.65131247559474, 90.67485022768224, 90.94756462437599, 
   90.99948221112518, 89.0336129643007, 89.10121051838362, 92.4299454265058, 
   88.6254361298491, 90.49751882301003, 89.89716245154487, 90.20323563539996, 
   90.19253024188865, 91.52487178387219, 91.32044914962572, 
   89.38757987831949}, {112.27172841813177, 111.05519667975777, 
   119.12512594180279, 113.16252257333647, 115.26967915224968, 
   95.17559971209234, 92.37298963455564, 92.47530906617008, 
   91.33683200566254, 96.49929309382632, 88.32730869372519, 
   96.17765803032992, 86.62260072622401, 87.4988476844036, 92.47290507859654, 
   87.14045388901961, 91.21212410590131, 89.59290533120155, 
   88.83375607862969, 90.71480110959439, 86.35145560967365, 
   94.09362934828977, 90.52485249644307, 89.38967220029862, 90.6924121369229, 
   89.9015854832412, 89.66362841503165, 88.82617819118602, 90.2396347215992, 
   89.43355098336158, 89.27101039482245, 90.55738267451657, 88.0786492708963, 
   90.02574652361389, 88.73139981018078, 90.82801184878923, 
   89.36867190643055, 91.80035761346073, 88.77905418159736, 
   90.73702045159432, 90.16772727327047, 90.21280758970201, 
   89.31397374557774, 88.1712907722992, 89.93234276749574, 88.03962363729867, 
   90.0443885725731, 90.35972124686982, 90.73651677917337, 89.54161584109845, 
   91.74662771195551, 89.78808494576745, 92.30762458153302, 89.2069078596606, 
   92.51763859932477, 90.73538018443944, 88.64773639521707, 
   90.37357239948555, 88.21896767788462, 90.41706540962991, 
   90.62411070648554, 89.45756924892306}, {118.59863064161047, 
   114.03155821004168, 121.61073461296532, 118.03429793135837, 
   116.49918763474318, 92.04920842045755, 87.34722454099, 91.50708074128805, 
   92.00893877592503, 86.21368192708137, 91.5252859940847, 91.00865845752362, 
   92.1025703155283, 87.6746404627188, 89.89125715951145, 90.0798252628671, 
   88.11860996466811, 91.83221538347388, 88.75287624713813, 
   84.50275809043802, 89.79551904764853, 93.62730212419466, 
   87.34685338574208, 90.90934216529453, 89.81737169532552, 
   90.02985499272566, 92.11631684076922, 90.97473454203708, 
   93.19388673361571, 90.29094640872482, 89.9127550079901, 89.75827288886732, 
   92.30113015201728, 90.29431103370622, 90.32929873831588, 
   89.52339530716758, 89.13528819721184, 88.1044412395333, 90.1143118816124, 
   89.42618321637457, 91.02615361027378, 89.45271660199093, 
   90.21033143374183, 92.36134295669571, 91.632547201558, 90.12999697638165, 
   89.41051655198926, 89.56730998313759, 90.21828014457968, 
   91.50766049853694, 87.93430314215634, 88.25213065666864, 
   89.93647482452735, 90.62914092328297, 89.19063159660095, 
   89.03181682309341, 89.54761046887347, 91.25643116703617, 
   89.71122772238809, 88.86656163715091, 89.43378978965849, 
   91.07271105008377}, {117.33076035525818, 115.96359432220933, 
   116.97134746539385, 113.51590011056301, 105.9437343264035, 
   91.15090160390373, 98.48920323366215, 90.72871938291297, 
   84.99536837550829, 83.75158139768024, 86.1864649887321, 88.34962193280755, 
   92.6646572251555, 84.9365859314048, 87.63149526910317, 91.53122383992508, 
   88.83648575119102, 91.4609961274435, 84.75764304262289, 95.4431543975975, 
   87.17859284506812, 85.90018990502352, 89.91905611558869, 90.0802152286716, 
   89.63913023753125, 89.29387699584822, 89.67506079229666, 
   90.35176351450654, 90.30379485396732, 90.42440014984052, 
   91.32712584785013, 91.52746735380407, 89.96097804544921, 
   91.14139640913054, 89.11976035737639, 91.38278086621918, 
   89.85436867341666, 89.14191431717123, 90.96342110270336, 
   89.83910299553685, 90.97189147669218, 90.55008092779836, 
   90.37106267962272, 90.11139185725604, 90.2661029027152, 89.17219104011642, 
   90.15577655495552, 88.51951217143785, 87.13747927909095, 
   91.56381913509357, 91.85379389058141, 92.68507136190387, 
   90.24287742641816, 91.97881513186195, 90.55361033854363, 
   90.12604168098588, 91.07087658488334, 90.21560189596345, 91.7885991358402, 
   89.74672784572107, 89.43883611928119, 90.69496402483104}, 
  {110.47938764187359, 106.26837147321545, 118.88254515178927, 
   115.01562051132534, 110.28813917862941, 86.1322395186954, 
   91.99569438724981, 93.73385906300899, 90.30000121688832, 
   92.93520025325077, 88.88832557330223, 98.20363113369197, 
   91.45520284773153, 91.4689973510434, 97.10068281862195, 91.31323920731411, 
   90.30196560084178, 88.03353131654133, 88.80351460543957, 
   90.65137376363168, 94.06976955308888, 89.692310132497, 84.21474981517076, 
   92.66674523090803, 89.09254347218474, 89.64459895263323, 
   89.38275267851607, 90.74565590916296, 92.76603634720763, 
   90.94861795050664, 91.15844778313546, 90.03282489822138, 91.2392884870506, 
   91.87192258021538, 88.73178269799243, 92.47128967185496, 
   91.89806773247417, 86.93174800386859, 91.45771039851776, 
   90.88388228791402, 90.37113706147237, 91.18631213169093, 
   90.77121111622185, 91.84499357578666, 90.68839957785224, 
   92.00304331380977, 91.32344332987725, 89.78488140783784, 
   89.51143623720573, 92.31623304506232, 89.33483066938982, 
   88.34998564947021, 90.27752569274827, 90.94096564061861, 
   91.26357257641726, 89.78478005215598, 91.37106363415366, 
   90.43277979619316, 90.32500564161838, 91.06962809381929, 
   91.26320424104001, 91.30880115906263}, {111.41022118065352, 
   115.60133102633512, 118.56792774566483, 109.79461184708249, 
   113.0757190919254, 90.20896556665473, 88.81881259113281, 
   84.15308796246084, 86.26002893237654, 89.17266862057626, 
   93.72572823083148, 87.72304191263333, 86.02001848202683, 
   95.31341176199028, 94.1719047551555, 94.136065673349, 86.74291796186358, 
   92.56807292951024, 98.32190679172844, 97.75414271349463, 
   86.25693240137856, 94.92452513292942, 85.84482910439748, 
   89.76661920074352, 91.04258952615798, 90.4334161092868, 90.31852840086763, 
   89.07414398639288, 90.3448733651081, 91.65174197647316, 88.38251996191649, 
   91.1712538755729, 92.10313114749964, 90.73640788259084, 89.75852379948726, 
   91.21112647195442, 91.51569059844763, 91.06450650407099, 
   90.58079225105675, 90.60373114398483, 90.32590885798761, 
   91.49819232884968, 92.21335693398473, 91.32234770772332, 92.2052046729836, 
   93.00616381674185, 90.59636152293456, 89.68987485825716, 
   89.04604814923897, 90.95736686997031, 91.43359151276299, 
   89.94886506907899, 91.32571083644308, 89.82574678144414, 
   92.12512262201602, 90.41849392623267, 91.02455172067978, 
   92.31745364767357, 91.4498208542006, 91.09264876347567, 89.15486004430738, 
   89.09830478861544}, {100.80664948698725, 108.13374644185083, 
   108.04629416585084, 109.35971199077757, 110.16028925796724, 
   93.26388803941558, 91.5155661750982, 95.4443511230369, 89.99677508691198, 
   92.58666653335649, 92.66959026278606, 93.83071681661589, 
   85.26045140633653, 89.73501617908875, 95.69028539230817, 92.1735918163063, 
   95.0868132155393, 86.02964153886116, 91.14177497761708, 97.26343632698307, 
   92.60053606959613, 92.60106119933147, 88.1525273599671, 90.68519445603303, 
   92.15802048888096, 91.32452940165177, 89.20018729827027, 
   91.90043396155947, 92.2825845697901, 91.17101464516755, 91.94801738636491, 
   90.66509353596581, 92.06124465131289, 90.00845585776803, 
   90.51479281672054, 90.14009961100543, 91.82570021298788, 
   91.58895052172082, 91.69971356393236, 90.66228238741732, 
   92.49722968438196, 91.03572042032022, 91.6716073013875, 90.78822147692472, 
   90.68719404368193, 88.15865938834251, 90.58967841048585, 
   91.11564564348147, 90.20885393374522, 91.50283091908693, 
   92.44137935840564, 91.01983825901124, 90.8087024242761, 89.74658932530343, 
   91.59822004104214, 90.93118680725891, 90.65570747284372, 
   91.25423367502057, 89.45525099469707, 90.36381765843652, 
   91.14620758579244, 89.1887711312975}, {114.88778834273253, 
   101.73264392628819, 104.82190565083359, 107.00706254825579, 
   108.10647726703769, 95.49451883446336, 92.93101448220214, 
   93.51323794659783, 92.53337576275698, 95.66231235203375, 90.9898923506658, 
   88.58211143867393, 93.99013321032075, 90.56700438407358, 89.624187641332, 
   86.6612545878187, 90.50962422396643, 89.24012071168625, 92.61564859028303, 
   88.80260573145918, 82.78711667038414, 84.8747948385405, 92.69370303516949, 
   90.26532608895991, 92.48403997876731, 90.34407878005516, 
   90.19154855843607, 92.2658325657322, 91.4697413025729, 90.03523619995352, 
   91.8632885341076, 91.20589120738262, 90.88322388292664, 91.03465162395074, 
   90.88722773299668, 92.74339009163009, 91.23340104001657, 
   91.86770066516318, 91.70933317903874, 88.97370335979093, 
   89.90859153629391, 89.98530416539441, 91.11101361234145, 
   90.91515821547534, 92.58903966544268, 90.8942427664973, 90.79363040085745, 
   91.01696207118279, 91.51495185670693, 90.62390403845119, 
   92.50870378652695, 90.17900420756253, 92.01907655730531, 92.4628478223567, 
   90.77792449432776, 92.32413806899766, 91.07955301755213, 
   90.76541769620326, 91.72569666660651, 90.08755749198964, 
   90.59189053623895, 90.4853200915264}, {107.12793357512793, 
   101.86177030749526, 107.09928386010759, 110.12864323487912, 
   103.63386799012474, 86.98421176766249, 93.00502472798165, 
   93.2641388546202, 87.84331901529042, 86.53189700396224, 87.89930659342805, 
   95.47664654768188, 85.54348393017675, 91.05159378120418, 
   94.48710650755751, 93.46127672439331, 93.94361730407127, 
   89.94484005950218, 96.20123725596524, 97.44021691966866, 
   91.03200438603847, 96.37273267156266, 89.42435353674, 90.89528437016178, 
   92.44153999475971, 91.01439948049914, 93.32970973125245, 
   91.97773845171717, 92.25107800408003, 92.66900493199277, 
   91.22242516467212, 91.21131607464464, 90.74049073501811, 
   89.28296970632258, 93.63059467555082, 90.77672930584068, 
   92.51157623283808, 89.31474799462704, 92.11433801031419, 
   91.33329185861635, 91.58770494409572, 91.18434551311151, 
   91.86449577376669, 89.57151624369985, 92.1355239041198, 89.47820444090884, 
   93.60468145420973, 91.49924411790676, 92.03592958203207, 
   91.86882859125426, 89.22222012248238, 91.44521855418859, 
   89.31224159640202, 92.15140534556346, 93.39421974367025, 
   92.26582966136587, 91.08643271146991, 90.87021574535069, 
   88.95638037892076, 91.32677807461947, 90.1738391967208, 
   90.78118336788552}, {105.77360182186578, 105.25623454609034, 
   104.7986154369055, 105.75610598412436, 104.93060760918664, 
   95.06580453202685, 89.53303471505458, 88.92136929753093, 
   98.05375180878613, 91.61348522627563, 91.11966034046803, 
   85.29142644173962, 94.70876628502413, 89.14063649715422, 
   88.06652211985013, 93.72166608026187, 87.07892101292983, 
   91.85285999664879, 88.68341461391401, 92.12893773704008, 
   92.18899756244109, 96.14672426084101, 92.16767311089451, 
   92.34420185780715, 91.95729573375286, 90.06401218373965, 
   89.83781015337479, 91.3235819272768, 91.25744500901237, 93.28866883913578, 
   90.56441521207233, 91.17669380625148, 90.13660533042918, 
   92.33492972497503, 93.056516159203, 91.38559526241171, 91.57059786391802, 
   90.07358880054241, 90.84383833605652, 92.0050831144739, 92.55050956515342, 
   91.98236092737868, 91.66031559885106, 92.11226218723603, 
   93.27694649058455, 91.37331588317846, 91.14776658362555, 
   92.27108749509162, 92.06032420259535, 91.71239706535363, 
   91.58460386385651, 91.43480851834622, 91.99419746280047, 
   90.99359547085649, 91.03008233728848, 90.45013881101538, 
   90.80952095139466, 92.31395153540413, 92.26906732909808, 
   90.93998154725381, 91.19495762414952, 89.5428327968458}, 
  {96.36229355198623, 100.31492126359386, 90.52991930241411, 
   106.35051004033834, 113.12385407759433, 93.38048312295675, 
   94.4514407436184, 94.77790530470784, 97.40782050341572, 91.5054103702798, 
   93.23809818277428, 88.28942448758634, 94.61155764543491, 
   90.14203894400235, 88.01798769792607, 88.13504215598607, 
   91.00189652030332, 97.40775257438698, 95.69998085163567, 
   95.03571325718134, 89.87806603921666, 90.89748942734083, 
   93.40110830521095, 91.69298227589903, 91.29979709677079, 
   91.68925046713335, 90.97219568151523, 91.92723330980857, 
   92.11272597838466, 90.33276479538743, 92.79818752914304, 
   91.34359976324008, 90.714472938432, 93.31682147422688, 91.82967956537813, 
   91.73261532046088, 91.43095530707411, 92.4553473230213, 90.43955081981352, 
   91.71791003315418, 91.3691602507499, 90.59844664961743, 90.90263102009575, 
   90.85609050052429, 90.47335404643526, 90.85632169993545, 
   91.30447000137491, 90.5132634652424, 91.62975690041651, 90.61493735706887, 
   91.45387847186477, 91.34788314691443, 93.12410706554705, 
   91.85615827784628, 92.21690762837461, 90.93216162853572, 
   91.02262420965405, 89.96726413374277, 90.68386367960804, 
   90.95995551253284, 91.86168877204535, 92.38763150424052}, 
  {99.13786352829253, 100.11418974770234, 93.3115229785998, 
   102.04552949785051, 96.90630830723148, 83.6201734478656, 
   92.33956383015783, 98.10326877452451, 90.61479063953564, 
   96.28383307449658, 94.29984349954955, 87.92693953681079, 
   96.39012692615427, 93.66970682863382, 92.87548258097051, 
   98.09070122564185, 86.93297818671658, 92.67665507238297, 
   87.68820605375647, 87.02116872510645, 95.43893921649892, 
   94.03401470065837, 90.76180896785638, 89.83980189785326, 
   91.11645312431813, 90.01584285320126, 91.46797889988642, 92.2997691319916, 
   90.6638884345748, 91.60834378558745, 92.1209784716887, 91.19263105842772, 
   92.59421449544057, 90.9142343898549, 92.55263241331434, 92.7291636464112, 
   91.75600753938514, 92.78260430473459, 90.35338832367876, 
   90.73571958439994, 92.6668994980669, 92.83831979876871, 92.26993934255619, 
   90.94623330356993, 90.51375573058874, 92.63660020115873, 
   90.69566598581548, 91.84110641633401, 91.77264432392806, 
   92.76837713266985, 93.78912348734676, 94.38362454897617, 
   93.25140795132361, 91.73827686703336, 92.6125146054244, 92.4390491972055, 
   91.4710511034344, 92.62335311202992, 91.55932894706477, 92.33548163829573, 
   91.78061221565208, 92.46318389907371}, {105.18770810502924, 
   104.08375846516994, 102.3694364541788, 93.02583521150423, 
   107.98778442956021, 96.17533772687644, 91.85833138957237, 
   93.72257692628061, 90.09346150656539, 95.00685467940936, 
   97.92230786564119, 95.17505666474122, 89.89667782211643, 
   94.33080859273635, 85.19979180308961, 93.29305195036326, 
   91.34944710711204, 93.93740278143002, 90.13877421162044, 
   90.49217537400496, 94.0527316560329, 97.52032762102046, 90.36618475273893, 
   91.62506362336113, 91.80916404992598, 91.50654290153379, 
   91.48400704385183, 90.20162415966364, 91.97028185290425, 
   93.39579460755121, 88.97153156084097, 91.41705759438855, 
   89.84157230414192, 91.5750265532583, 91.66841690056727, 92.86333232259089, 
   91.42617857726837, 93.24672362381585, 93.29377337277948, 90.0221602459863, 
   93.24191528603367, 92.5794634789481, 93.77387847558956, 92.60479758565484, 
   93.88051942238306, 91.14202953129052, 93.13490162440341, 
   92.90602508498709, 92.70423167339352, 91.81831367466665, 
   92.33431786640575, 93.23286484402915, 92.95474965581582, 
   91.50529507715687, 90.65866713405367, 93.50176048205302, 
   90.38507498434774, 93.13663473777677, 92.23898033847944, 
   94.20438504778754, 89.7241491232389, 93.98739432883272}, 
  {102.24594549693613, 99.17821740401297, 100.58649879231609, 
   98.5207732131378, 93.3843238113262, 99.44291481717548, 88.95752938666551, 
   93.63344517267194, 84.86151091070997, 93.89111225751661, 
   93.76997977460633, 88.02451204061607, 91.77537027674121, 
   94.06805243658258, 90.02572715679553, 87.8062023554883, 93.50670218705693, 
   96.53017747005919, 86.3519405199617, 91.16367320986453, 92.62480403940137, 
   87.05734197136913, 94.93677236330008, 91.96571187846155, 
   93.22036402296538, 92.7776084837443, 93.3958754511836, 91.74258806621616, 
   92.25454398495927, 92.82765271566663, 92.69576174953953, 
   92.46441079117322, 92.39099483352248, 88.9163317490136, 92.19438959697153, 
   93.8364681181535, 92.83714618969752, 93.6932080687965, 93.29209807181421, 
   92.46772488470998, 93.61281595873122, 91.94350383949777, 
   91.72595357801444, 92.33874102651875, 92.59218247422513, 
   93.63434551913402, 92.84276481252498, 93.70930369183708, 
   92.18674378077543, 91.36984436572615, 91.61303044660842, 
   90.98082702494546, 91.80149833020624, 92.01539948562102, 
   92.04080347830532, 92.21546998315628, 90.06671507002027, 
   90.42411361290867, 91.80589806256107, 89.60522102687631, 
   92.77054563551606, 91.59412227631157}, {96.096617491244, 97.5260505508318, 
   95.0605509048534, 99.22889946645964, 100.30362661488564, 
   88.88938567066045, 88.12407923759837, 94.05004234142599, 
   95.58455716771772, 89.76671170618478, 90.10763024074254, 92.6875813753498, 
   89.38529274479629, 89.91981610962762, 91.88332265706791, 
   89.52698323176872, 91.35756888312656, 95.50473709878376, 90.5431397559302, 
   95.76058436400263, 96.49296491770666, 88.92198065568714, 
   93.20607917087693, 93.24821166851228, 94.67180842046078, 92.3283265989286, 
   90.77397943716943, 92.69860270045608, 93.19181256775823, 
   92.49584566757311, 92.73713788770841, 91.47187788874234, 
   92.97939297168047, 92.15845727914986, 91.65052179309788, 
   93.32302431951018, 90.95830794460149, 91.84172348116194, 92.856312947618, 
   91.01892886927034, 90.34870465923439, 92.36021873829378, 
   91.70681511654479, 93.5375399230112, 92.08059931298416, 91.98832984920797, 
   92.45809816639304, 91.53052446300703, 91.5459987191488, 91.52144357757194, 
   93.70943646069755, 92.68255590890655, 92.28392023190275, 93.1189827327807, 
   95.62239380303434, 92.52448859136027, 92.15829570411765, 
   90.65399842388027, 91.9820762214068, 91.24235565650247, 92.26521784522525, 
   94.08499513867804}, {93.62667695916926, 106.42605846192772, 
   89.7154665909895, 97.77780071063795, 103.90954746624459, 
   91.75127828910115, 98.07445936215154, 97.76416032369072, 
   89.08527598815144, 96.70934478099782, 95.66073973540841, 
   95.62659698713888, 94.25354195877404, 89.13506231376724, 
   83.76662978096451, 91.8682721213554, 96.26506280366645, 93.0128639647208, 
   85.52385004951724, 91.54630321330878, 99.22861252725035, 
   93.85541162904715, 94.46352560535179, 93.56725312311082, 
   92.93764058471506, 94.33687381933106, 92.29988013175553, 
   93.63487542249422, 96.48593239628866, 95.271719815965, 92.15644947345574, 
   92.59715468922705, 93.02013032110423, 92.28789580296319, 
   94.06136394400154, 92.13459715999589, 93.12958372325087, 92.8550109370437, 
   93.24772635553704, 90.69429795241699, 92.52024964031554, 95.2453046804473, 
   93.55480943411595, 93.38241866518018, 92.92047489173973, 
   91.51110127761548, 91.56398649037882, 92.82385470504622, 
   93.67653128513871, 91.54732760356904, 91.1346568614964, 92.20558860057854, 
   92.24855064282467, 93.4359158503111, 90.68491764201832, 92.59254824971036, 
   94.1833201036992, 93.40583821820367, 90.98459478823237, 93.72212082725576, 
   93.42956025181934, 93.14886774233267}, {95.01694295249081, 
   93.44879748563204, 94.0684336606854, 84.03051936404881, 90.59340786842652, 
   96.34511818808265, 98.82392566967705, 89.46049117575095, 
   92.66869901584515, 90.61362652339014, 97.39605615901786, 
   95.15370238088306, 89.82010660838245, 93.93879809652195, 
   93.10123077346195, 83.46420241024228, 96.68800032482096, 
   90.51724746757075, 90.15668128196646, 91.56327212163959, 
   92.04994230034038, 96.53498144890051, 91.0412141780416, 93.07239958548901, 
   93.39014977827627, 94.52805499241313, 93.5800108269515, 93.68512336985043, 
   91.20644699164023, 92.9773716148737, 93.51458221176628, 92.71244407022543, 
   92.81468188914232, 91.80610711991463, 92.99400209911838, 
   90.23636403734646, 92.33991977528832, 93.13979490185164, 
   94.22533137201364, 92.8685155231068, 91.34101352921844, 93.14685188494443, 
   91.85257064393939, 91.268681132997, 92.55211214035796, 91.91045697506709, 
   92.51696668421158, 92.49962153300615, 91.93566181204999, 
   91.43937359201782, 92.95153678835291, 92.2587573851775, 92.20252503510005, 
   91.8206668303956, 92.65408339596497, 94.26912927419805, 94.27853217920227, 
   90.69395092596244, 94.53051781989578, 92.44676282315025, 
   92.42046698006274, 92.3022598891226}, {86.69670790413517, 
   95.23869266927034, 93.54473797776028, 90.46421681055988, 
   92.96261932563611, 91.52323988111115, 92.9955887975377, 92.64929295627695, 
   88.89394679426795, 88.45953372895488, 93.2508854751555, 92.99746225376722, 
   101.67065703947125, 98.57284703151456, 95.65349922660558, 
   92.78810682086171, 96.8263153834357, 95.42396866346212, 94.29834032787716, 
   95.50662657142325, 92.389312906719, 101.37103879185604, 94.63648402110677, 
   93.08562482558942, 95.86202214551021, 92.99276308947744, 
   90.95490729841933, 93.60682017064151, 92.7905122667635, 92.69356753227368, 
   92.927532113636, 91.07914346061298, 91.92056235123263, 93.20761781148097, 
   95.56432074390132, 93.31233711783769, 92.72305901620622, 
   92.88831993350395, 90.8876574837688, 91.25605349776203, 94.46993472207299, 
   92.42200420047624, 92.63211388877045, 93.44744552190548, 94.8595650977594, 
   93.0848914214816, 94.89033832131155, 91.64983659167555, 93.65950551792079, 
   92.94179622796392, 92.4124179624298, 93.5889281700883, 93.460397182224, 
   91.47029271975086, 93.99355004940122, 91.93147524860316, 
   93.75378808514185, 92.99017988648734, 93.27229535414514, 93.6893762402265, 
   93.82871820650823, 91.90812539392765}, {87.02042378559045, 
   88.11432376853924, 86.98815055693403, 81.61598639021585, 
   84.69932470290695, 85.34991135725951, 90.22563630616338, 
   96.61475042349477, 98.00903686348698, 91.66605077014188, 
   102.3787444075917, 94.98174240536974, 94.3591220532392, 
   100.94821089121159, 89.02942797609848, 98.0448854826962, 96.8941059733199, 
   89.42249088101644, 96.52047038214505, 101.13755987338554, 
   92.33172190434831, 96.16140952076604, 91.76782543677729, 94.0667541393281, 
   92.53296533842575, 93.54753383885719, 92.92502769986541, 89.8477144711374, 
   93.72266157922724, 93.54550859076234, 94.60274948530267, 
   92.84224809696008, 92.58107401054409, 92.18333971659618, 
   93.67692392486025, 93.57753172992382, 93.33610194502282, 
   93.67211682764128, 93.54196788353113, 94.20650132811326, 
   93.74340767051919, 94.00181025571378, 93.39764353272312, 
   94.22175399276344, 92.69745182344413, 92.61510844500651, 
   94.26434584208738, 93.8893756599305, 93.67843106465693, 92.63965283804164, 
   93.33187230042981, 93.1428185574644, 93.4322599512572, 92.47971618476836, 
   93.2594555202578, 91.56777811484517, 94.34601310034955, 93.26733481943786, 
   92.68454066134439, 93.61793852709155, 93.14188769581465, 
   92.98953154581417}, {82.80955244488294, 90.00212047299874, 
   88.38513223283684, 91.555961238896, 83.35604628107048, 93.41994316387922, 
   91.44135997977996, 91.23594005209166, 89.37687838739933, 
   99.27444277610837, 90.7650920634658, 94.4526674387407, 93.84352931331524, 
   91.16905608262866, 98.52226657100772, 98.83140771432001, 99.9665785536698, 
   91.28760929237271, 95.45040501901462, 89.14573785597072, 
   89.89927400255655, 96.06500512663327, 96.79948882809397, 
   93.13560667800498, 95.02769200001144, 94.19769983013688, 
   92.24683270107825, 92.83391488048596, 91.95224590490893, 
   93.78036751184214, 94.09302865874572, 94.21132187873472, 
   94.19996684459639, 94.13262518509714, 92.87920432320998, 94.0687456690602, 
   94.98015654841566, 93.82920600868854, 94.18146602553938, 
   91.77279244569262, 91.39321537108006, 92.76299289846719, 
   94.04411756258827, 94.19904969138186, 93.44783037465061, 
   94.15643092945264, 92.10176940656463, 93.41057703600433, 92.7657321194696, 
   94.56016208677966, 93.12702402741466, 92.91245201374078, 
   93.28929529237888, 94.49856958739335, 93.6993375766453, 92.04060372689817, 
   94.01339590011649, 92.83125220191415, 92.34428207709705, 
   92.10814412128217, 92.92542791191411, 94.07132905047024}, 
  {85.90548594164181, 86.75573453603496, 83.0442566854552, 88.8451156231282, 
   78.30847273869358, 99.3015411113919, 95.44474681407382, 90.06684884087302, 
   93.38024852705074, 92.85799575834378, 92.56690108047707, 92.6851634592997, 
   93.87308360193589, 93.79449176870268, 90.84054873650386, 
   93.65638708803279, 93.47186335458296, 89.03601733312848, 
   87.55571839300313, 98.74051220188477, 88.9133798535868, 92.41259787266353, 
   93.99647089410749, 94.26049803258947, 93.91208890576331, 
   95.18381142595335, 93.84222943003587, 95.0000740268516, 94.62139846336753, 
   93.59173084161145, 96.44385344408902, 93.69191668645645, 
   97.01667813180103, 92.67310315694377, 91.69605060503346, 
   95.07508865359114, 92.23449416664809, 94.29663642282208, 
   93.84090331348732, 94.10665141234647, 93.95590732509012, 93.5574586659607, 
   93.86826647733186, 94.73039614228044, 91.98625941119678, 93.2702793380744, 
   95.72636891085563, 93.13095121311714, 93.2934860690237, 94.02077794408517, 
   93.20581812004814, 94.06334607923908, 93.19949076389523, 
   93.32174681632867, 95.72794972683013, 92.31163085855717, 93.912767652366, 
   94.59846745907038, 94.36983760510722, 92.9486138078644, 94.39730971455779, 
   92.39956521972574}, {78.87614458170432, 82.52935781426338, 
   81.96236364352848, 79.17536948455933, 82.57689440000703, 83.9780735509852, 
   95.88231230608487, 93.43656073338586, 87.64758746401648, 
   91.77587883382542, 96.99951790282063, 95.51021172597382, 93.4822020432726, 
   91.25459227357047, 94.95319021517487, 97.28899367017075, 
   92.07749612414352, 96.46282769459397, 92.61938727595334, 
   97.01478057990069, 89.95254545689326, 92.78432821884084, 
   98.63255486723148, 92.4165261512785, 93.84594329328584, 93.0019874739976, 
   95.95052007826608, 92.80465319388759, 93.25864621842535, 
   95.38830226633112, 92.45431267065985, 93.32221230957605, 94.1346222895777, 
   95.97149747662759, 94.47454514678343, 93.87882641584858, 
   93.51889736278437, 96.35692617379944, 93.11477869062509, 
   93.76407488428994, 95.07799061852478, 93.68195090737764, 
   91.16836707826937, 92.12828191970848, 91.5533146531143, 91.7830282744736, 
   93.53847664847315, 94.39321509030161, 93.45613210400072, 
   94.11652094182756, 92.33034522420189, 92.57563088310341, 
   92.39953962588314, 92.23225777344467, 93.45520776254818, 
   93.27159525175672, 94.16410561761484, 92.09447737624515, 94.5646788529501, 
   94.82381072248673, 92.17274771850424, 93.63734677206612}, 
  {86.43472291750084, 83.52041017175009, 83.95174383629958, 
   80.29236554109862, 88.01577216209279, 80.37588563066942, 
   89.82234185803786, 91.0064768575331, 94.17964952989966, 90.37864276684033, 
   95.27329520811132, 91.2796676381042, 90.57828933475106, 95.5307804048716, 
   91.24785308851786, 96.84537597481724, 100.35414337552176, 
   91.09503056992892, 89.54468431667752, 93.85044219373194, 
   94.89037229693027, 91.81221036684201, 103.29685332871212, 
   94.29540164843877, 93.85589867285555, 95.2246805990807, 94.47183245514046, 
   91.88012565298307, 93.71418345188452, 95.35746238624407, 
   95.09243240448461, 93.53729538528367, 94.19721437166635, 
   92.69774369222586, 95.32683940305844, 95.3875119437531, 93.97807226259533, 
   91.26315791499752, 95.19930524846464, 93.75480068826137, 
   92.54564907491698, 93.30998585725864, 94.2904464362995, 94.85363914152163, 
   94.99984259692471, 92.83795456545295, 94.34553443944837, 
   91.84438503232111, 92.96427244633576, 91.5789921074802, 95.07244615200926, 
   95.0605588188693, 92.67891390613455, 92.41737042417877, 94.41725794713287, 
   93.1180684659593, 93.64552626189025, 93.77497132182734, 93.86110758139178, 
   94.89072628082809, 92.42461814907176, 92.65117463460845}, 
  {77.35299030571639, 71.81123465750922, 83.27949504179372, 
   76.80257673992585, 77.40287970044511, 95.16016429547449, 
   101.42407974433591, 89.57282977689583, 93.61226026927068, 
   93.10510282480182, 92.32664129084533, 94.32302192996853, 
   95.98271141031427, 90.31336327798914, 93.91173474127584, 
   92.37753425626494, 96.86721648667745, 90.6866495104898, 88.06068589598647, 
   89.93031246967847, 94.62629256449219, 101.99387410729831, 
   87.52068265920974, 92.29827672800681, 94.29086952945761, 
   95.67309122571302, 93.61360517930984, 94.09881803333865, 
   95.02207536365654, 92.60522418513828, 92.85577568329666, 93.6259260491802, 
   95.65785380739774, 94.1297442111231, 93.98208689073984, 94.16886554711635, 
   93.61694145552883, 94.48329226518928, 94.02256035012377, 
   93.59584125271004, 95.30257420842139, 95.90058308829522, 
   94.82517879273114, 94.51852170553548, 94.00230534212032, 
   93.42490134349981, 95.85124893043843, 95.09226563430573, 
   94.17354570911938, 94.04935670387341, 91.97121200292437, 
   94.51367288724029, 95.54133103458919, 94.47712135214614, 
   93.76716815688178, 91.81771791304716, 93.6941585830786, 94.44894689470306, 
   93.10845547240112, 92.1632017153429, 95.44082180442179, 93.8205144226674}, 
  {80.7549190440367, 75.58003568729882, 75.90305521356565, 78.72617796891959, 
   80.43942154939633, 92.99363984854617, 97.22194744185381, 
   88.96832825849086, 91.70755259085378, 92.44246922997823, 
   88.38236171648737, 94.45558088722143, 94.10153411065228, 
   92.88433941160733, 92.11646928621705, 99.68488854464638, 92.7050797665469, 
   97.95841100391532, 97.41581804797698, 93.36010198623501, 
   96.26290753510474, 93.47377297988145, 93.73413129925892, 
   92.05448652044062, 94.65319801621936, 93.33527746320497, 
   95.62441152397926, 95.06045039520717, 92.0069234088914, 93.69613778910016, 
   95.42533420750159, 95.09678313943516, 94.0640118759281, 93.40915712465555, 
   94.27927915907284, 92.67372723249659, 91.76533438907475, 
   93.05225270791156, 93.40625832520408, 93.02211447997679, 95.0371884578971, 
   95.32644210548557, 93.70518690537298, 93.23547069815069, 
   94.78366577972915, 92.870242878051, 93.67693680866108, 94.91201488894394, 
   93.42071454043501, 95.09835828026769, 93.97931339945067, 
   93.91904253280205, 95.01385548099628, 93.47111253212086, 93.6602478994935, 
   94.52331052835669, 94.58478215042157, 94.458352860545, 94.78250015284803, 
   93.67834607262215, 95.0144298307905, 95.47861414688242}, 
  {74.27486710761613, 75.44372262966094, 72.73436218309386, 78.7324885667202, 
   74.36025082732223, 95.35047858284835, 99.045547464061, 100.29335214736919, 
   102.9290667761284, 92.77461250475058, 96.10587350004943, 
   92.95908955130396, 90.33790102151725, 91.51305899757139, 95.8715732256291, 
   92.2107876727396, 94.56591997559224, 102.43743349646628, 96.540012261873, 
   88.95290597615147, 95.82336635109851, 86.34254324681693, 
   94.28683115037435, 94.31776210955776, 93.22329993812268, 
   93.43224835054187, 95.11088714019292, 93.68243555906496, 
   93.71051119698618, 94.2976340336642, 93.59446371835864, 93.66951857994513, 
   91.69814662342105, 93.4794153885883, 92.87962363768841, 96.51216581238648, 
   93.72936945102927, 96.25269007314492, 93.68494432740711, 
   93.82723058615547, 94.08964184391243, 95.05148124030134, 94.4298186249463, 
   94.85648256384243, 95.4452483005986, 94.93746774380374, 95.48667952107965, 
   93.96716434342275, 93.21840775609897, 93.07655083329152, 
   96.27643189204737, 94.75861496778035, 96.00555863116915, 95.3829233779324, 
   96.00168400993533, 94.49105969844726, 93.6750869528179, 93.5355035048464, 
   94.49835562236753, 94.06872538167895, 95.32585508821937, 
   95.55147388170833}, {73.47704171879263, 78.31337450346747, 
   71.09109263851308, 77.56086848576398, 74.33742270411452, 
   92.89320894969617, 95.69516487649432, 96.0831640532336, 85.55337487578136, 
   88.41809274010467, 94.6612022157316, 95.64043773278684, 96.51410306011913, 
   105.98302823661346, 92.62061031226371, 87.94546150704979, 
   97.52129917780113, 90.76254145705774, 91.99798151185878, 
   100.11449108912221, 97.81124705610218, 98.09296043105947, 
   89.68529716456024, 95.29075534288137, 95.09929571988265, 
   97.48567263864999, 93.69628994367693, 93.70250323132191, 95.0251622086457, 
   95.55204304715524, 95.37225510124577, 96.32902072512633, 
   92.69403648962833, 93.58945642049417, 93.2533018593153, 96.70808259991705, 
   95.66801665902103, 94.74058416381054, 94.07243383106606, 96.9711671829314, 
   93.32754189904347, 95.38182303911331, 94.27110366381613, 
   94.67972893067304, 94.65908367241315, 93.42456902876204, 
   94.61498398681337, 95.0761468623739, 95.88718765443457, 92.54757043079996, 
   94.95328214318289, 95.89683789197701, 94.85384643523787, 
   93.89281059539641, 96.58904347573838, 97.09509959406628, 
   93.63132900693535, 95.81496126900296, 92.3733589582599, 95.55985644517658, 
   94.74861729457334, 95.16509796275548}, {75.65290729615108, 
   69.21815249684141, 75.43079430043039, 74.95657842162908, 
   71.37835998004182, 93.94330627619289, 89.94609368671144, 
   100.43715630889704, 93.7065225522481, 85.93827179367541, 
   86.40490799229063, 101.23948027654058, 94.9085262228706, 
   99.48984395147755, 98.26136257893623, 100.2831655839786, 
   97.68514549518491, 90.64679659645383, 99.30379804738274, 
   103.66293151430777, 87.08576871934918, 95.33101465501161, 
   98.08404110516369, 94.63180062062388, 94.52274620345557, 
   94.50042450142132, 94.4059728476647, 93.76642038580529, 95.95834918233007, 
   92.64878825349439, 95.45718531861111, 95.28186827688413, 
   95.93510523467113, 94.99914183934837, 95.319464960373, 94.3618605434127, 
   94.01131396744306, 95.5787208830047, 95.42946594890512, 95.44940738589959, 
   94.74216270591546, 95.98737942543946, 94.46590973435684, 
   93.79050178227375, 92.51557735727091, 94.9351008592484, 93.95726681891738, 
   93.29127216474382, 94.44960420647914, 95.12290021892414, 
   93.87447049862257, 97.3330442466425, 94.40625958553777, 94.67369705513522, 
   94.68845272702637, 96.05797479546763, 95.17862989042014, 
   96.15881787435008, 94.80131661452509, 95.75528852333753, 
   95.62899223452821, 93.25452249518325}, {75.44111509831109, 
   68.97135908697541, 72.47677176594915, 72.2922169882802, 72.71970524717587, 
   95.60060712563902, 97.92295995321021, 96.89407938623471, 
   94.60589588832053, 99.75520382087407, 97.90049237955121, 
   99.33642801469145, 89.14182167827703, 95.92834831009739, 
   97.84499107409637, 101.44189057977667, 95.111241453936, 88.14575337641935, 
   100.89282115055902, 97.48929651578202, 92.17315163759653, 
   85.16350076454243, 92.16586216024447, 95.29152465998966, 97.0168823689548, 
   93.4764786474006, 95.85092360177313, 94.78358465146218, 95.00307891513701, 
   95.19766120197477, 95.1419123822908, 96.79881515561921, 94.95434719849958, 
   95.7639755764447, 94.82215813581651, 95.03925517308495, 94.67597515837348, 
   95.85170285525855, 96.39951666996106, 96.30184250070268, 
   95.16826793080784, 96.44233416860413, 95.067290378235, 93.88471774991298, 
   94.01064872582303, 92.67145943329263, 95.33637307952675, 
   95.77182165774592, 94.13738798428885, 94.96907921395595, 95.0867645289335, 
   95.20576398377992, 95.30146713901202, 96.52169593532054, 
   94.42591234627784, 93.86298076305007, 94.84061464806175, 
   95.27367668266365, 95.92733592459959, 96.63494816619678, 
   95.97727463295459, 96.82997422281896}, {72.53747579872578, 
   66.71409059491802, 70.49234158327816, 75.85918615497411, 
   68.38313034153782, 95.93074807378157, 90.27307709404748, 
   93.93203498967964, 100.62382117240386, 95.56517261789146, 
   98.63198289372792, 94.76429004373132, 94.59614040729618, 
   83.51073671604092, 98.68256585476304, 101.95576272370062, 
   90.52629906473697, 94.70144350069752, 100.90395973798243, 
   100.41654376513776, 101.59124259654446, 93.53227573325209, 
   97.54288584691551, 94.86647520580547, 95.03607705039882, 95.5741757816545, 
   95.42659781763334, 95.70956840051795, 95.09078614950717, 95.3607076071473, 
   95.99671510659503, 93.92727240680672, 94.7498130764039, 96.49874906224444, 
   94.14626124015714, 96.40663338955466, 94.90560988632495, 
   95.95207157381752, 96.42920604461574, 95.72086738316784, 
   96.63978927762072, 97.06627300720014, 95.527548554025, 95.45750038847578, 
   95.49482286488127, 96.7447630901685, 94.88043772423761, 96.49524395888776, 
   93.54349709229498, 95.50820937569489, 94.40585060824472, 
   96.18088303309955, 95.84951652659052, 92.27526095263397, 
   95.82878062436698, 96.26263460608106, 95.83746512247298, 
   94.58240100051499, 94.09397953555478, 96.39317415523404, 94.2549933778295, 
   94.25587385306684}, {69.14996646646901, 69.04521731878289, 
   67.06401075641787, 70.38410212591694, 72.44823032248333, 97.71017489073, 
   97.94747351625757, 95.12512729040219, 93.00580495699951, 
   96.78989641196522, 99.18972178915755, 97.10179858613307, 92.9505338533077, 
   96.3827671079706, 96.10675213918402, 99.22258513617652, 
   103.54296199510645, 95.67008857620796, 102.55744964208971, 
   90.74505626149073, 96.93954975938857, 91.58309370195994, 
   93.41406717018474, 97.54262103033807, 96.50574581116003, 94.5592971612287, 
   96.20765398536108, 95.08275869324223, 95.79181653110781, 
   94.53758044585501, 96.1701178206589, 97.90325266096254, 97.35833850072626, 
   95.3419736155049, 95.16949351621372, 95.02040236961066, 94.03413007490357, 
   95.10559199244389, 95.95187966780762, 95.08722592075384, 
   96.48955713416723, 96.83266824802017, 96.6622289378006, 96.26195442073833, 
   94.16181540416133, 96.2159319782749, 95.65842196894548, 94.69392048749812, 
   96.39493494137758, 93.75452693932506, 95.67048100984319, 
   96.82574745651513, 96.45973785469283, 94.97314536882661, 
   96.99739284344135, 94.97797227390346, 94.45267908497047, 
   95.59941789267455, 95.53521638876794, 96.70098179915847, 
   95.18887205628819, 93.96018918366184}, {64.01605618100662, 
   68.21322644103995, 67.10547455655522, 70.12554092369538, 
   65.31640471906775, 91.50660720397529, 96.98785870396611, 
   99.13413561605492, 94.55138493707355, 102.80743728664066, 
   99.7057858496656, 96.7357877541613, 100.50795576948734, 95.82153662626494, 
   94.0932694091886, 86.85033016252589, 98.63796878548004, 96.11145474076713, 
   99.32081677525109, 93.21115122985765, 91.04272073033596, 
   105.11714039215963, 95.31263544704973, 95.04944804079632, 
   98.1539743818139, 97.01823375467558, 94.44155507593871, 96.8195873218051, 
   95.19871690158269, 96.33752068264212, 96.23044298655134, 
   93.37252558114169, 96.07945739920282, 95.72195174532933, 
   93.62587668763435, 95.59881206158033, 97.63797373026733, 
   95.24908095743399, 96.35956361927464, 96.36613484508155, 
   95.08196967745572, 96.01391264911187, 96.18847900924122, 
   96.33748129352817, 96.21822777496457, 96.42040932431247, 
   96.31649508383956, 96.1525211859664, 97.47227858257266, 94.6720197763985, 
   94.31437186339365, 94.26574160952333, 95.88842960325317, 
   95.39672185756531, 96.17113880251213, 94.84320330119097, 
   97.26791900358143, 94.16421189608903, 96.61251671037715, 
   94.94860159863671, 95.51330391446001, 95.46886976213197}, 
  {65.31976246118244, 66.10170437950009, 64.28491516709171, 
   71.27019145612161, 66.46997916178694, 93.42689901870878, 
   95.13680357732382, 97.87169872879507, 97.22289938930639, 
   104.38937956771255, 94.46634003408981, 100.71857016566788, 
   99.31291309500175, 94.94374946405247, 93.71309161137431, 
   89.31243172180372, 103.32498874588481, 90.81199473043183, 
   96.0151544236184, 91.33932856542255, 94.72157920288002, 92.16754436100862, 
   98.8971905752546, 95.15243318871302, 94.85520157938235, 97.42525718989671, 
   96.01653492900066, 95.91397681418628, 95.27264552605148, 
   94.03631498754467, 95.93703629503442, 95.64863211286152, 
   96.94440333989246, 96.00113420470836, 97.43032668482196, 
   95.79906663313535, 95.85922747532129, 96.41562595064266, 
   96.53501530174755, 96.32476304331281, 95.6147425201504, 94.49659538479409, 
   96.46619693320443, 96.9263235668474, 95.4501457579659, 93.88774664919261, 
   95.70163946596841, 96.6087489607456, 96.788127768111, 95.7964816896365, 
   94.18343309227409, 96.4846526410653, 96.46340348068986, 94.95191006727319, 
   97.07025271529872, 94.26830068145725, 94.43721707544645, 
   96.43076725719926, 98.07748153676243, 97.63579067565975, 
   93.56222183959548, 95.05097202599978}, {65.54172339770226, 
   61.771973723784754, 68.78276554290066, 58.124505014804456, 
   62.87332304250502, 89.39680674435812, 107.14582142852267, 
   97.41188795694242, 92.05447472557238, 92.98874210633942, 93.325260882542, 
   92.39568118148824, 93.913675380386, 96.66655463603803, 106.48763363363797, 
   96.90676122412347, 96.83977165530116, 101.30332945703738, 
   98.4495465186007, 98.86755350765358, 97.07027049733033, 98.88007208318228, 
   91.894877966187, 95.89175325351948, 94.8403127667239, 95.70677571424521, 
   94.64335263399931, 96.90530256704936, 95.97523682033429, 
   95.11898565032784, 96.86987705036373, 95.36923500015223, 
   95.20566663976763, 96.09693366063485, 96.37427767688733, 
   94.07167573824017, 96.14016105050509, 97.50216738338689, 
   94.05830141716697, 97.08180985703805, 96.97234207569701, 
   96.69172976363045, 95.32248583896757, 95.50527044191651, 
   96.28897956192895, 96.85159954503668, 96.78738755149094, 
   96.07039172855951, 97.29146303663181, 96.18942632839037, 
   97.55696708979423, 95.8485204267526, 96.69270530286425, 95.77332077448544, 
   95.0595823101202, 95.55660157778185, 96.29691384895344, 93.64003245069232, 
   94.99584128567177, 93.63808124491997, 97.25418421375758, 
   94.36875750724816}, {60.228862322998616, 62.52764034587841, 
   59.289894724736016, 64.02824594770604, 64.55032532655696, 
   97.10384048713158, 92.89272442568776, 92.53566566047374, 
   97.87993346703063, 94.61519173296783, 95.20516804215426, 
   102.75570230845452, 102.54455172043076, 91.34317101938338, 
   103.71109555581374, 95.13580195220509, 95.90963433779174, 
   98.12302735745011, 98.8539189208488, 100.431876123691, 100.49757209362093, 
   92.81755897896254, 89.34531862643294, 95.85721733829264, 
   97.89839226130823, 96.28938241522098, 95.90324804762415, 
   97.40414919034984, 95.852042705498, 94.67284605771741, 95.11150542699934, 
   96.07827641208614, 97.33401734306128, 95.20924619612106, 
   96.04726142779218, 95.63005264134088, 96.02784492150398, 
   96.09519706570549, 96.30809863614596, 95.45901508487323, 
   95.71399435762932, 94.95679825309276, 97.26828099549226, 
   95.67186679595449, 96.05561630817343, 96.75162440525776, 95.3847400508694, 
   97.8522237265577, 97.10844977572539, 96.68220663843097, 96.90126309258135, 
   93.11377387758199, 95.40851948629258, 95.57248083932838, 95.5336810228722, 
   96.94438150158511, 94.3053620210259, 96.83338421439004, 96.46749279730079, 
   94.79031417692444, 94.5524990625589, 96.0944065302004}, 
  {62.224719228732134, 61.177070960391596, 63.44244881690602, 
   59.2601397353532, 64.00498178525098, 92.35823527663145, 96.30201877034263, 
   94.83347999451072, 100.4741118817613, 97.66768683506038, 
   91.32510527041485, 88.65566956678506, 91.75078843274221, 
   91.57009927716796, 100.6386532152986, 93.7151299096673, 91.67738212814402, 
   95.57048483676704, 88.99027338585599, 95.87309569840477, 
   105.2740460996696, 101.80930339535854, 96.58943758194164, 
   96.1439321057076, 94.5391137241511, 97.68994196075221, 95.49317085864007, 
   95.68575925367168, 94.65041495011725, 97.0530323172494, 95.3805316383504, 
   95.64233583831546, 97.85592669418202, 96.10060803100603, 
   95.29308703637837, 96.9026116818546, 95.68226461580997, 97.37841245959451, 
   96.59763024560476, 98.46461013096817, 99.70782376170575, 97.147618007217, 
   96.79056406926163, 96.57620499331607, 96.62350948361092, 
   96.16036869573114, 95.41602444725203, 97.21692114694021, 
   95.27894116752607, 95.2207438514073, 94.7552134138034, 97.75354590862902, 
   96.79724971105898, 93.21616535159735, 96.34132183483285, 
   96.88335192496626, 95.82143873338126, 95.21044760492288, 
   98.06506616180386, 95.92664828107526, 96.37919641919122, 
   97.38131927610135}, {83.33599337242492, 75.57379307759099, 
   81.66771607886548, 83.23751582447076, 72.08834995326666, 
   71.15032800348718, 71.77288798681455, 70.27305304717352, 
   65.98052156249668, 72.35439101548621, 67.73972644083923, 
   67.91490761165336, 74.43898117459389, 66.63334496872032, 
   64.38083435675325, 69.77055248184575, 72.17700368191733, 67.5821471544852, 
   71.01987097898262, 67.54305180898021, 71.64137088569223, 
   69.95193849186558, 70.20147181518914, 65.64353936544374, 
   65.30464660332612, 70.32982091882216, 67.59003937580475, 
   68.94006457307663, 68.220900863332, 68.5953469468325, 70.71054550535098, 
   69.61625768143489, 69.63612065589881, 68.13411613748694, 68.2488245376541, 
   68.61356682020906, 70.42709286843825, 69.88401067901195, 
   69.09202466545018, 68.83141593814767, 68.32820918577033, 69.7623151646485, 
   68.83345792401737, 68.42478805496795, 69.7586869001615, 69.58632152744971, 
   69.62725271395684, 68.16475228138967, 68.42758412201036, 69.6883070310472, 
   68.7622143286909, 68.96024504965871, 69.9234498008619, 69.07961720075562, 
   68.74703743435391, 69.18393201541251, 70.0372182279663, 69.10342634579514, 
   69.64654485462188, 70.23129933896006, 69.89290883924977, 
   69.62889934347896}, {79.84113072940367, 94.55477023099694, 
   86.24348515921567, 82.86780488333575, 74.7306641329947, 71.34871586026918, 
   71.36133741937337, 74.1136501327749, 65.65232300924143, 73.66397549764338, 
   72.50642851601373, 69.92220816106308, 72.34088537683948, 
   71.76073902397522, 74.23596471849635, 66.54250117175397, 
   68.22552199033571, 68.94762032341222, 71.99926056040648, 
   72.18933482814042, 74.24774075528929, 71.80060182481843, 
   72.21267907607182, 76.4424047574133, 77.15703692308884, 70.36649391848867, 
   70.93762748100899, 72.35095971517549, 71.84569130488278, 
   71.09542831333655, 71.85286417978712, 72.15578900437936, 
   69.82409765098879, 71.2935499715689, 71.66639743197806, 71.1980184581676, 
   71.04072079382027, 72.11313747469369, 69.94068019593801, 
   71.53193239662308, 71.46419554686058, 68.36920287412474, 
   70.28640298738067, 70.995267209751, 71.1728796822115, 71.26376329316177, 
   71.81633363408862, 70.70378246780808, 72.23044765774196, 
   69.25466495742182, 71.54971337572853, 69.40283315651048, 
   70.49004176603881, 70.43479440870452, 69.29734953242179, 71.3091000296942, 
   71.69474046475518, 72.39042607415641, 72.78168637148447, 
   70.69084148134823, 70.83852958629402, 71.76693486557893}, 
  {83.92713740343038, 84.03453138481396, 91.59577873566005, 
   89.27792350768891, 72.76607062613965, 76.66644323461358, 
   72.30483358801662, 71.25672320227736, 71.73318981450211, 
   73.19683466778724, 73.27327681109789, 78.4831692016242, 77.83159495949079, 
   73.23114494131386, 72.21836615740959, 71.07028541033819, 
   75.73175871399127, 71.58733049149383, 71.41828875553212, 
   73.07644797157494, 69.69398428416088, 74.26598813508596, 
   73.45545644940202, 69.4241816992264, 70.77941333726274, 66.88398986249591, 
   73.54616449437695, 71.00012956830227, 73.20016018614463, 
   73.16926889057483, 72.05938982890447, 72.1765496209794, 71.9969754507504, 
   74.40398391267344, 72.60523188733772, 73.65899278987405, 
   72.22524748263349, 70.41440407194749, 73.3809770415706, 72.70633317670541, 
   72.92409483856952, 73.74005603358006, 73.31262688375416, 
   72.52367889252788, 72.43158053294863, 71.90205450414214, 
   73.20733122119343, 73.07408831866198, 74.35516403953939, 
   72.82593005132665, 73.02230679629999, 72.61377884476636, 
   72.49383026153683, 72.0059800042728, 70.70699490458892, 72.64192814750474, 
   73.01282878245631, 73.47074279680025, 73.61350364889836, 
   72.92791847381936, 71.22934386471064, 73.02227333743281}, 
  {94.14868751626322, 86.07489982314056, 90.70509102680866, 
   97.07330445549871, 74.4111135469009, 74.27037056974578, 76.13827233294784, 
   75.74430319241416, 73.51628632968456, 75.36148217190798, 
   77.04125959884729, 69.94582815236332, 71.78072197302942, 
   75.92304619038217, 72.65282960652229, 73.82588359790452, 
   73.30597594447899, 75.62280133998894, 75.44780004376975, 
   73.74859603497214, 69.99767965993975, 70.84272287567433, 
   77.25535251554602, 74.76946866589698, 73.9909241449484, 74.842628960063, 
   73.76136655744824, 75.44210895987604, 74.16151668013512, 
   74.13171303149305, 75.34450668435136, 74.51640527876324, 
   75.58030380735592, 75.30491504454834, 75.17283045901712, 74.1237364600211, 
   74.38714787200834, 75.18358715023935, 74.54506906562014, 
   71.53833698831826, 74.16324985171356, 75.99794002763014, 
   72.84862381537039, 74.92186567562013, 73.69942324100919, 
   74.25675072354585, 75.20948838255195, 75.57547701779058, 
   74.52763638074924, 75.03061909138003, 75.77285821046188, 
   76.09512463590322, 72.75981973055383, 74.72845253925918, 
   76.20945883466754, 74.93105081381361, 74.47569221733993, 
   76.13262293158294, 75.05021115491814, 74.99851168577818, 
   72.99765077274392, 76.05843406120638}, {94.52637072175149, 
   99.86376169467613, 92.64608874769159, 86.67385790609279, 
   78.25789292525808, 80.73177236156137, 79.61171535521646, 
   72.53299157232567, 75.57981489798013, 81.96613979988989, 
   77.76778280104898, 75.42783856597032, 74.30999824075246, 
   77.41693736844161, 75.25071503575491, 77.92170234507807, 
   77.62862494072088, 78.28408426925542, 76.28556032641362, 78.0165127478746, 
   82.32356331817176, 80.18526142773115, 74.075923729736, 75.80985254760895, 
   77.17439310443852, 71.0399698486667, 77.78279810820007, 78.33365444278425, 
   75.94657916623727, 77.02663791191448, 76.28166313062073, 
   76.83094138252503, 77.02269952188762, 77.46876578707766, 
   76.80831514756089, 76.49931318917108, 76.29426483285981, 
   75.84884209494315, 76.27765248584392, 76.02067924383059, 
   76.07389614282357, 76.22771968749099, 77.34187460580837, 
   77.74533634284784, 74.80894767014242, 75.9175900837218, 76.47637095736113, 
   76.45396946679813, 77.01332212653686, 76.9946705421329, 75.50858178956035, 
   75.8440356408896, 75.91390886367273, 76.08116738580648, 74.92563275092427, 
   77.04608674531582, 76.51164402702989, 77.02643842649869, 75.8364921151092, 
   76.98581204799264, 77.15954540178299, 76.1213985715591}, 
  {102.02709726413744, 104.81429832270948, 84.94525844942456, 
   99.20357349423296, 80.27763389904119, 76.48195495719992, 
   79.17474115688265, 78.38132531330272, 82.09790401016029, 
   73.70803591499836, 71.51525742485589, 75.93237553130601, 
   78.40476378613566, 72.93639535520417, 78.57969442932537, 
   74.91367853597987, 77.43513799774192, 70.94010464097803, 
   73.85225741526969, 78.8903197356026, 78.32173905024547, 74.00353859825789, 
   76.35301140419803, 78.66447866367317, 74.93164752184425, 
   82.28326424931572, 77.27575863109169, 76.23097037742905, 
   76.56828699362448, 75.46204595759855, 77.134474846374, 74.82360169098642, 
   74.82880958300353, 75.96259689922198, 75.97556513167194, 
   76.97083018174337, 75.777690706844, 76.21512089303766, 76.75955500254219, 
   77.11550532377399, 77.40021049312224, 77.3080730682049, 76.85018357523072, 
   76.3521156469841, 77.64877424487455, 76.10318661604519, 77.9264414312421, 
   76.18386682612302, 76.38712664618991, 74.09857885346825, 
   76.56068877029355, 78.01170108339137, 77.59270448066431, 
   77.16774909849912, 76.59484646088158, 75.75246202908974, 
   76.21531949466505, 75.73799699025056, 76.44986067705663, 
   76.23495163736307, 76.76670603929183, 77.18764624135946}, 
  {98.1453345511101, 99.58882865009771, 100.10402891767411, 
   99.59789985395173, 77.17122037658035, 74.4530634660724, 77.50358660436405, 
   76.74209456776605, 77.84746839168544, 82.02109957399685, 82.7856754118898, 
   79.16915119689673, 74.70421119588605, 80.8317041023387, 80.54046108612879, 
   73.52730946981046, 71.49719589229902, 82.03270633983352, 
   77.43230168573778, 71.75551530154179, 72.43763713810903, 
   75.92367653270992, 75.21083261550145, 73.70849537456606, 
   77.52612087340088, 75.98220933695316, 76.05355987610886, 
   77.41457882507453, 77.33685912417738, 76.284394845428, 76.91494800325746, 
   76.56147519386387, 75.7603974842155, 75.48282348915632, 75.34743061824207, 
   77.41202367978123, 77.77176312741572, 75.62697657088891, 
   77.46708056994656, 76.46057382865489, 77.98840846442388, 
   78.00873755308115, 78.2210089564304, 77.54733181328989, 76.5334884453997, 
   76.42866622225738, 76.72735477057789, 76.29047742665495, 
   76.47838432323994, 78.05590921813737, 75.67048059228804, 
   76.49152462987644, 77.0661236163624, 79.06211807946771, 77.88676688401702, 
   75.98048199648363, 77.40688615154518, 75.91749513765369, 
   78.07699134283932, 77.88158506775902, 75.90874049991137, 
   76.43749503113412}, {92.83303120908568, 93.54925816320173, 
   102.84707866978471, 102.72166115360076, 76.91676501576403, 
   79.07370733575586, 75.31342682770898, 75.36835006241678, 78.3589307306839, 
   78.70776967182663, 75.1519230526631, 71.63665968901977, 79.45135941088769, 
   73.54405474269515, 78.46931740135419, 70.16651111358671, 
   76.60692806889338, 70.8243056327921, 80.73503308950878, 80.2590860123955, 
   74.65206534773765, 74.25299560666451, 74.70542141362911, 
   76.42427508377226, 69.52752558840044, 81.73486450593073, 
   76.79798663394332, 77.38247576000381, 76.40266456100277, 
   76.35131557205496, 77.87817583415242, 76.70243401921883, 
   77.57901682633901, 77.75205338686159, 77.92884596838343, 
   76.17731636865746, 76.97662192630652, 77.9148352834103, 76.56924124085359, 
   78.29357524589872, 75.49279220401857, 77.18804839227576, 
   76.10298615385642, 77.38108739130325, 77.10091755539605, 
   76.54025294864086, 76.5153484723458, 79.15074509620884, 77.0372882232061, 
   77.25602116790687, 75.77206281912984, 77.0242440285004, 78.80069263799659, 
   77.32306119562486, 77.1489587425043, 77.13771520603808, 77.8434281430261, 
   77.12343053351026, 78.68983614965789, 75.11931935415178, 
   77.49321956027188, 77.56282053847531}, {98.20051688695227, 
   92.68294640803188, 95.84091452791881, 102.57551570057352, 
   81.12194224738751, 77.8356711017799, 76.9407192692702, 81.34525996358494, 
   74.67008943002709, 72.26884566000624, 74.44925438690493, 
   73.64639583581145, 81.66795032619261, 76.37354348682973, 
   66.57167259479162, 70.33687663556418, 77.46368860675815, 
   76.78044742160759, 84.20503559489813, 79.56828894416496, 
   77.49482729098878, 83.19576272652107, 77.02523492181027, 
   74.09763296081802, 76.83943919981255, 73.62282754600062, 
   78.19397970247515, 77.5265834117659, 76.02411639452282, 76.68003457586894, 
   75.64260810406964, 74.72349438066306, 76.42542352108867, 
   77.80031507002305, 76.64650167120918, 76.93096007522269, 
   77.16704537571886, 78.10533420193599, 78.01911864680272, 
   78.02495774095276, 77.49414009624299, 77.49594651414188, 
   76.01237847922711, 77.29424735361852, 75.85779302008507, 
   77.46864628972635, 76.13928462332292, 77.24094837851646, 
   76.37688561851917, 77.74541296729043, 77.45621841564186, 
   76.05469431214577, 77.45702029555066, 77.42442157999594, 
   77.38912357579024, 77.27394687731424, 77.35088100121675, 
   76.23061146606332, 76.49966014596438, 75.80802604740532, 
   76.49882969903423, 76.4924715140918}, {98.80332451724205, 
   96.71668541927855, 89.60660384123987, 95.81066789079978, 
   75.76754044204269, 84.04036369681342, 78.94122935983091, 81.3351678697317, 
   73.7984695806379, 83.3062035024595, 79.31488225457663, 75.1648384052518, 
   73.1750687413331, 82.43678425448697, 77.88966962174456, 78.66182332122322, 
   75.67438633881672, 78.38579275704404, 79.36494287524678, 
   75.16087724676974, 78.61570577306054, 83.77135762574311, 
   71.33489478776002, 80.69751543820067, 77.11876602169905, 77.0430511653059, 
   76.76641585607095, 78.18494379777074, 77.78129497239135, 
   77.56426674063204, 77.52538921322548, 78.60055540031658, 
   76.54994315703355, 77.38272542607676, 78.53595755400684, 
   77.40321046923398, 76.8199338634953, 76.6280675827975, 78.38955046853275, 
   77.37262750730298, 78.39373845920454, 77.4643049733001, 77.12311321965564, 
   78.32355014754141, 76.32014395807894, 77.1084381640489, 77.33502017821867, 
   77.2404481244746, 76.22831493975565, 78.0972514846884, 77.96261207669869, 
   78.56893562411746, 78.27664373594156, 76.709418473262, 76.98368216835803, 
   77.15554597998765, 76.65146893427104, 76.63157588175679, 
   78.19705632954684, 76.16292820763945, 78.06509180176666, 
   77.58070871906233}, {96.3295085167382, 92.42183336242621, 
   89.67613278856219, 90.67550435435686, 73.15678005646387, 
   77.33351376719651, 82.2568150290409, 77.64993112278869, 79.08770936124374, 
   73.03959955535879, 65.2647428244821, 76.91182192995927, 80.93506798979844, 
   80.74091707044548, 85.69594021404865, 80.28543640412182, 77.2434521968063, 
   83.01618108351718, 77.86756716588158, 75.2673148936665, 79.42031324830212, 
   79.14221159160165, 78.4849599896422, 80.52351060947387, 71.19936084651873, 
   81.51686042958092, 77.26095035474768, 77.09964734250164, 
   78.30861068006516, 77.0518026912865, 76.41290354657683, 76.6635383622346, 
   78.79521095491951, 76.18389966535821, 77.44885330374967, 
   77.18468830814047, 78.06643805816678, 77.36800784812051, 75.7704595935871, 
   77.6516720178474, 76.702926211423, 78.77610601477457, 77.08819840822055, 
   77.40971472361645, 76.84595645214729, 77.98956605860545, 76.2441557541276, 
   76.29903543337947, 76.6869459795086, 77.07309063320567, 77.49053509944743, 
   77.3773696558024, 77.30462258561259, 77.40924209837009, 77.02995171769952, 
   77.42668354940763, 77.19935260303924, 78.59468310655927, 
   76.53378230877371, 78.00560634730633, 78.63462164409128, 
   77.31209143711669}, {92.30107213761138, 87.60134624754447, 
   101.69329386278281, 94.1844070372608, 77.93986157387306, 
   80.81266819096487, 80.42441021447249, 78.73610885768663, 
   76.75192290655154, 78.36092437532514, 78.54873256051438, 
   79.25483174265088, 82.36896021821745, 79.91758134347572, 76.8251608266834, 
   73.20330380937429, 75.47448274303454, 79.80304122670972, 
   77.49852809646238, 72.98311752769123, 77.67489592532999, 
   79.72455644520446, 79.74837240069883, 79.58029017609273, 
   78.44004389966942, 73.46369934234424, 76.19183612369187, 
   79.11755150251665, 77.10284984526083, 78.18245254132401, 
   76.22496300887748, 77.31506132144004, 77.98159166276221, 
   77.33969690640299, 76.13124222571963, 77.23248061524336, 78.4566765936589, 
   75.98535447887379, 77.88460032885695, 76.2827297775648, 76.1709667085563, 
   76.8212545169281, 78.04988873069946, 77.70230092040569, 76.90721929753606, 
   77.57988636793675, 77.13026857400224, 78.53570426472855, 76.4382690028738, 
   77.74621886184659, 78.02216224824656, 76.65362707314961, 
   77.90069384895831, 77.92175828226586, 76.67128062044016, 
   79.73978280175469, 78.07019390047962, 76.84738882630693, 
   77.28545258600343, 76.59512454224809, 78.3777113699494, 
   78.01604337679704}, {85.95494991501218, 91.12570327837099, 
   86.68256875386338, 85.9207061915391, 73.90917460145076, 75.19133964477024, 
   74.11039448934419, 71.7305306341631, 80.49253292003385, 80.00758580046036, 
   73.62693219633894, 75.99738645293947, 78.59096465824777, 
   79.32213800546042, 80.16815945318427, 83.48766408379018, 
   79.33424433149662, 78.35120861219653, 80.97718475936333, 
   79.61981378622347, 78.39114519426919, 77.24823079937676, 
   79.89171345561283, 84.03613288920042, 84.0305422137934, 76.1502080528967, 
   77.29977621390071, 77.31916812399194, 79.07359838929374, 
   79.19947731253649, 77.66596462402508, 79.38112679025714, 78.581950317067, 
   78.3403416119482, 77.34539399224488, 77.78517869013702, 78.098837887773, 
   78.18698069807742, 77.3309390070281, 76.41045539745375, 80.02560373756984, 
   77.61778441309012, 78.05826882902653, 77.40972249217815, 
   78.76793951859024, 77.52535440246822, 78.98318095321284, 
   79.26005065515595, 76.73657594398776, 78.43241017329589, 
   78.82507312208308, 77.10174666476107, 77.68515411627374, 
   79.60296470813306, 77.04295759950585, 76.84706690722757, 
   76.66767405654856, 78.63435271998742, 77.2709383802419, 78.6529341462438, 
   78.58132538845155, 77.30684455585045}, {85.73312050784891, 
   92.75008856909702, 87.82650261107165, 88.28527355884187, 
   80.27206068534957, 67.6221186426057, 73.51470160351161, 73.87563314284327, 
   83.28395871831367, 75.11701901100098, 83.06832520876804, 
   85.17330731628158, 78.03408634152565, 79.55716269018751, 
   73.45649813501238, 84.39734574902722, 83.84153564014568, 
   81.93890023560998, 82.28377376045485, 80.75667191667958, 
   74.24717966809143, 77.75207721967715, 74.01020369505859, 78.1821372403307, 
   76.04342107694683, 76.31090290684867, 78.07569215633998, 
   78.92692232425946, 78.33568538533883, 77.60323002407476, 
   79.43546260304579, 76.99235487673646, 78.74397224050811, 
   76.82375105464739, 77.86316584367799, 78.74260685565494, 
   77.71800186259435, 79.86863699495363, 78.15036704221643, 
   77.78443617258651, 79.25529352727006, 79.08563808553087, 
   77.84746776514831, 77.80173152875625, 76.14687057884028, 
   76.68216607991913, 78.02683470295538, 77.19826954688929, 
   77.05266681469867, 78.54777449212213, 79.03696094449705, 
   78.85031247710683, 78.11967532776268, 76.8612850577718, 77.15497476391606, 
   78.88860946177903, 80.00655656409344, 77.00273089307734, 
   78.95974976331739, 77.88246700212471, 78.13869472131198, 
   78.3032414936192}, {82.00159922462294, 86.3586727734451, 87.0294276533572, 
   86.81027319175165, 75.73871659352315, 83.90727086696909, 
   76.66368425799963, 80.36236939911382, 71.95579490598514, 81.0008330799707, 
   75.3486973242654, 83.16058212955986, 76.42114645693191, 75.94979401845957, 
   80.08805130409651, 75.75110777365545, 75.99988911035814, 
   81.20345560572768, 75.63703376714992, 70.65635706045305, 
   78.20937026414373, 85.80180696743643, 80.71487808080921, 
   77.49609550274413, 77.93806812782822, 81.57609326800134, 
   77.78500243829016, 79.00866821021995, 78.39089980861999, 
   75.86177822221414, 78.14795211854238, 79.36413025367978, 
   77.35435126364132, 79.95952538499236, 78.49266987300476, 
   78.34641562507782, 78.30743307610895, 77.0305007578659, 77.71651433582609, 
   76.57844416557484, 78.2675734595491, 78.91292616343276, 76.22673520883602, 
   79.17377095295299, 79.02599580847462, 78.05750324561052, 
   77.13860575024856, 78.45314606848027, 77.76609995395606, 78.1180756415167, 
   78.63804114309858, 77.3754270352085, 77.69547825539992, 76.42103729577026, 
   77.5313186734946, 78.62984065672116, 78.03752100372978, 78.8166220994857, 
   78.43900057049821, 77.59910416326532, 78.54516366283568, 
   77.12485245341449}, {91.70809543707594, 91.36618931125633, 
   86.68439746871812, 88.38798566476171, 73.31520615426712, 82.9142082081302, 
   77.724213915765, 77.94797676968776, 83.7912885407853, 81.99351133445944, 
   77.25646405839758, 82.13813398781505, 77.4920470089582, 77.63803392186975, 
   78.56665785414319, 75.36598700925114, 78.49589050543203, 
   75.78621917900473, 76.9176532619642, 73.9009377404921, 72.10824655499961, 
   75.69344790665245, 76.98687017174939, 74.45874553019169, 
   71.24259143454283, 77.08929769870149, 78.37643369229852, 
   77.65155477942506, 77.94378770700563, 78.81776809822445, 
   78.64949258108298, 78.41444797812768, 78.23499779728974, 
   77.68725537276941, 77.30855426204188, 78.43307250340101, 78.0606229513862, 
   76.63423684317048, 78.2673840792861, 77.67326866845119, 78.17862161029093, 
   77.76030812669269, 78.9964405570966, 77.76430814080601, 78.32096969766361, 
   78.11897812492411, 77.21254037579504, 77.23859035101866, 
   77.76831422328235, 78.19029170629258, 78.27405059220483, 
   78.38330170374749, 79.21543253763288, 77.86589175588995, 
   77.91732862638807, 77.38755828056121, 78.55750857736311, 78.0813623976327, 
   77.40402823535332, 78.43114945634179, 77.72474060990731, 
   78.00855328748209}, {84.43555280955493, 80.85350389580827, 
   88.25557908637636, 87.41384761071292, 80.52512573989668, 81.0247278987722, 
   74.95348249499835, 82.70850706720007, 76.79525955588784, 
   76.61046043306641, 77.08340031228363, 85.0867764668235, 75.46486170908395, 
   83.23776631514929, 79.69510782676332, 77.2934957779458, 79.79587075061997, 
   78.00279584896202, 77.2922500762538, 78.287821457402, 79.6425830069885, 
   79.19392431296805, 83.35566759642467, 79.08375418471107, 
   78.04146885239365, 75.36822691220385, 78.44436773059566, 77.6920798159499, 
   77.14317090919957, 80.113279337135, 77.69943586234024, 78.19456311616611, 
   78.6404939555197, 79.0666508494429, 78.41312606592301, 78.88711797095931, 
   77.48442814044026, 77.41371764661426, 78.16189534539154, 
   79.78688842227743, 78.22243886570085, 78.91650375003097, 
   78.11981279846789, 78.64594984025322, 76.24374922326085, 
   79.41300163625687, 77.81209010053689, 78.30635362143052, 
   78.36215378099712, 78.28526022535802, 79.79372385315641, 
   78.55846554711918, 79.44276850787826, 78.34888295443919, 78.9127411142752, 
   79.13046439608966, 78.57828162442281, 78.2544136874512, 77.08200973109389, 
   77.64794859308773, 78.19302976860645, 76.59615642863278}, 
  {84.61053068130073, 81.08462435933374, 87.8217380734071, 88.60303080627085, 
   74.88747196160188, 74.49168083696763, 75.56705064916501, 
   81.19561376538255, 80.61217826364003, 75.0136443159192, 74.76104920477195, 
   84.97133782078967, 77.62254377730623, 72.64161703534448, 
   76.88347024502966, 78.06959356342497, 81.24238705246182, 
   67.34682681818946, 77.478662124037, 77.3027964530599, 87.63162298414001, 
   80.8244267845865, 80.5029192692262, 78.73743422958059, 73.72724355161228, 
   79.681603181415, 78.128600232471, 77.12481443493968, 79.75780219567933, 
   77.69536090144399, 78.33604961403461, 78.28622858319642, 
   79.15188713129398, 76.40652706514166, 78.74316099153279, 
   78.68189141121626, 77.46980111642824, 80.48927568997344, 
   79.93964799388472, 79.23641538907081, 79.26709174830566, 
   78.04885122673393, 80.14121739259659, 78.75915401029673, 
   76.68295924175364, 77.36094863676045, 78.23550507957634, 
   78.77174087900188, 77.87633317509876, 77.96737501903569, 
   77.73345796902872, 77.93249847672855, 78.3817835898685, 78.54361502776695, 
   80.04050317694298, 77.93223463921186, 78.8942398572024, 79.50214264729256, 
   78.82104352549636, 78.83661223729476, 79.42815489718734, 
   76.61211899746385}, {87.48969488127241, 81.56137606006915, 
   80.70361903404664, 81.56970664643654, 81.46911765005314, 
   75.08798046940103, 77.53028996894218, 77.5265169963476, 74.8189159998663, 
   81.28078489824038, 76.58591473502928, 81.08913654516297, 
   84.57864551900104, 77.2795917194205, 76.32343244632222, 84.442166663535, 
   79.55902445634419, 74.95667898584489, 82.99392268163751, 
   74.16100198582903, 72.9793644694681, 73.3859099825372, 81.3660707629092, 
   79.06162070602066, 76.04598924884392, 75.95248246371841, 
   78.88633812718223, 79.22173510464806, 78.86564380661953, 
   79.00253774047003, 79.87125011201351, 79.4955825411647, 78.57898423522713, 
   77.98856269669135, 78.71744595069087, 77.87128029989248, 
   79.50840321410163, 78.70307899707365, 78.53465964512647, 
   77.18984358458952, 79.28066425940062, 79.38551481814615, 
   79.40130106032638, 80.02927149981173, 80.23648943490338, 
   79.18769586833996, 78.76297112092685, 79.16554957076315, 77.469126276598, 
   78.98795410576155, 77.71545037043508, 79.18139928810353, 
   79.26713524265064, 79.17648756814381, 77.91851251932215, 
   77.54746637081641, 77.45247556086017, 76.90017335517337, 
   78.85529460403015, 77.5366576767126, 77.58637631500315, 79.0202127428201}, 
  {80.79063844752065, 81.70374076945316, 85.71483356401559, 77.4176533971515, 
   74.9137829789519, 78.24110519368287, 80.42839852035618, 77.00929649337758, 
   85.6174362336943, 80.97180230619296, 77.68932942929014, 79.91510387983789, 
   78.61409115046051, 80.6542709069798, 76.14424348859546, 74.28229670051081, 
   85.66105777391452, 80.16006932889209, 76.86183191256104, 
   86.13149515858132, 81.27674417119233, 82.89551977133351, 
   79.87299321306507, 83.46293202493102, 75.0872845831823, 77.50234447690744, 
   77.17904785274501, 77.0813983041897, 78.00415419840274, 79.55764099519426, 
   79.44048687490887, 78.63404574931218, 79.32077347409854, 
   79.54672507101529, 77.98971303687377, 79.85331068195467, 
   79.25857844325907, 78.42455538077243, 78.80444704309575, 
   79.18206854120288, 78.25652144217425, 80.92836355103094, 
   79.07013942358488, 80.18013773875002, 78.48211995316987, 
   79.57769022556106, 79.36373379982867, 78.70531162907662, 79.3701683164232, 
   77.45953412862563, 78.14561715120614, 79.28759621633573, 
   78.59298165759894, 78.22321128974953, 77.92912298506909, 
   77.09761335876988, 80.46020185217917, 78.72318601681839, 
   78.86178404484001, 78.39519778879483, 80.89595387995054, 
   79.69861045131934}, {81.18088262687459, 71.08413620031745, 
   81.73209365122332, 76.98348733700368, 77.86029335990429, 
   76.26937807175763, 79.04006377821752, 75.52823596641579, 
   72.95848222730666, 76.47944705822258, 77.54035009600236, 
   74.42821957900748, 82.36828221728854, 82.51825739579424, 
   76.91846718990207, 78.90343136910226, 80.26915289254018, 
   74.75034932358412, 74.10491499808079, 82.1432143031745, 77.04853218690958, 
   76.00403319948602, 78.99960632189027, 75.97075415396156, 
   77.98807848736118, 80.12056814036598, 79.99754840647431, 
   78.99036242368575, 79.47977813617713, 78.93767350602027, 
   79.51245737467055, 80.49955822684643, 79.9307212165032, 78.97973508923798, 
   80.16248170783136, 78.88118858362739, 79.24348441077518, 
   79.56498050473138, 80.33910798071484, 79.27019545841114, 
   79.74690522006038, 80.48950361013762, 78.01233695342822, 
   78.53542347536587, 78.3898534627101, 80.61502949412169, 79.37286440117569, 
   78.67401566057659, 81.03239912843989, 76.81799514721577, 
   79.42586192293649, 77.00820826887795, 79.24581223238465, 
   77.86350242361867, 79.38084233668772, 79.3399631509272, 79.15321716344351, 
   78.98934901368158, 80.64238475046363, 79.46951338476644, 
   80.13763791396673, 78.14261996948929}, {82.61031950655675, 
   76.83319082552761, 77.2787375857599, 78.26567636359295, 80.23769611934874, 
   74.60294399987919, 76.5064361549897, 72.44490785221097, 72.57217543889558, 
   86.47457918350327, 81.803594466584, 76.8353937230769, 83.02880685839538, 
   78.3332826430549, 75.89418955605213, 73.80531759106616, 78.55910708807322, 
   73.89755319459385, 77.91213059481531, 78.42182236255614, 
   76.20504873336344, 80.00355807452954, 80.8519093335682, 79.2745751419058, 
   73.74943760025238, 80.3605379665679, 79.27831308205585, 80.23178725861166, 
   79.2738386492208, 79.61594639211796, 79.08178998130546, 78.3425299511925, 
   79.4453431968998, 80.40814982865811, 79.58428229849808, 79.45597122085756, 
   78.29157025848144, 78.18546346835875, 78.4175897481085, 78.91233321134757, 
   78.09310783039093, 80.13908869467363, 78.88294232633044, 
   79.57303850679837, 80.86638423861747, 80.01023580432313, 
   78.61120567287355, 79.39961571276552, 79.48592377084366, 
   79.09075144285839, 79.05292882626846, 79.60484765735039, 
   78.70969036356308, 78.86718812852871, 78.77233879753877, 
   81.17287867798424, 79.05774597932043, 79.05190640498236, 
   78.21386361786378, 79.64818082545246, 80.46370406600086, 
   79.96602251285985}, {75.35022357968718, 74.82629220965754, 
   83.37501803500585, 79.26982065693304, 81.04865863086378, 
   78.49167945808969, 75.82877070033871, 78.40232291238486, 
   80.73009454889372, 77.89579278482609, 79.46092606702535, 86.0049307473875, 
   79.95524901212912, 82.6811305903337, 78.20479114447458, 77.67365136905602, 
   89.49909552464217, 78.13994036781642, 81.92208817220842, 
   74.64971660307745, 80.67534487255942, 79.17950300772814, 
   80.12704717894204, 85.45867086322656, 82.42956749061011, 
   78.42082131827657, 79.69550702214188, 80.1209515537576, 79.04604367871283, 
   79.02276115911128, 77.99524235023881, 79.84431565197666, 
   79.19747577780234, 79.62230367296863, 79.76868593973259, 
   78.34172257052748, 80.73753922374922, 78.87571709777731, 
   80.09445232142399, 79.20846487251593, 78.40273459056795, 
   78.88597111710749, 78.74778756978739, 79.45994546460793, 
   80.72839555958923, 80.28427904166679, 78.50221725981369, 
   80.47871454495264, 79.51706343210758, 79.52053140676216, 
   77.91976274700217, 79.3096160756927, 80.23595771151696, 79.194807178448, 
   77.83759661452487, 79.26047889281402, 79.84142485684181, 
   78.71986025737718, 77.50995911678952, 79.92490558506721, 
   79.89264433946181, 78.56918191826192}, {74.91668708882658, 
   79.52830675896925, 80.2298023305157, 79.012546449408, 81.36186079090041, 
   78.29851628248329, 74.98598017871946, 77.3742847473217, 85.33539874969665, 
   80.2059248080515, 82.79207349017292, 82.64503948765076, 80.00079636457622, 
   78.85893389180868, 80.65532784145952, 76.39216751385837, 76.5741721597797, 
   73.6657534093321, 77.72006269349674, 76.50894035553311, 79.27016798594786, 
   74.71036620652242, 81.40161031960581, 77.39072323295677, 
   76.04868518077501, 78.89501295912426, 80.26805095208238, 
   78.73240853508698, 79.86352424946635, 79.83020405816595, 
   79.74252610440631, 80.20819373550968, 80.11655548086625, 
   79.18713833517883, 79.69364527113947, 78.44112875885749, 
   80.23679679201436, 79.47103091315464, 80.12199102311394, 
   80.07328527157647, 80.39634917550734, 80.3058471833442, 80.21505102685472, 
   81.41062322645895, 79.13041369618048, 78.72159864146357, 
   79.15869734839617, 80.13996925338795, 79.87276634118629, 
   77.77680846947888, 79.98962056141752, 80.61168634251356, 
   80.02866346794964, 77.77110598797945, 79.31430646827158, 
   77.56071799670801, 80.36369677992168, 79.46047989704545, 
   78.15065848259418, 78.86158719406816, 80.03513712769184, 
   78.36766001361869}, {79.52867429019783, 68.44850924291906, 
   71.029390909697, 71.27151187372992, 78.55669851625117, 81.48287580822455, 
   71.65679951086591, 77.85699831785269, 75.97879397139138, 
   79.99627145950065, 81.2423707889232, 73.97988516855884, 79.64821359153724, 
   77.71651565574176, 80.29826500223021, 82.62159927913459, 
   84.56214216981678, 78.63939851568965, 77.06384958092185, 
   86.66767925662657, 76.30895612100991, 81.74685790121663, 
   84.06952967253633, 80.2995053288525, 80.66758604119293, 76.74514269150767, 
   78.53184731465007, 79.18379303334063, 82.27243651328845, 
   79.08097901724896, 79.32725953318771, 79.71083435301388, 
   79.25311252903367, 79.60649121950317, 79.6052895071415, 80.03649631314403, 
   79.87499690655687, 79.90666538265145, 79.95319081058788, 
   78.98146865496894, 79.80379334297625, 79.08600005505173, 81.7976384678561, 
   78.9956270238468, 79.88117693646043, 78.86392047406747, 78.60037966895833, 
   78.5751375959448, 79.13475393783301, 81.12551029284047, 80.41655156011997, 
   79.33547894677305, 79.80551717690648, 80.94391732486008, 
   81.36296727292125, 80.18309775332546, 81.18901063393463, 
   80.45939491711309, 79.2333702639961, 81.08477440605972, 79.24355223485641, 
   81.90749541669382}, {69.17676474319805, 69.36406755412024, 
   71.95187895293449, 74.1781890086768, 76.22722255746298, 78.22655454053935, 
   85.72596011460699, 80.37124990944318, 80.37826505673641, 
   74.08942781767487, 84.06365024149491, 77.96121611698993, 83.7213750324058, 
   77.71902815580046, 77.61025360030793, 81.14833236672776, 
   83.94825540046432, 76.49045749400919, 79.08582951777376, 
   80.57937945246525, 76.76314946164342, 82.89818059426415, 78.0598351407519, 
   77.2483025332022, 76.91716189869473, 81.69726456263459, 80.0148629996134, 
   79.60480554302552, 79.16963645731134, 79.28772197802216, 79.5739384340524, 
   79.59986124924977, 80.43943236758221, 78.99415392416333, 
   78.30428855881048, 79.91550172251245, 80.00122597375983, 
   77.72841889515159, 80.56904732764595, 80.97185755149177, 
   80.28126382444522, 79.79733444196476, 78.79734017622437, 
   79.55978986360793, 79.90416045829969, 79.79710064608823, 
   80.93966046624959, 80.99425349956286, 79.67165284539837, 
   82.32126999367532, 79.62407281132467, 80.82067744696114, 
   78.37371505293018, 79.0905469710439, 80.72802171703833, 79.83578322666813, 
   79.39994793839466, 79.3810594082414, 80.74774741423519, 80.13022507396187, 
   79.88338592950585, 79.11527102695297}, {69.45389882242594, 
   69.8188822246751, 70.10450289421371, 70.93548494700562, 80.81867756574323, 
   78.32841423712574, 82.37799452170717, 74.30732603598443, 
   78.96795604158687, 72.88890414252282, 80.96325433952526, 
   76.74668665473826, 79.52723898642869, 83.67432076746049, 
   81.55606407117344, 81.35471222663776, 76.80561669206986, 75.7433236010942, 
   87.20648130741357, 81.11155429636833, 81.63764536183959, 
   76.84950038042045, 75.76067385756309, 80.49029756639163, 
   83.79801349513193, 74.49588572934678, 81.45641430447132, 
   80.98169063743012, 78.97876426036623, 79.46641147421917, 80.6415458019112, 
   80.94857156706172, 80.83493086104491, 79.16831156449699, 
   79.21884012873036, 80.06656694706308, 82.11781470972232, 
   79.53753308844543, 80.20363929220488, 80.24294496836796, 
   79.30690785971174, 80.46449300985626, 80.78721472973115, 
   80.05736138740197, 79.32263898548544, 81.41305087298525, 
   78.80950206213511, 80.14423234180349, 79.33015801722384, 
   80.66499082588095, 80.78829881159196, 80.75989854277434, 80.4638808901368, 
   80.76309709858528, 79.717775845317, 79.88601874585231, 79.06543816955076, 
   79.68679251104867, 81.55244611063613, 80.89165560429281, 
   78.62801949052403, 81.02922986671231}, {64.69206123938008, 
   67.94568863025978, 67.86361958507761, 69.21753406467657, 
   78.76042033289431, 81.3120518219395, 80.2695898361843, 77.24810365024976, 
   83.46061479488826, 79.31024437123438, 84.46173573789287, 
   77.64830216739519, 78.87100382761713, 75.8220665081013, 75.29530201456706, 
   77.74399132273119, 80.78561862980763, 77.21996402721904, 
   76.15613705538651, 77.15885481865813, 74.86923520449146, 
   82.63385276677477, 73.76065504912734, 82.91284232960231, 
   83.75898313055733, 88.99471523319527, 80.3258976499188, 81.1004753852016, 
   80.6653055227319, 81.05510172224118, 80.68310496127556, 79.76179073935022, 
   81.18889761447646, 81.34298958997158, 80.42196233898183, 
   80.05275830137928, 80.29582317919447, 79.40335781276187, 80.2354689256104, 
   81.32074124599009, 80.84236898507541, 80.79409606004506, 
   80.88363559576021, 82.32695026630726, 78.41238319225307, 
   79.22922326746978, 79.77146300407436, 82.39199082324383, 
   80.62918559254028, 79.61676512080803, 80.92671515635355, 
   78.96727128808517, 80.88527083657274, 80.00509294852422, 
   79.30688292130561, 80.71908846080117, 78.76712103067084, 79.1254077042695, 
   79.4352773600938, 80.79597634158073, 78.83618185115677, 80.5616780568955}, 
  {67.46617853783147, 68.14678851265191, 68.19925067220589, 
   67.22997502809184, 79.59103206672712, 75.49083041595962, 
   85.39627821369356, 82.38855063340145, 79.18137649616264, 
   88.01546099704896, 84.82380555078171, 78.59417253682862, 
   83.19281550311521, 85.0114105446545, 82.79378100370836, 81.0027114920483, 
   76.46261514253551, 78.18765503552862, 79.20429715275189, 
   83.94823108063176, 83.18559895923983, 84.24294775485583, 
   80.14073134832125, 79.73637056634465, 85.45472338691712, 
   79.17695136701168, 79.17438284257602, 80.35852175748408, 
   78.75879036797184, 82.22749660663655, 79.57268667207632, 
   80.91422058920854, 82.50297611398813, 80.34009014991352, 
   80.80422945794194, 79.50200593791595, 80.26049809780048, 
   81.64841763189207, 80.82779596733218, 80.463423820279, 80.90051296527844, 
   79.93551092309784, 80.29739034801484, 78.83792366855019, 
   80.78915069219318, 81.69174199091084, 83.03271848530089, 
   80.29439568784501, 81.53828593051242, 80.72851706456905, 
   81.21605179531183, 80.87243782485838, 80.84312231124419, 
   78.97831839621718, 80.98230810136225, 78.63176351205107, 80.2722047008582, 
   80.8926820074697, 79.09415630394734, 78.35207938805642, 81.09769889290911, 
   80.01326309227953}, {66.50891012449041, 63.33127963920231, 
   67.36853036018785, 65.69651198211889, 81.76899670017158, 
   82.48235180957924, 84.85697226216428, 76.46765129888722, 
   80.92441440577497, 78.65681898178735, 80.80300410098886, 
   79.29334324228084, 81.62244228052573, 81.56102933265203, 
   80.28325472222659, 80.39632029086665, 83.71864622280279, 
   86.04182745652695, 76.10140486936152, 79.18946292470517, 77.6190979492602, 
   84.82142770524773, 85.5565844019513, 80.54387694838265, 79.79210791614219, 
   73.1443650402694, 79.236362668492, 80.92578190588253, 80.7245738439288, 
   80.22312137845744, 80.48238543270524, 80.18444092834758, 
   81.60341707660649, 79.50957807123525, 80.56153970010581, 
   82.04147991152588, 80.04961958560432, 80.5598623797537, 81.2610862536599, 
   79.80419769218054, 80.02507306402252, 82.8854121622812, 81.18781868245462, 
   83.11989600638785, 79.98579336124916, 79.42001774662269, 
   79.35181222459391, 80.64080541506428, 81.28668060773752, 80.6993796432374, 
   81.04141198033872, 79.04368202835839, 80.78480104359231, 82.7750226853846, 
   80.15529934270938, 80.5640406331306, 80.99170214065623, 80.24187233426872, 
   81.02474550893524, 81.17463166551866, 81.43001846692106, 
   81.26305612676433}, {66.80316955629826, 65.44028207907971, 
   65.71746882563384, 59.02970666375779, 76.85827007279116, 81.7530314764716, 
   82.49057759873367, 81.95755002228437, 80.81010816773889, 
   79.98210898712048, 79.60955307231534, 73.29428675219917, 
   75.48904176743076, 78.97869605163154, 78.07848178788244, 
   81.40572264822636, 81.41220349248783, 83.27613888165655, 
   85.09674680187494, 78.04196935357885, 80.09543219246495, 
   77.72812742975238, 80.1942188785073, 82.25898162015132, 85.37987534387054, 
   83.36950115063884, 81.48687239955643, 80.684402019871, 81.26292253164488, 
   80.3056195422952, 80.60777379244196, 81.51750141231462, 79.8617286158054, 
   81.21762568686346, 80.9639692711632, 80.67454425298916, 79.66173579517523, 
   80.73728573919354, 79.48896488237037, 81.19554752321332, 
   80.66614985650428, 81.26750887821615, 80.37031320236282, 80.8859562481637, 
   80.85942764300155, 81.94866114351831, 79.84821072156414, 
   80.34580180952261, 80.5803455720916, 81.05295011324748, 81.99512212163029, 
   80.70504611179103, 81.73580678087268, 79.45332371938404, 
   80.21482710378848, 80.47191469045323, 81.82549471726557, 80.2641939013223, 
   80.39594266824905, 81.37878790555058, 81.12559551179015, 
   80.60098981947556}, {61.80845953175076, 63.86053801012767, 
   67.2274302697877, 61.096472597043395, 81.39964603916593, 
   76.65226206140207, 75.77631484423095, 85.98820701828238, 79.1585262747856, 
   77.2062819002089, 76.39809233668161, 78.19304487356084, 80.65960629121136, 
   84.70207969958325, 77.19966889637806, 79.63441111261696, 
   76.84444897028266, 78.42619575077086, 74.96586489119689, 
   89.30967278385397, 81.07682501624663, 78.52056626318311, 
   82.10247980212901, 82.31695144304234, 80.43526992260526, 
   79.27127128449405, 80.81937456352723, 82.41105329116635, 
   82.05224430880828, 81.43854642805624, 80.54978463733215, 
   79.89035709755524, 80.84922998583416, 81.01564948954763, 
   82.36785427747728, 82.28213059419498, 79.74329795332127, 
   80.33773303640845, 79.44377083059258, 80.43902062600608, 
   81.39757146674111, 82.0794514504388, 79.8889551208123, 80.95141613992409, 
   79.43136431092198, 82.1354400471993, 81.75301068564683, 81.93426754299963, 
   79.44380431906333, 82.05580367327761, 82.46080903982154, 
   80.47067155938483, 80.9029712413772, 81.44351463566234, 81.88499355215426, 
   83.45943115434659, 80.5116737982503, 81.20124646860225, 81.02049525126179, 
   82.12641112322089, 81.32360322800953, 80.9678401411721}, 
  {58.18310351158627, 62.65001702617786, 56.876744906853475, 
   61.276889125214865, 85.87382427794546, 77.40323577024346, 
   84.85003074086283, 81.75619332625443, 79.09585128284772, 
   80.29590073386898, 81.81265021219848, 80.42836146721032, 
   84.40666612018713, 78.20477424106053, 80.77854662652152, 
   73.85184958684802, 80.32276785981958, 82.81883814084487, 75.1067883865439, 
   84.76449956872985, 86.41307587251686, 83.32393508035574, 81.6141923524346, 
   84.53779017928649, 78.81044777189015, 81.35262982535865, 
   79.97556672363515, 78.92720551440249, 80.49472734503944, 
   79.83276813941035, 82.50560841080289, 79.61147252227667, 
   80.21523065165515, 80.37829230358662, 81.44358925976567, 
   81.12243051915917, 81.14695040493568, 81.23703586019977, 
   81.93145454528421, 81.6642374451016, 81.22527071385235, 80.91753651067916, 
   80.81656331547062, 80.21384935346748, 81.12893954582717, 
   82.04557792296461, 81.3643613519726, 81.29098181522642, 81.11691670336731, 
   82.13758918552954, 79.92818995304981, 81.71059777414227, 
   81.60685778180432, 81.02323266423794, 80.67906803938972, 
   81.86229142415785, 81.04088276800653, 81.81225708344124, 
   81.05843869194678, 82.48002302660899, 79.78602172463317, 
   80.38433385829866}, {63.363606096727324, 56.24827965085221, 
   62.16205273537696, 62.447916842183176, 76.4905868378946, 
   76.73181155605928, 82.51936002686935, 82.96946948105267, 
   78.07824320166367, 80.79897124908913, 80.50119775249534, 
   84.86968418710583, 88.47142443638879, 87.48101997591864, 
   83.97768920252564, 84.88196387838647, 86.26621074434011, 
   78.42955250938496, 79.77263887426876, 82.71814104694853, 
   77.21139231647946, 79.27634398212378, 81.39900479282633, 83.0980450056906, 
   77.38496448442928, 82.56012979929177, 81.54614322725917, 80.8141888762268, 
   80.9215137503488, 81.80584068602069, 81.0768281755023, 82.11208358172797, 
   81.71682551800887, 80.88861195371697, 81.29574415624296, 
   83.19194048442671, 79.35631416766495, 80.8835497382956, 81.85346360854093, 
   80.71946775115029, 82.04606496864267, 80.43685366682772, 
   80.26863780323174, 81.65821909939967, 80.78002974743985, 
   80.61188930466871, 80.33283062123186, 82.49448161807058, 
   80.73973512376737, 82.44374689763714, 81.18610269646999, 
   80.63933240699077, 81.22556293676426, 80.80976781889537, 
   81.48420441151599, 82.94167651833101, 82.19917428849809, 
   82.38625367714008, 83.05105632224007, 81.00188605721317, 
   80.88057621582495, 79.59838106239086}, {57.71848186560486, 
   62.872587243964226, 58.5155983964611, 59.93727480259928, 78.8670779513371, 
   84.11934193333761, 81.0623338427103, 79.22720090159844, 81.00574841991244, 
   78.61031711913915, 80.07304509096802, 81.67638570180657, 
   83.24536696128311, 83.8033863685917, 89.40720471545072, 84.10721755245733, 
   79.46578753299545, 94.96579483929271, 77.32437521179617, 
   81.08200363199789, 82.29831610796204, 86.31769632239451, 
   80.71790026810098, 80.50047504545812, 82.07525454034592, 
   81.43398399784915, 81.15933896665621, 81.30788071589798, 
   83.40681913264847, 81.65731266677898, 81.95947746376132, 
   81.60201676207242, 82.22181800799638, 82.29336717561549, 
   81.25829233618208, 82.47498693367226, 83.46337325955416, 
   80.27641841903623, 82.60863187018333, 80.44705817296199, 
   81.13397413369265, 79.08059015118496, 81.9033985307855, 81.77435663837045, 
   81.44602199959078, 82.34657907054617, 80.19615806756246, 
   79.51523169221035, 80.44671572619704, 80.95229867394457, 
   82.06398996692347, 81.1708304108291, 83.16829040998373, 81.25489073590802, 
   81.69349450022466, 81.2282198641337, 81.75570579738906, 79.84669758174489, 
   82.7145037005907, 80.89439578670127, 78.66680319818592, 
   80.87439295271139}, {55.1224356549233, 56.994092523763904, 
   56.30139231271977, 56.66243864701556, 79.95679379189774, 
   79.55493289733181, 77.882062809101, 80.22791049101636, 81.50255758475447, 
   76.33044659033783, 81.98059271446454, 83.17514635329594, 89.4004686681123, 
   87.24777196755373, 85.46553067653905, 78.40349096311628, 
   78.75163350806896, 83.4202794126542, 87.439021348125, 73.4153451046931, 
   80.10911126083222, 76.46020330184409, 81.29098084863851, 79.4802647409066, 
   87.24622630785575, 80.99477715120582, 82.370166476206, 81.15363504859842, 
   81.30215582790031, 81.51672015819388, 82.64623196662578, 
   81.90418897643133, 83.3092797519731, 81.17757180637571, 81.88258925544596, 
   81.24770424521992, 81.04330124782325, 81.51736752871079, 
   80.78356577974287, 80.55271157535125, 80.93570741721305, 
   82.50393482190259, 82.02535525723509, 81.36636991742704, 
   81.06415901673533, 80.7993936110867, 82.77777463849594, 81.07311768819784, 
   81.72259512053331, 82.32708121940267, 80.87223422485509, 
   79.61373777288256, 80.33395483843191, 83.4497599631282, 81.86827418769147, 
   81.33340269295245, 82.65491755031297, 80.97946826983286, 
   82.79709080099416, 80.74952100885984, 82.54003466954492, 
   80.28777771838338}, {57.87199544744495, 59.00245178133763, 
   55.05124942982686, 58.85665400121728, 81.04773721391116, 
   84.07795174726145, 75.51055378790375, 81.38596852214908, 
   81.76865054314604, 82.6682513348031, 77.22053591087467, 84.44588038982712, 
   82.44816924164607, 86.08296894699814, 83.88908629401234, 86.9367158171376, 
   82.30449844081123, 83.2915998372271, 82.55609907616223, 84.70661382380848, 
   81.67895568071297, 90.06742622496986, 74.35371372213396, 81.6810086668918, 
   80.41761832698661, 83.06302955304926, 83.03864567416329, 
   81.15010107174372, 81.69371996372956, 82.50691370213903, 
   81.07329688053319, 81.25395362031695, 81.19288000260987, 
   81.70473816987163, 79.81567903527144, 80.86602123185136, 
   82.37713678359631, 83.7491670396185, 81.43263451359222, 79.82508982299845, 
   81.41181308729436, 81.50778303611924, 79.60075652580635, 
   81.78326530388311, 81.3112745297352, 82.87088071950113, 81.57048409812276, 
   83.56076792323617, 82.25657548695806, 79.73029528768241, 
   82.45791425141273, 81.91984450931432, 83.96063216779264, 
   81.81557034109757, 80.75275990574156, 81.94136717867417, 
   80.80710418978431, 83.96478349847072, 81.54082504983015, 
   82.50997779853466, 81.31151963318975, 79.87038691182227}, 
  {56.95074662925337, 59.01757695427346, 55.60257462137921, 
   55.885015731688156, 84.86952881853469, 81.33004338563349, 
   77.60616734530599, 79.04936183062871, 87.61740241352187, 
   69.96727533035161, 84.4018107170713, 82.07626619526309, 82.1335814809157, 
   75.93880542563414, 80.15641862884593, 84.9317236708765, 82.09604805251874, 
   84.49809420149862, 83.87109037325575, 84.46123100212876, 
   79.12799446029304, 82.67898902003287, 82.11912146246883, 
   83.99602480180474, 88.17689042139341, 78.82909222751843, 
   81.75637427912594, 82.64716829976408, 82.35441580695655, 
   80.54830717442854, 82.36869922890287, 81.91474145184287, 81.2939271650451, 
   82.9187229967182, 80.9340840233836, 82.75313815897185, 82.3072152746244, 
   81.81315798663286, 81.25776984545182, 81.6455812887469, 83.64646041873574, 
   82.22019932431391, 80.87213881672139, 83.04482544936687, 
   80.27927629365277, 82.043315803335, 83.4062782580768, 80.49339633564286, 
   81.61365073556473, 80.95411854867797, 82.00942945092433, 
   83.41523082261808, 82.36874725856414, 81.2294619517807, 83.27869868088342, 
   81.98944072002247, 80.6408994783369, 82.73344277570537, 81.72438556433829, 
   82.91574588741203, 82.81715751827645, 82.13405409519156}, 
  {49.93672746361945, 55.74652984481256, 53.81367609829785, 
   54.60906426963353, 82.66089604288639, 87.8824963657859, 84.53085946396142, 
   79.8899525693089, 78.43964216715875, 81.90919648986801, 85.46623447235285, 
   79.67878150958744, 80.53998674578104, 81.51745435784999, 
   82.64950436667614, 76.82995115477439, 81.72259522966661, 
   75.55775729557996, 85.27571385708963, 85.9046831267625, 84.82004684088457, 
   85.43370638938279, 85.79331796212068, 91.49724161791553, 
   86.38681479887035, 76.23844105021026, 82.35151883599147, 
   81.17742282349595, 83.75030906837475, 82.89702744957665, 
   82.10080359971775, 80.56404312022978, 81.42127112703939, 
   81.55160426416168, 80.6937278494024, 82.46965997428025, 80.96361233894982, 
   83.09545941211607, 83.02955629507757, 82.93277474615388, 
   82.37453716850078, 80.37305291611962, 83.46856578459077, 
   82.96075164540076, 82.90679088007285, 82.5377538189227, 81.98935364575841, 
   83.03893743600136, 83.39344448503451, 81.1394621468618, 80.15468698403416, 
   82.47532337402097, 81.21845238561427, 82.48459517412392, 
   82.94398478824354, 81.05183138705556, 81.09922368547147, 
   81.06128949744917, 82.12796036304991, 82.82797071570047, 80.8091891036921, 
   81.89899641050941}, {48.97002812149651, 51.46819514977119, 
   50.790760015870575, 56.59025659116379, 82.05126854140894, 
   81.35491268627143, 89.00896105458636, 81.91457033101373, 
   82.31600842956794, 78.64051682865629, 84.77732040799668, 80.263765912788, 
   84.51680811727233, 85.64819588192347, 79.37076394728265, 
   82.90664208505036, 80.60461250043093, 83.66146359385915, 
   82.17016426601546, 75.9039392252524, 85.60504911957278, 79.54504491347514, 
   86.18937366379079, 85.86913304892661, 80.81199066642657, 
   84.08236448229722, 83.20298004806381, 83.2213927398739, 82.5651801111355, 
   82.41883610942763, 81.43038110626564, 82.18759410308284, 
   83.37657661704614, 83.34833753453884, 83.01191262415922, 83.4560281692066, 
   81.95322350253126, 81.13261212543654, 83.32127621475446, 
   80.49187393141318, 80.90612640647197, 82.97083096144233, 
   82.26654598319928, 83.34472868518569, 82.43669868480585, 
   82.93426296966669, 81.90662202131745, 82.99652097616946, 
   81.99609167745335, 81.57107889749727, 81.73222149526248, 
   83.03282164317947, 82.47877981081024, 82.49533635968126, 80.6104315295799, 
   81.52677758782899, 82.95402070366187, 80.92021975106239, 
   83.36350952849666, 82.11839988217665, 81.86576231009845, 
   81.68760103125791}, {48.25806908505577, 51.46163475402407, 
   47.662612326858984, 48.10357358920594, 86.81003183534091, 
   82.67894119547289, 79.81429021312681, 83.05376181904981, 
   81.10136933470517, 85.07168428884398, 82.60380631873021, 80.6346426022119, 
   81.89898883697941, 88.24946915058348, 82.1604307728447, 78.0669088671531, 
   81.45834636699273, 86.30251509265054, 82.67644993443527, 
   83.07948740466111, 79.65896249303991, 80.80259933642526, 
   86.54608119493759, 84.55124762485711, 78.7287276830859, 84.70467819825002, 
   81.05621524653968, 81.77308564396797, 81.47308415129159, 
   83.38279903791346, 81.53313972200823, 82.30786031730747, 
   82.91581065047072, 82.33125032094014, 83.57884593124633, 
   83.66202566226548, 82.20925747139297, 81.68801787184647, 
   81.31644965605966, 83.04740483411176, 82.38487178632406, 
   80.95839722093568, 83.585454261723, 81.71677646048116, 80.53488219682436, 
   83.35894137884762, 83.44386309341586, 82.21974163439748, 
   81.10482242472042, 80.02685275404029, 82.08659714540053, 
   81.56322340076208, 82.06594586305543, 81.9562062069926, 82.65450078295389, 
   82.54937637865203, 82.52837704902429, 81.68474381011238, 
   83.48124508589387, 81.14824569945611, 83.28806636509674, 
   82.00021205161677}, {103.03193486710828, 105.23371171859482, 
   89.58453998937846, 85.17271005887352, 94.67173361638258, 
   90.87259665052721, 88.30352102846862, 88.4549454883578, 85.92593998882015, 
   89.60524218808568, 87.16542340308504, 90.08678480572289, 
   86.09299674046906, 87.55560442249696, 87.23642017994302, 
   87.79277066406652, 88.7575302800549, 86.13883627529466, 88.39641623921297, 
   86.7752441840571, 86.39675439579403, 88.10688932295562, 85.66530047113176, 
   88.45792226850511, 88.22798234321414, 88.1879725760213, 86.36441994232436, 
   87.4485704570021, 87.31448887327277, 88.38536634523378, 86.91556657004648, 
   86.19400664133832, 88.75608482465483, 87.99507346090535, 
   87.46109184106794, 88.79994003155184, 88.41533745225178, 
   85.93886400188623, 88.08888202756079, 89.15412932657826, 
   86.31968167287955, 88.49836770589994, 87.84308941345964, 
   87.38593226542882, 87.63387805022215, 87.80293282491955, 
   87.81496084410006, 85.04472897733562}, {112.82866257176654, 
   119.1210098623933, 85.83779164114014, 82.31455285203779, 93.7097323543354, 
   90.92072793482303, 89.49954891942538, 90.00952628501327, 90.1588528479864, 
   89.92325490262178, 90.92744340218063, 89.59626958525908, 
   89.33420475083011, 89.36876357218897, 90.94879954886603, 
   89.78856497397689, 89.04555879019243, 90.18481221036961, 91.1171852583991, 
   89.80858263973236, 92.39518356264394, 89.65085087758334, 
   90.73643834461272, 89.38809652028618, 89.2752984076045, 88.25421325859094, 
   89.74643040228383, 89.94827888613308, 89.18349410483998, 
   89.82235108658138, 88.77942289986471, 89.71709523367021, 
   89.90191265800237, 90.53607298029998, 89.03446893561616, 
   89.50192462067561, 89.27316421681411, 89.59422843869201, 
   88.98086446372771, 88.56607496888329, 89.39786513608921, 
   90.41670748069905, 90.22507845548114, 89.41437617388195, 
   88.63442572374042, 89.85477040156857, 90.15972335561473, 
   89.52038212797459}, {110.84813788051471, 120.76475775605294, 
   94.03306209319163, 84.83503458723962, 94.39035082693225, 
   89.70890954361883, 93.62124285834858, 91.82926520305271, 
   91.69381985577627, 91.65495999940387, 91.7420154169541, 91.85067978543576, 
   92.04505577937245, 91.20620669411556, 89.7755153232991, 92.62923837640216, 
   92.9126504399427, 92.85207049094473, 91.66530473188735, 92.90356542078044, 
   92.39624284485939, 92.64410223238654, 91.07202149197283, 
   93.46183940501678, 91.49141721811505, 92.69818738925892, 92.3809176663492, 
   91.59359260044823, 90.86746919006815, 92.4499055449829, 91.14190689699117, 
   92.99947618218519, 92.71016993510545, 92.87501945591004, 93.0243170452181, 
   90.43036267950073, 92.20420657102581, 90.85544233663268, 
   92.65711173465743, 92.07232720745068, 90.53995226131298, 
   93.66457992865222, 91.62249441760846, 92.06715403875513, 
   91.95318783432423, 90.90227291647015, 92.12028238856733, 
   90.57192753524653}, {124.41842502119187, 126.1068628166197, 
   89.28394779866078, 83.90864945047866, 99.2540357327953, 96.97118944824726, 
   94.64455331933021, 94.03285464134187, 94.5786195301788, 93.92677020088777, 
   93.24958620922602, 95.07298195565335, 92.97099329615254, 
   93.48166971669966, 94.25287525149807, 94.19518131083619, 
   94.10440847042328, 93.52505431965363, 92.05559499677403, 94.0768571351883, 
   94.33215941297465, 93.30154730422146, 93.82835909803725, 
   94.80787437177528, 92.19918892062498, 93.09386958192096, 
   94.39905436268211, 93.6279741999039, 95.72544651529704, 92.81942342844378, 
   94.7809867481016, 95.7324406618543, 94.12062747197072, 95.42285723404619, 
   94.33098638675541, 93.878498727856, 93.6954419434109, 93.47744204544776, 
   93.92215955849117, 94.18498720329981, 93.56174484108129, 
   95.98048634845522, 96.05246784054617, 93.20683404899013, 
   93.78630111931352, 95.92900080245514, 95.64663538491894, 
   95.90597925675486}, {126.656289485786, 123.43728168135289, 
   104.83567344660914, 98.99840497236471, 91.53227308455135, 
   91.23733187738524, 96.16558616441905, 96.45844397317252, 
   96.97332872990948, 96.87352617149833, 95.53947753538569, 
   96.64492636216329, 96.16767434188037, 98.82190364422578, 
   96.28377108104732, 96.72365275797418, 97.539584970566, 98.65865930845361, 
   96.88181869060121, 96.6845436781466, 97.17967392751171, 97.35786993104622, 
   97.4013610199503, 95.61602933246847, 97.60069293309995, 96.0669139759086, 
   94.89442502704613, 97.62894969076062, 98.04759863860592, 95.9834569027906, 
   94.41388250988811, 95.88484500008666, 96.4057925306882, 95.39214790435716, 
   96.4245129409227, 95.87881936757188, 95.37351397444176, 99.19408499228668, 
   96.42949629442305, 96.55803991472095, 96.46038857855149, 
   96.16502363509355, 94.17264796580173, 94.63854173742699, 
   97.04968240082768, 96.00728049674198, 96.18162615439925, 
   95.79821628062676}, {125.08310124265601, 134.40343551947745, 
   90.32611887478338, 100.4773167803678, 92.0030861876213, 98.50409548019108, 
   95.98504561490809, 96.68583078657157, 96.23154800369755, 
   95.93390442757317, 96.28250856927855, 94.09191138342594, 
   96.29064546485859, 98.64338201393738, 95.58740578100402, 
   97.10770455867663, 95.83806729546173, 97.05235026582226, 
   95.66879142601957, 97.25202911319245, 97.14387771495203, 
   98.05350143735201, 98.4022807947297, 96.03880602374589, 94.49423056777184, 
   95.67428408305796, 95.72151232242183, 96.07780013135809, 
   95.36005121449634, 94.83831750839522, 96.29745745683402, 
   95.78661660527385, 98.24184798926603, 95.02576584406782, 96.9730270457161, 
   97.33201469725486, 95.61262551619652, 96.58097711522453, 
   95.37188903114445, 95.79306936028894, 98.32367308473735, 
   97.43338803087308, 96.15876130853428, 96.42718033386124, 95.5195725040336, 
   95.64232721312584, 97.5103855547912, 98.36309981256169}, 
  {130.0040625492998, 142.49095944808607, 98.24418506059341, 
   94.69676380231851, 99.9864691925027, 96.31138576564368, 96.53317816591138, 
   97.35484794106611, 97.1836271988573, 97.1472877202605, 97.70207256894797, 
   96.04549347500937, 95.35740865193253, 97.16462311915755, 
   96.77311767425115, 95.31104673297826, 97.99538124891819, 
   96.91753461264265, 95.16229895864436, 96.5966811227311, 98.06171451366711, 
   97.78387773704326, 97.49067359001808, 99.43607966039052, 97.8098593642014, 
   97.90137831137065, 95.86123054716761, 95.99798266701607, 95.9173573851936, 
   95.7044720333982, 96.90650102167723, 97.15145038459899, 98.41806841951737, 
   96.97843445263545, 96.72441186354823, 95.71213048581352, 
   97.34061015651162, 95.89845478123617, 97.03523214529115, 
   96.94132739189126, 98.78846893824621, 96.84662292398014, 96.441191358914, 
   96.53856445968563, 96.5224798356425, 94.88754061220864, 96.35773128397886, 
   99.02720111104917}, {122.90086267234281, 120.69480560667152, 
   99.98539365357105, 92.49536999784169, 89.7341167119919, 91.94660669017871, 
   94.54006884550098, 95.89413263792294, 97.03613304715174, 
   96.56926918530411, 97.28874891646355, 96.30734224866795, 95.060793039564, 
   97.00751057757279, 95.8598395020086, 98.04117460371607, 98.42557838185877, 
   97.1427392551316, 94.7699104556628, 94.19248239943649, 94.73816394779138, 
   96.78317404276459, 99.62121282457579, 96.74727922039293, 98.1997547810887, 
   96.68843898319496, 95.88962723273451, 95.60755637407884, 
   98.33241230694436, 98.5462326807507, 95.83173102765531, 97.71760393175337, 
   101.30122514334975, 100.06299620608034, 98.45033181297296, 
   96.77823164045337, 98.94661438361365, 96.33889056611517, 95.9763321846618, 
   96.79869480402097, 97.01572083040713, 97.97669753851072, 95.787175481733, 
   97.27614842384037, 98.3212879670753, 98.47076594255674, 97.2511439960365, 
   98.63094688433083}, {128.88691607388327, 125.55519121078349, 
   106.10080588618106, 102.80408606124483, 94.30522019794371, 
   90.80828106713133, 97.56539244638704, 96.29860080019775, 
   95.93222683348957, 95.61240793241683, 96.98099343374454, 
   96.89681906686579, 95.66778096875855, 98.26094594292428, 
   99.86519879414573, 97.84475292637356, 96.17706643407286, 
   96.13965407510456, 98.0885782225511, 98.02288157704982, 96.18806833768387, 
   98.48624632282511, 96.60026845601868, 95.71570099603505, 
   98.66686841645284, 96.65225158975352, 98.24685550462678, 
   97.78321776424475, 96.99697619571205, 97.59753714118008, 
   97.05797685092296, 97.0446108038634, 96.38744521038024, 98.77390240870075, 
   98.08789133358547, 96.40037114838486, 97.00349080408719, 
   98.36919316413577, 96.30711895743937, 98.3569117260576, 99.48319874994542, 
   97.62306705842572, 96.37711863728609, 97.62914336730765, 
   97.82271095549804, 96.08920268190428, 96.08078051614294, 
   97.33443903288742}, {121.83748688260785, 126.7573291396621, 
   98.08137066002217, 99.50426903013614, 99.59702052008012, 
   101.03540941207226, 97.50677661171966, 99.15853187834517, 
   98.10688208280473, 95.66077323351112, 97.3826084825173, 99.03323062026163, 
   98.96536964862638, 97.54887977398695, 98.09818844102065, 
   100.77173687842932, 98.05976123376881, 96.67244966803443, 
   95.59968340454337, 97.1974421089, 97.4089257915131, 96.98228889851157, 
   95.99535955311612, 96.23140622845654, 98.93235693985366, 
   96.13720094774426, 98.9099347748053, 97.35379720142991, 96.0053279609439, 
   97.87036351282646, 98.45498538572787, 96.73019073881136, 
   98.66579954013288, 95.91165390010767, 94.79673309695423, 
   96.02614635231521, 97.41665302015465, 95.77172738993272, 
   96.84296918910874, 96.31464148602402, 97.88106250247954, 
   94.49017569041807, 96.37824631656378, 97.53731029362268, 
   98.56294619914071, 95.97610807009083, 97.29170020995004, 
   100.33856557231786}, {127.64398056913362, 122.49008511471806, 
   103.69781918085607, 97.0792525563167, 97.68408533889199, 96.0740562778145, 
   96.48181734049768, 99.6205844690467, 97.39364921125808, 97.85043153410473, 
   97.39724078851961, 96.47764739450886, 97.30102699673839, 
   99.20100007157477, 96.583553654132, 98.23836926067618, 98.20786979388548, 
   97.43675052851584, 98.00959609704543, 98.26472167582664, 
   98.12498121487224, 99.09888796646106, 96.98481161794116, 
   98.19365841021327, 95.79315916076455, 97.61126910424593, 99.2167820926833, 
   98.18239487412052, 96.30298959726488, 95.85783031882475, 
   97.86313040283378, 96.16102064756447, 97.83531233691262, 
   96.05678667843074, 97.38491082232754, 97.4758518834903, 98.72686564475264, 
   95.77821274247874, 97.65627423221507, 97.20975397455227, 98.2158461581225, 
   96.6561680333221, 97.3777727265846, 97.79328939968632, 98.22590099052165, 
   98.42926710294205, 96.87120735848731, 96.88464981384276}, 
  {119.25348461506498, 125.79486755656976, 104.85250230926168, 
   97.05533002824026, 103.12867045865153, 94.27366328263284, 
   96.54966569533691, 97.88125039570197, 99.48846032974195, 97.7617563877948, 
   96.13002130683195, 98.85164203519639, 97.23440767687957, 
   97.92475889416377, 99.12342127955765, 98.05247733499047, 98.9856673044104, 
   96.47828048172437, 97.99922435338884, 96.88454027136049, 
   97.14970321558904, 97.60118787789447, 99.18794375411474, 95.8694032795017, 
   97.90877886439405, 98.05975630053123, 99.3574303604947, 96.50671094512396, 
   99.53047526878157, 99.6823706508252, 99.93964634320989, 98.67923555659368, 
   96.94498842246576, 98.33180093463372, 96.57420450294933, 
   99.30797011162117, 98.63868194527086, 97.0382871243347, 97.83415799562682, 
   97.1396312784357, 99.16794735109175, 97.26525551636684, 96.05022830819274, 
   98.2368407649626, 97.67740574694032, 97.86675585788393, 98.47558964389279, 
   97.18499249036267}, {114.54845496215725, 110.65442263918099, 
   94.25154651031359, 102.90495488284107, 99.08150864055682, 
   102.96919270476575, 99.47645795438646, 97.94451709913007, 
   97.54871867550635, 99.33920230420404, 100.31007232809445, 
   96.90279406666056, 99.65623511279742, 96.44702524862292, 97.0678169172092, 
   99.03770817007384, 99.35927327526288, 95.97124800983153, 97.8338589513626, 
   97.29089609197709, 98.35587413267702, 98.39134399530342, 
   98.76614884665898, 98.41007706049676, 97.55999525320188, 98.1807293776753, 
   98.34051775841473, 98.63173234873278, 100.05685178600723, 
   100.19806502683912, 97.96149078570542, 98.22432708704281, 
   99.42997522601456, 98.81398488042504, 99.07368291373511, 
   98.74800777915357, 98.89821946345963, 97.80411713922781, 
   96.58314927318197, 98.38691601559651, 98.12685520938751, 98.7238846388791, 
   98.24436983791104, 97.80738356275624, 98.24759490931433, 
   99.11912262058965, 95.63414364816305, 96.90150278829731}, 
  {110.15652951359006, 114.59202929541128, 95.02672768966434, 
   98.02508741310164, 90.8909542169721, 93.31842443075169, 99.23520336744063, 
   101.33124978132203, 97.64578665509296, 99.46116762053944, 
   97.73317337199734, 98.56667429752707, 99.92741276307027, 
   98.77517631920335, 97.25317404516713, 97.36714424037083, 
   98.76548253566597, 96.29181997202824, 96.97755773306561, 96.629162345443, 
   98.09564397958859, 98.78648617463148, 99.35073222718225, 
   100.35762263600074, 98.85420149289727, 99.29703014106927, 
   98.5867395097767, 98.36852997050046, 96.9696434613847, 98.33913865163365, 
   98.40068219677423, 97.72105595770674, 97.81641393601583, 
   97.64239122728085, 98.88907007351764, 99.54121997883203, 
   98.13504982618272, 99.35581863930518, 98.48295780898704, 
   98.73176385957827, 100.31099805854635, 98.0844539480957, 
   97.94077640360334, 96.74169510811495, 98.11239433587492, 
   98.53064079681202, 97.73333682096911, 97.91494774588584}, 
  {107.45373863776017, 108.53925650796984, 98.69763907060118, 
   96.0083953314132, 90.98121236375837, 102.73533957656952, 
   98.22578154503344, 98.14385736367217, 98.2038641540046, 
   100.11135289572249, 97.14220536157809, 98.95963263632392, 
   97.66447646501753, 99.03931654586592, 101.81703548347352, 
   98.38300329959655, 97.57064312644891, 96.72793381905396, 
   98.26300309107894, 98.27470735576897, 98.1572868135256, 99.56565611879398, 
   100.23883357806766, 97.84634975454537, 99.62916742121062, 
   98.73748874668497, 97.1532494968147, 99.74749226270751, 98.68283803491944, 
   97.1401902148972, 98.67259675298213, 97.43429062005721, 98.70375734126345, 
   100.63044587669161, 98.2254256587521, 99.09790032465393, 
   96.92535061961563, 96.94632752110907, 96.82678493022411, 
   97.60740569857634, 100.237071286867, 98.95592365635095, 98.16508019918, 
   96.92108833872427, 98.93580963254644, 98.54772781849974, 
   99.71054263607229, 99.0417896234815}, {111.53574939965327, 
   110.36772183150893, 95.38913294734387, 97.04219079466195, 
   102.16354925271611, 103.81747133271983, 96.48513153046862, 
   97.25976327511783, 98.5432654907739, 98.82203963794359, 96.62217234955388, 
   99.11565330204192, 99.6305723840887, 98.86252350616769, 98.45390719337635, 
   97.70238486542081, 98.38569707987658, 98.85721965051533, 
   97.86446733317486, 97.30778028582895, 99.10179042048513, 
   96.25026723756724, 100.09804280529174, 99.52254820845324, 
   98.50263031672934, 99.50903229773154, 98.65760171223215, 
   97.68078742067694, 99.59401072492122, 98.93953053500388, 
   99.79901751744228, 98.79396610440277, 98.07106664351937, 
   98.94486152007516, 98.7509154121521, 100.2702208061176, 98.14305674801649, 
   101.66185322295902, 98.3386223865283, 98.74320348750047, 
   96.60022200775802, 97.96865713497638, 98.93570763236448, 
   100.66936010407574, 97.18820906831147, 98.57343336150319, 99.55610620767, 
   99.43054446452945}, {109.45974312086743, 107.51620017070341, 
   106.07381835100286, 97.4306427141369, 101.47081376420128, 
   101.89739482913915, 97.59705224695578, 100.2467006750916, 98.870609847906, 
   98.56626059463956, 100.42075978371432, 98.50149951239467, 
   99.58821207860417, 99.03943917188838, 97.35708191039011, 99.2100080079782, 
   99.647617429791, 98.99688461604686, 98.66796604411783, 97.82450349097333, 
   99.13512886038279, 97.08918734037806, 97.79340431090793, 
   99.47924238492641, 100.46750420449814, 99.71055436092641, 
   99.32316463511097, 98.8639461692797, 98.27590495309252, 98.457824303273, 
   98.06629838935228, 98.63962842202668, 99.02226864518143, 
   96.76045669178998, 102.44147685826424, 99.53517281890642, 
   99.90004185544366, 98.53378819403004, 99.10108130775163, 
   99.18019487193034, 98.70596107636848, 98.0544231188793, 95.7501242792055, 
   98.82022154812623, 97.4686493290668, 100.18555120911519, 
   98.60720560361254, 98.52075627170991}, {105.94945150774664, 
   108.10937121137428, 102.43340678806783, 98.97229489614207, 
   104.6194045247719, 94.83525734382319, 99.50438492842495, 
   100.22660763957659, 100.16112264120888, 100.2970461942157, 
   97.90567238332065, 100.11092344497885, 99.75954258609993, 
   99.4682621730257, 98.24156892326421, 98.5240186228582, 101.09811585360316, 
   97.84617658693041, 99.98273114812999, 101.69298478476586, 
   100.11498387477545, 99.14705860285356, 98.13742285244005, 
   97.65582562314047, 99.84526929171581, 99.9238519283857, 98.7415519036813, 
   98.58934489412479, 99.63822957754124, 96.51283405367533, 
   100.25241509154088, 100.71542970710321, 99.18430276578778, 
   98.32755934237359, 99.23041519590971, 101.4177479767124, 
   99.01732125189083, 100.46356513361039, 100.40742704520945, 
   99.20355791176526, 98.1981153192983, 98.1579693044015, 99.35050081190452, 
   99.01747135643883, 97.41054677286907, 100.03823513940443, 
   100.16431427571811, 97.18141285652882}, {100.71810864195814, 
   112.57792052293397, 107.07551748129448, 103.79982797879987, 
   101.11737146551937, 96.4134924995256, 99.84291432753503, 
   101.68447775031382, 96.39298735896578, 97.83176306603485, 
   99.2460641183472, 100.36976261956474, 101.1007131435247, 
   100.45874405934558, 97.38080829654508, 98.24693719576601, 
   99.8647798547797, 98.81380438354016, 99.3225850067058, 97.49829632679752, 
   97.27171778937898, 102.94139563603986, 101.2230720677876, 
   98.92683737317063, 98.74666604127324, 100.0304048405903, 
   98.22150150839609, 100.59323739681125, 99.03704623625391, 
   98.7196299533901, 99.22613248384681, 100.20744538605643, 
   98.53657742890094, 99.57154684889288, 100.46737734331806, 
   98.74474766925864, 98.80477270555578, 99.82450557679027, 
   99.76184989062824, 100.3259375657857, 99.89784082238839, 
   97.98800300380375, 98.33197350987375, 99.02704977543172, 99.894047668043, 
   98.33838135739758, 99.89460534673623, 98.5384150305351}, 
  {110.89622186812169, 102.54135276145891, 97.96880943645233, 
   95.50267875156683, 101.68731010458404, 93.5551418162212, 
   99.29834124759182, 99.83605524985438, 100.65690569538964, 
   99.08300593103448, 100.7244163760984, 98.18223816555876, 
   99.53928043493622, 98.97282532300557, 98.02981959135656, 
   97.83499190140272, 100.10807669591651, 101.7930505242641, 
   99.85478475668047, 99.54896568694771, 98.28331539730301, 
   99.69223876556528, 98.354350324868, 99.70522261143083, 101.26109708668632, 
   101.85526811071932, 97.38921828240926, 100.40938054008005, 
   100.96780197154708, 98.4521195257898, 100.24815371812592, 
   99.69118419063008, 100.47223125811827, 98.38026849944862, 
   99.46474867234824, 98.64692003757784, 98.97644369758049, 
   100.85456927497447, 99.23046913819604, 98.52700561204297, 
   98.22755051516896, 99.13075595506854, 98.83491884099399, 
   100.48984812579108, 101.84648287536427, 100.43023736873697, 
   98.39960234981564, 100.79393499451093}, {95.50862458082318, 
   104.58732011235959, 98.9329388693126, 95.68302441812709, 
   98.58502466062845, 107.3109550676993, 101.26907664044867, 
   100.36638654994232, 96.13324773623886, 97.63584946655858, 
   99.17627206579776, 99.6569345527111, 98.20324720673432, 99.27556808618242, 
   99.2958658319508, 101.64147084172563, 98.80248512449066, 
   99.99394829820282, 98.82886313258948, 101.00758287871503, 
   99.89387133854171, 99.19401430322795, 98.83385391145254, 
   100.7228636733749, 98.0892039818119, 100.69728648202086, 
   98.35662404567182, 100.91853075185182, 99.7302885795086, 
   99.60737665139385, 99.26969708549875, 100.24995546744604, 
   97.19828291647647, 99.74578188912649, 98.37747164009721, 99.5749765308855, 
   99.82442697684904, 98.67217780515588, 100.10326260511503, 
   99.84948840397853, 101.07918901517138, 100.0358675783167, 
   99.70187947948891, 100.55501409583962, 99.04486658861053, 
   97.96371310741276, 102.22641420110737, 98.36721813271106}, 
  {103.4893114787757, 100.16435861996877, 100.95314350440151, 
   97.26500978866419, 97.04429184517, 104.15200524548312, 99.75765033001838, 
   98.4035745029566, 98.19041067611339, 99.12760337342303, 98.20025214302954, 
   98.22499872844622, 99.62229563753131, 97.53483263774964, 
   100.6921764896073, 99.54408996023838, 99.8132628219461, 100.3933711580122, 
   97.81575267482317, 101.09520015320248, 101.80964539890431, 
   100.24455870703436, 100.91616227170404, 99.70536048448503, 
   98.49375168137661, 99.85284199019391, 97.41607879189101, 
   99.67871867772638, 99.7552607401465, 98.26958052956721, 98.92581642118152, 
   99.01351744731521, 101.20318082578758, 99.63371847191401, 
   100.30842874551685, 100.80710786934011, 98.21754883175373, 
   100.38620319812108, 100.72600438244804, 101.54474783654112, 
   99.10196361379606, 100.38004953487236, 99.57218299983091, 
   101.48560348091036, 98.83453357903849, 99.12797033675798, 
   98.12600159049828, 101.49213943686642}, {93.83161512615364, 
   95.6382692992131, 100.68865316282235, 100.05961849310367, 
   94.42276537428717, 93.62215083672612, 101.25642345407405, 
   101.13408411204473, 100.26894371770884, 100.30932281476403, 
   97.82642001254501, 99.5795007494854, 100.65914021365052, 
   99.04365126366113, 100.06116941789759, 99.78591685170967, 
   99.86340573052715, 99.70690274100718, 99.13462519660503, 
   99.41112486766632, 101.52681670534925, 101.01975727630344, 
   101.89395009185255, 100.1004690225042, 98.54482758466185, 
   98.22983826868129, 99.68792748928158, 102.06738953639164, 
   99.08320823841842, 100.23982881806414, 101.08124843811031, 
   100.17243560595432, 100.674663576082, 100.01676161790408, 
   100.11458454750219, 98.88930566541117, 99.60848600735612, 
   99.45860572119389, 99.9869755227624, 101.19310246493784, 
   99.65430723138532, 99.51530031014646, 98.0577254811764, 99.8250834581982, 
   99.88916942886746, 100.14286208993815, 99.90071945016925, 
   99.98915826292667}, {98.49099037766352, 91.51813026325303, 
   97.25182198806012, 99.63174904894022, 96.0050149171578, 98.87795793561962, 
   101.74528833454468, 100.54232606272157, 101.8450982108618, 
   101.117862529202, 100.27037943806114, 99.43666163527442, 
   101.32324593480827, 99.85402000812797, 98.76931918097748, 
   99.94390416631502, 100.24994316833799, 98.7048262506722, 
   99.94657453668333, 100.45629430467827, 98.6323172298288, 
   100.31025478565147, 100.89610951848, 100.64806740654049, 
   100.6726645003983, 100.42396446160343, 101.57538206418992, 
   99.96048294259467, 100.34002151171647, 102.0721724237956, 
   99.68541104336357, 99.67306902465698, 100.32589414054705, 
   99.23258373162635, 101.03079185847228, 100.36959766316933, 
   98.72282265017746, 99.81896305314834, 99.74883156946854, 
   99.95557595399131, 101.2994702045436, 100.88803557805115, 
   100.62163620995739, 99.99330611280345, 100.89803664355094, 
   98.6408870293743, 100.81653827407631, 100.96696440971802}, 
  {103.27779717716433, 89.97899032230112, 93.21867825532406, 
   98.18731717953997, 97.71938738811517, 102.01858136305093, 
   100.38940623459577, 99.83233381295369, 101.129889226777, 
   99.61584773586749, 100.58688323214409, 100.22839245859606, 
   98.11790579556478, 102.69516221910233, 100.3349154354178, 
   101.33554301622961, 100.58075778417349, 99.87708664930562, 
   100.95407259426258, 97.46088107380933, 101.82534074665855, 
   100.4544976118775, 100.39731958591615, 100.5991658441409, 
   100.0969172943742, 99.35065937142582, 99.60713916596475, 
   101.41696673617041, 100.75957504039695, 99.99527785452506, 
   100.6399923508523, 100.64879606867746, 99.93083526864802, 
   102.0094478092804, 99.8948775117173, 99.00489076680785, 98.78331579131589, 
   102.95433893448089, 99.85071297131901, 99.5216828976306, 
   100.2206346898196, 101.02093567994241, 100.34126453626898, 
   101.02122545150345, 101.27598526159323, 100.03522385142823, 
   101.68220560045333, 101.00799563830856}, {86.52473403033228, 
   90.58569680719128, 102.38055971691023, 97.37464688233142, 
   97.49722216846467, 97.56206684709683, 100.14577125482356, 
   101.36152855044722, 99.24950864306311, 100.10708313920419, 
   100.5570789615817, 100.71915316822034, 100.01882583308324, 
   101.57967214477773, 100.86211627222573, 98.77279296080488, 
   101.07150552250134, 101.60647903641498, 101.43268338100742, 
   104.3391932588447, 102.41040085162675, 100.86429332256967, 
   100.4596457165921, 101.49601089943923, 101.0186414800382, 
   100.13212857600323, 102.28896385578645, 100.79473740729806, 
   98.99635885822872, 99.9521147857908, 99.80373125470612, 
   100.60826507785448, 100.41944757753929, 98.99358118547512, 
   101.63428126217795, 100.73509520930473, 100.68059719335271, 
   100.2506772988358, 99.83919127405801, 100.75639842651924, 
   100.24875918762827, 100.4306037769433, 101.27214155870303, 
   100.34258185429256, 100.93716913199398, 101.28999734998169, 
   99.25760298678505, 99.7850752195658}, {92.47147708038997, 
   89.98863448044634, 105.8467000996188, 101.34513946094462, 
   105.05525578206068, 99.49962059686172, 101.53400396842218, 
   100.67103213428663, 101.21038224858368, 101.7725577702342, 
   100.98515205377282, 101.64901719451193, 101.61635521247175, 
   101.27289329228597, 99.0994813950711, 100.28498442283718, 
   99.78136655181027, 101.99167943950583, 99.69488845292759, 
   102.57657944877974, 99.86526933360685, 101.27465955518393, 
   101.42067731147179, 102.4771102011292, 101.72178013906188, 
   100.57656653313053, 100.65182975447216, 102.40162782876087, 
   99.36727565327735, 100.68019417926291, 101.29212726010694, 
   101.61732108698996, 100.74656276562564, 101.03487596535184, 
   102.83730875027288, 100.37808767028723, 99.8762539351257, 
   101.1535298132621, 99.36467838474131, 99.65037508712064, 
   101.39089307172661, 101.57980278891888, 100.11788890063296, 
   99.0757873547037, 101.69703198246921, 100.89177174841073, 
   102.07413550847428, 101.57485274288506}, {91.37707459822424, 
   90.51191954367683, 95.32564148134456, 95.33408820108474, 
   103.78719371057934, 101.62794486785488, 101.13354425286289, 
   101.13279950167484, 100.26773944036714, 100.1951129441928, 
   101.81210667563339, 103.24528149308806, 102.58431403782157, 
   101.71463623907276, 100.80125408542727, 102.40479831763595, 
   98.94036309566863, 101.1076980221668, 100.20028100174014, 
   101.53896454851325, 100.76343680132342, 101.52814033856504, 
   101.86014384755643, 99.32010436057459, 100.89791588128205, 
   101.91623139934433, 100.28046370658835, 101.52750085612607, 
   102.59470599200814, 101.37830284549753, 100.86284793551546, 
   101.6826587998883, 102.19282516500525, 99.33075459495092, 
   99.34876597176824, 100.89552016252682, 101.18185139191927, 
   101.112806821353, 101.8495312551751, 100.49822311250134, 
   101.9193049496406, 98.55086577946405, 101.68437090791224, 
   101.57997806114281, 99.95795087443935, 102.9461715411156, 
   102.57559378782817, 100.12598556443575}, {90.76590191779185, 
   93.40345073352299, 95.06728702785496, 97.22105211875243, 
   91.27249598600608, 97.86073329251533, 99.62785880458826, 
   100.39244509454609, 102.16224204371858, 101.88349272190034, 
   101.24537948116819, 99.97087977997973, 101.32844532090444, 
   101.1712976351817, 102.49053239044775, 99.81928190942001, 
   102.37453792117701, 102.11893198598929, 100.75814046481858, 
   102.43062957027682, 101.67532986038825, 101.59144004653764, 
   101.28195293035873, 102.55879999371355, 98.9919850402689, 
   103.21175041183706, 100.99200588547566, 100.00997422684597, 
   100.59107875196894, 102.1914392604856, 102.0629864887496, 
   101.42767200952363, 99.6336338421379, 101.40057454773935, 
   101.1849672609583, 101.61289770290462, 99.0715244637628, 
   100.85676185233612, 100.80235748474577, 100.1329325158357, 
   100.04933493133328, 101.11843147516777, 104.2043064148617, 
   101.24520911466651, 101.85333126067398, 100.91187266189911, 
   103.97542062327318, 103.02345359129048}, {79.28229212278112, 
   88.34294434641049, 102.37558947970697, 93.32849670701803, 
   106.05559064964889, 103.15096372486641, 99.06190964075185, 
   103.07493533766866, 101.8243033082797, 101.58208268379416, 
   100.32433321159704, 101.06745750827264, 101.87826792155373, 
   100.4457687501623, 101.46301027322957, 102.95743608371659, 
   99.50896163266789, 102.21901415013878, 103.25818478246217, 
   102.37526459230362, 101.26159786984721, 103.81207131235308, 
   99.8870118819092, 100.57723524300212, 100.03162264341441, 
   101.91021393068321, 101.30263407330986, 101.58582010983477, 
   101.86318224309564, 102.21398673591635, 101.35266698537491, 
   102.64360080745652, 102.06879759388606, 100.2226902569856, 
   100.51771563415994, 102.81679525640125, 101.74403336388572, 
   100.28947069000331, 101.34129829312309, 100.72829076586525, 
   101.75475015880953, 101.07585549400793, 102.29953946248612, 
   102.56056134090423, 101.2983629898001, 99.50200211072755, 
   101.78395858550213, 102.46925009715316}, {83.36016780376465, 
   85.43985646793766, 113.81850530555613, 105.2496432206431, 
   101.31965907147779, 99.08298566489621, 102.27793175507277, 
   101.74234117916859, 99.26118662817487, 101.33174383521076, 
   101.75122197008278, 102.04902174559291, 100.41693958994436, 
   102.54592796840899, 102.79568735461896, 101.15056350764768, 
   102.93190257074704, 98.76042363926453, 102.61429480748747, 
   101.69911319352421, 102.25440616780408, 100.28579557748826, 
   101.53800400595196, 105.94769221266185, 99.23028230492099, 
   98.83832753602518, 100.39348291876527, 100.91621471378646, 
   102.24435482982881, 101.16942208593426, 101.18918432387612, 
   100.02748007064793, 102.49494860295117, 102.36787987608167, 
   103.99990527112634, 99.71356710781419, 102.52910728487677, 
   101.11013135310765, 101.00709004900789, 101.38288924891948, 
   102.60836611891463, 101.48214943756525, 101.22107848707108, 
   102.61783887709063, 101.62857471772111, 101.56789515199696, 
   101.59006792622826, 103.59899980951751}, {81.11752886843344, 
   80.01200698609439, 106.33936543065148, 102.15568597980118, 
   108.13308640157436, 101.7928149921442, 101.96111043130495, 
   99.56850014146104, 102.73432846175345, 102.82144520224614, 
   101.42614118649146, 100.30876174423574, 101.52100848124225, 
   100.12399254994749, 101.77289992706206, 102.41897530905959, 
   100.16830636688469, 103.02593892055711, 104.8350237514432, 
   103.58764863163287, 101.99572472158337, 101.24049925818046, 
   101.5190820633654, 104.2028578752424, 101.94392680074711, 
   101.99792593223646, 101.678382707002, 100.49217600726554, 
   101.16668366055119, 102.14067516512438, 102.34881472978722, 
   101.70736646825759, 101.97003063627108, 101.5359160670784, 
   102.21329354337968, 101.61262072838295, 100.8958238286347, 
   101.43754510355228, 103.2528556672925, 102.45099116459262, 
   102.38195779540223, 101.84435402076993, 101.97328856923278, 
   103.34773355353623, 101.66014830407921, 101.43286516051747, 
   102.36958117750387, 100.47337144296093}, {79.81081321804456, 
   79.02862278191662, 95.67260865436872, 110.41949815679489, 
   101.46873095925369, 96.63706941525082, 102.75730991280466, 
   102.44498413427891, 101.06271658199141, 100.89637814834299, 
   101.5902884493614, 102.86693899104601, 101.91551548618217, 
   102.25517793562982, 101.50820864638689, 103.09231813480675, 
   103.35842896661912, 102.5741858948042, 103.25497526394149, 
   101.62127922097915, 104.59687589183231, 101.74015581245882, 
   101.26040468178782, 102.90215466439467, 101.39672549778554, 
   102.25030857930662, 101.64108322667819, 103.79899475078084, 
   102.63262161947874, 103.26919156989413, 103.57257222299279, 
   101.40321884211134, 102.77978189548989, 100.5985324417666, 
   102.06966229344579, 101.41781324953938, 102.13470855562144, 
   102.91215611312444, 102.9883740639839, 101.02391164766583, 
   101.53284130651826, 101.88037889109566, 102.06470976786053, 
   100.18996845122096, 101.21494094266755, 101.81102562250081, 
   102.73603542891443, 100.90223501718137}, {73.74659053958193, 
   73.71089665399431, 94.49977768106247, 102.11776965397536, 
   102.48532019664835, 102.64078778893521, 104.21007372134689, 
   102.38669369844693, 103.05819975521834, 101.27899196916191, 
   100.53116230290206, 104.27174803033492, 102.47415483234815, 
   101.0607152968214, 103.92804294736987, 100.59447212366666, 
   99.80269932291344, 103.97726217078811, 103.06531917831154, 
   104.03441773894383, 103.2694066204212, 103.29293563572631, 
   103.23367424062467, 103.52071972058548, 99.62964287456641, 
   104.58051540886817, 102.93477220302384, 102.81140865708713, 
   105.32898003614528, 101.46196632704203, 102.92724330167252, 
   103.43921804147821, 101.6945952062865, 102.71829025650268, 
   99.83785893214875, 101.85707595806144, 103.93078976764608, 
   101.35933728246944, 103.12077611349048, 103.18773145945059, 
   102.82409945128597, 100.76105150646717, 102.97063981780718, 
   104.85045310600883, 101.18389369024499, 102.75259426436673, 
   102.53284727337184, 102.30524717782707}, {74.15691641586315, 
   72.26655577014886, 107.86790865203528, 107.75200755636816, 
   102.09428087003981, 103.86631028794727, 101.40254618907275, 
   103.80915945619262, 101.45307278093571, 101.59459555535813, 
   102.53491973244351, 102.36385983275521, 101.15513894263478, 
   104.05474657560653, 102.2854281374605, 103.52960327475434, 
   102.77488433749744, 102.99574873705672, 101.37222907268345, 
   103.41664290391947, 104.75867830153055, 102.5117769308206, 
   102.70711295440816, 104.47445776297518, 102.56918688684947, 
   100.9107811399528, 100.30430150077518, 101.3670042266254, 
   99.8609056453406, 100.62775568073934, 101.81123634012147, 
   105.1748900794564, 100.81996122529694, 100.80836752202539, 
   101.52948482542581, 102.51847049645038, 101.9906613808057, 
   102.45962228769216, 102.22970252213393, 103.82834131125271, 
   101.56048882832485, 102.53544802026542, 101.06949475287546, 
   100.73805110885776, 102.9830229025507, 101.3977316203716, 
   103.79799983218896, 102.06214770568388}, {74.3497979695576, 
   76.74913018317346, 108.01677035625181, 99.44213762810598, 
   104.6532080398102, 110.15367419896832, 103.99113096387418, 
   103.29494052531878, 101.57387093394807, 101.91153989871977, 
   103.88787898668139, 104.96588600534241, 103.13632482609175, 
   104.97946279511193, 103.48877874763663, 102.37076422514069, 
   105.6904727869495, 101.54140440673658, 101.89079366222478, 
   103.24968465667037, 103.84614768388232, 103.20459013512261, 
   101.29225259657933, 103.34224444837213, 101.9501048112123, 
   104.10079820626844, 102.22528396897059, 102.46966446665536, 
   103.48892949095928, 101.06688662005743, 102.64785468182808, 
   103.65606931670595, 103.81467786050584, 103.37849471224821, 
   105.36616557210606, 100.45432170401908, 105.6240115641259, 
   102.70514172208772, 102.51844647009047, 102.8770855212769, 
   101.42087822161322, 102.5852019599714, 101.19167334294877, 
   103.94672122042277, 101.44615502920324, 102.92535063756496, 
   102.38988328711008, 102.9835695582542}, {74.181315755069, 
   71.66365114264323, 95.50735839558082, 106.77158245364028, 
   104.25649397944662, 101.87454713228364, 100.90813308881343, 
   104.27920502783837, 101.90689060597981, 103.89999189182905, 
   102.96122389550068, 103.03257880992714, 105.7149761847609, 
   102.8434994862985, 103.44293254786943, 104.29980821209463, 
   99.22650547179089, 103.6034500233922, 104.07579286678148, 
   103.74507733318839, 101.47662398803094, 102.9742458405794, 
   102.78334675795571, 102.56815417628856, 102.76414970506468, 
   102.78762022168297, 103.45546034386513, 104.89273458856282, 
   104.24699680037334, 103.67918422247156, 104.05923230199842, 
   103.20788555031821, 101.81688877841273, 103.4427895177653, 
   103.77706251971591, 101.2812773571215, 103.04528045885147, 
   106.70903394824836, 102.77515343280908, 101.38585863688125, 
   101.94380740088357, 104.45072023911248, 101.8832965022834, 
   102.45542695022156, 103.8822052263607, 104.18373324305948, 
   102.73489009603139, 102.15070943631052}, {71.77816051734638, 
   70.78365553937178, 101.46356414342684, 105.56704266418156, 
   101.69242934831965, 98.40011769101723, 102.15193278141147, 
   103.3870478230107, 103.72446276963187, 103.41196289258355, 
   103.37967151616687, 104.3694758222797, 104.2155618751137, 
   103.80268225692912, 104.27213553291426, 103.53229894712877, 
   104.91674096929137, 104.05339404316948, 102.23601588945604, 
   100.97058476061875, 104.37986008162638, 104.09738286359458, 
   103.02476641266267, 102.89922423083945, 103.6709021188445, 
   102.88409134656675, 104.23117065335629, 104.7195345233208, 
   103.1284597376775, 103.14098570887646, 102.63640803594714, 
   105.05924607069176, 102.0283860985521, 102.17736863778038, 
   104.97377987124452, 102.64896644288476, 102.38466996839468, 
   102.87388903978197, 104.36959108334678, 100.72864317654225, 
   103.50458276154919, 103.99636973113114, 101.70439645294758, 
   103.47743063099033, 103.34394581360212, 103.0056751218175, 
   103.87155129395603, 103.84173744313871}, {70.80099586535911, 
   74.6097521814522, 97.56234146007137, 99.42258811579134, 
   108.34862276826786, 101.43727032846965, 104.75125866425947, 
   103.99305201642828, 104.44630750584652, 103.07513253244849, 
   104.28438809987706, 102.22563279529662, 104.55767312919245, 
   103.2988172875246, 103.46208675181134, 100.62952221689237, 
   104.08260411127789, 102.73718223749619, 102.5733872594788, 
   102.13332859975547, 102.51445598886573, 103.32184554584425, 
   102.00165338331132, 103.75806359204823, 103.07334667465693, 
   102.52137166316162, 102.79733335733685, 102.27636983557699, 
   103.51557952884814, 102.60812085317382, 101.88919571694532, 
   100.06191613736044, 103.3725287985067, 104.3278200998203, 
   106.31714336861293, 104.33918608227488, 100.45418435428776, 
   104.9924811820531, 104.29641557283873, 104.82101635586594, 
   106.2402184674323, 102.09743369125772, 105.24558150772427, 
   104.79551262423767, 102.9790628437328, 102.26197245520916, 
   102.61939032041101, 105.12324834660892}, {66.64214282795946, 
   67.77700291772778, 112.87788841941696, 106.56606943529084, 
   102.40647643858728, 103.06672025759946, 103.18181514649474, 
   104.70258711385029, 105.19906332152486, 104.76610357604392, 
   102.80317602210489, 104.35012309445618, 103.03721302377339, 
   102.96681827532048, 105.9057988213554, 102.80175479800948, 
   101.8798390591647, 103.98532403224992, 102.66537579669796, 
   102.46216835734664, 103.58979570783663, 104.52984172162975, 
   103.10713185492321, 102.85796321644048, 103.71128355877623, 
   104.59572491539473, 104.03557598730315, 101.06590975321251, 
   103.24125176243732, 102.77750907097004, 103.11236793252027, 
   104.53691590288338, 101.34582508037754, 104.33610280332101, 
   102.32768270952691, 105.50122282185879, 104.24618678748885, 
   102.73146493621448, 103.43600470056228, 102.90571072764641, 
   101.98418242461489, 103.32371692325822, 105.70300804942352, 
   103.91176441583319, 105.41037458526372, 105.04678689063479, 
   102.37795859788706, 102.0622949125408}, {66.86143385559556, 
   62.642509329427966, 106.55103914526126, 102.76395188457548, 
   101.83301430056162, 104.5453187166546, 103.01062634005916, 
   105.02649025973977, 101.61375379848009, 102.80733916296441, 
   102.07506924095117, 105.40358185521337, 104.20329258680445, 
   101.74164413409767, 104.28483526551587, 106.62376243961162, 
   105.13489831204274, 102.48661527728206, 102.12502960105893, 
   104.93084972096197, 104.17673221320082, 103.27444443293317, 
   104.15096009529496, 103.17567439045244, 104.28715909384483, 
   103.15755945173332, 103.91649875839673, 103.24819525346575, 
   102.91004753062231, 105.55530746115286, 103.80550904814913, 
   100.98841677599455, 104.59729913444255, 102.76534268922131, 
   104.35134294893157, 106.32154216224077, 101.53764844116735, 
   103.22488542461288, 105.40736081422853, 101.10156381231423, 
   103.08356694840643, 104.68866032460863, 103.6316346048219, 
   105.63209090039632, 102.90627670268046, 102.7070742359457, 
   103.77242825762059, 104.57379405814154}, {130.38345006072296, 
   125.82680387924145, 125.4187231996861, 106.83377923570382, 
   105.32491751322735, 109.28238834922391, 109.219685009913, 
   102.53915490234485, 101.98970867271345, 97.69606390570664, 
   100.19251202803316, 105.77763442676678, 108.44587682442054, 
   109.21558805826068, 107.73929397469637, 106.05472909803395, 
   105.66958002691611, 95.66966820331685, 109.65015354909788, 
   111.66112024540728, 112.07837056558928, 107.86292958067227, 
   104.63401647384808, 99.161277408849, 107.01345729977108, 
   102.0593225316255, 107.30304785147413, 108.33682070374721, 
   105.83387937230277, 101.33594655608863, 105.60177544852613, 
   115.3005385726218, 110.48309618235254, 117.55684179015921, 
   101.50373472254117, 107.8943141884301, 106.1772923010089, 
   105.85821901998885, 106.01272819218829, 109.13627169386803, 
   106.63349625986547, 107.83606818720293, 108.60821989639425, 
   105.02519953818918, 104.87905435244437, 107.72882131738952, 
   107.40906765482862, 107.02922233071368, 106.63334829517333, 
   107.42993860165441, 107.32630633426716, 108.3189519868531, 
   107.62659771032592, 109.29164571253447, 108.09845273007839, 
   109.54727103117169, 106.2976982689719, 107.09177741816389, 
   108.22466901496284, 108.40519816541482, 107.92310153360165, 
   108.01738898019323, 107.16459948159928, 106.63241019846693, 
   107.04689814571056, 108.12409058260887, 108.54080844059217, 
   107.85407865519575, 107.6879899375759, 105.1695909276498, 
   105.58001096429804, 105.9114601489006, 107.09341393519863, 
   104.70269150714537, 108.44782609545817, 106.33461534469797, 
   105.93759545404313}, {134.6211465827849, 130.17975748637144, 
   129.97258852116562, 107.64779683447964, 109.68066754017903, 
   110.43532347253439, 106.6263842743046, 109.22061316226518, 
   109.04184080823525, 112.70944779360688, 112.21956428858502, 
   108.45032923704474, 107.9888795244756, 100.28623113224134, 
   97.57988865997287, 119.44698155625052, 112.26832180094887, 
   106.66867843680168, 103.35919104250765, 116.17837971881693, 
   104.38130526346221, 97.94575080261656, 110.3295306805264, 
   105.93767749613372, 105.79106514976448, 111.17673896808026, 
   116.8692931894073, 111.31177418987568, 111.94196301514268, 
   101.90095412139654, 109.30768314236697, 111.39459846829448, 
   115.10634324228462, 106.67878118905341, 115.03439078391749, 
   110.65841016541195, 108.81155415767012, 109.82259784258201, 
   109.88895348152359, 110.70094909855182, 109.6577879709664, 
   110.15876711296492, 109.21207412532496, 110.52503928868502, 
   107.53569485265956, 110.36250784501163, 109.9662915570093, 
   108.42493215802409, 109.74757004522087, 109.56537724752495, 
   109.80083315598927, 110.5608730913173, 108.87598911960728, 
   107.2487965001828, 108.75018871412058, 107.24042455692299, 
   109.03427838928371, 109.65779251754287, 108.32647860155552, 
   109.39307567749916, 110.12558109087834, 110.47410760988723, 
   109.36360065674216, 110.87980247904736, 109.57876528508605, 
   110.19904719589258, 109.03547628251887, 110.03167732689425, 
   110.65571520374644, 107.47487997818513, 110.46453123705312, 
   107.79364656418626, 109.12840338555856, 109.9442715788095, 
   110.54785904788625, 111.34517211497689, 107.17775284631139}, 
  {147.35988319115597, 138.05136117634567, 147.89747398545484, 
   114.62214881260927, 117.29976473664529, 107.49255027987324, 
   112.02473853886404, 113.78244914988638, 114.70018785459843, 
   113.58477869091726, 117.36999941421786, 119.39119315027975, 
   115.93422570604221, 116.16048916645042, 109.89201186779201, 
   106.90074533447591, 120.52562572022659, 106.82081688374906, 
   108.50838338544044, 103.75300834923382, 114.8827129072645, 
   119.48265353344667, 112.427092368442, 120.91366932160612, 
   115.0392339307955, 113.95354835896498, 111.25451298080971, 
   116.69382141736365, 115.40091890908397, 115.09203751318387, 
   116.59408834957506, 114.17072898310323, 111.71835614259801, 
   110.05992197778106, 112.44658574125249, 109.81815615156322, 
   112.0534423720406, 114.20981856056088, 113.14080337959575, 
   111.29819439949043, 112.45880932020111, 115.1519693234923, 
   114.81041361480905, 113.01462964621916, 115.28417761772673, 
   113.32056923400077, 112.76998082433975, 109.87452649819765, 
   112.6834643154503, 113.7777828699189, 112.95423096547104, 
   112.63721995285057, 111.65275919547567, 111.82841363143496, 
   112.3970058223164, 113.88706101480756, 110.80899404384814, 
   110.89046260770527, 112.28551016744586, 113.21863327521923, 
   114.30022047196145, 113.56678946641605, 113.87912641178991, 
   113.76664848025123, 112.08058642295794, 110.88235765820393, 
   111.1654869111765, 111.38023650305098, 112.14437667550051, 
   112.03613399136015, 112.6604711607178, 111.745230164931, 
   111.76846438593319, 113.29923402471904, 110.50018290227788, 
   113.05953383996759, 111.98158425144837}, {142.51252344118774, 
   144.2080946867504, 164.79369622693181, 114.29757694289867, 
   117.48219821386286, 107.82147314576537, 108.15526626834198, 
   117.46488495701755, 123.10500171343912, 116.86088909891932, 
   120.06440515540652, 112.68958989741301, 116.45201566195553, 
   113.13040466263465, 118.7597981732345, 107.45714972620193, 
   111.7825230991935, 117.4097390879906, 116.19563958624386, 
   107.51892920280159, 116.67329686341151, 119.24109866701161, 
   115.19680434927155, 116.15930027138268, 123.23021469461374, 
   123.27398235517109, 109.7193277894074, 120.84948865918307, 
   113.23059143634788, 116.75716929488448, 109.15901652785669, 
   115.7643677157705, 115.70319735153178, 111.62888900232439, 
   120.25227720414131, 116.9321751560371, 117.53370233083785, 
   114.49689019620548, 116.53157534339663, 117.20082908145994, 
   115.27845512158795, 115.87118603904567, 113.41441025517618, 
   115.28219901905516, 115.43360745456994, 117.38829032482383, 
   116.54823906044925, 115.96455881817378, 116.70095128241408, 
   114.19221290019136, 114.20442644042443, 116.97591406395551, 
   115.73364227831571, 117.04234918489593, 117.40826860236606, 
   114.39163835401445, 115.21226963322522, 116.57916266238578, 
   115.78339702844956, 116.29967238420329, 115.83618587245385, 
   114.71464963886001, 113.67757442081735, 113.7402937160125, 
   117.01941658595923, 115.20629512128193, 115.11476253903132, 
   119.03044754510177, 116.10573637851175, 116.25818708970962, 
   114.66209688857742, 115.1184460852155, 115.35832118528049, 
   114.96500936041889, 114.52218492924976, 116.73292938216602, 
   114.31404308924415}, {168.4803828475183, 153.88350164095186, 
   160.2881034023853, 113.00914878375875, 122.15462909159979, 
   120.40318832057442, 119.99308630613777, 118.00428764990201, 
   112.62414968427134, 120.51488608913435, 110.73119909674007, 
   120.68352602882945, 114.62838937898222, 114.69309666641757, 
   118.26040660343298, 111.98642482028043, 110.67449990387101, 
   118.68629521955418, 119.64344420473942, 118.56496831650466, 
   113.05118154999994, 120.41821012189078, 114.84296534798816, 
   116.71422795160733, 120.30084301614822, 121.05640911642915, 
   113.95024659234893, 122.95050863200487, 117.83673789309213, 
   119.07349231229377, 119.22269752056206, 126.79313754897433, 
   125.56986975353867, 114.73500035774525, 124.59262524211641, 
   118.92330771213909, 116.53854025875178, 115.69519737791896, 
   117.17910323443985, 119.84478693880754, 118.36636857295859, 
   116.37307190713126, 118.1725507462034, 116.79031758119848, 
   119.40194819875406, 118.07892069900498, 122.15012909249583, 
   119.58884061143729, 119.14040406130623, 117.94420864325241, 
   117.63322534022261, 116.57032071194938, 119.73879314108096, 
   118.20422831195154, 118.52272036604901, 118.52441476505535, 
   119.53567127789599, 120.31859288017826, 119.50595509617787, 
   116.00803852828344, 119.58657251836678, 117.54393507033096, 
   116.75218473894073, 118.08099310542704, 119.0123334048201, 
   118.0623240596054, 115.96019502232517, 117.94395057691477, 
   117.43912243904506, 119.09189961419789, 118.85319686289482, 
   117.66249144936845, 116.51513698314831, 117.76063911512023, 
   118.75803705223402, 118.26998192197078, 118.75676188250304}, 
  {173.47730345150427, 157.2489139621916, 162.38188244247047, 
   113.87981485151472, 114.13415142325323, 111.7248241987509, 
   123.68850418353554, 120.60802608441544, 115.94837240527453, 
   118.61113973422866, 109.87605890479188, 116.58668661433785, 
   104.91988192964072, 128.59468186695506, 118.47822877272624, 
   120.0721068783188, 126.14391730648074, 114.1406178008766, 
   116.35225439099514, 125.88101584553749, 121.1777544618533, 
   109.20441443397816, 118.92827839715923, 109.77786212096433, 
   122.64624412151683, 117.1091503804563, 114.50806613502517, 
   127.99394767057558, 122.50235093872232, 125.51378566006929, 
   113.18924493135972, 125.18755826690125, 117.91648686431334, 
   116.53281381680807, 122.54580190009926, 118.4422559773004, 
   117.0349877205164, 119.40153616232391, 119.34890387047103, 
   119.53453286754124, 119.10347214384556, 118.18603901248323, 
   115.90067126531818, 118.94254525360188, 117.69463327107698, 
   117.83379123048537, 118.66717695762017, 116.91332660265685, 
   119.43767056827306, 118.33816952965279, 118.18303915139236, 
   118.35375185342099, 117.5481359812489, 115.59891931793534, 
   118.09245987996403, 118.61204404669223, 118.7838490984678, 
   118.3840191455931, 118.86064840061573, 118.67508706911599, 
   119.23332028847834, 120.29921210161496, 118.90953045756305, 
   116.87946892166971, 119.7490936843942, 114.5550417455812, 
   118.28546118369331, 117.74457714761694, 117.62617972579338, 
   120.12649155300082, 116.99838003789787, 118.8746364722211, 
   119.31429343562463, 119.50767795623369, 120.32348445046472, 
   119.3546429291599, 118.69422714367703}, {159.83880562808662, 
   156.527689000878, 171.20332776726747, 114.72725650842585, 
   116.16960643362222, 129.2722022115325, 116.95579402090023, 
   114.19404472883366, 112.37256556914812, 115.47724021328447, 
   117.92860871166394, 124.26034599019086, 114.33351115869567, 
   126.52087330940729, 118.2797194503679, 130.2898083976179, 
   114.98946978789817, 116.62176565991983, 114.8407751684996, 
   122.81447194102029, 122.50032239510554, 115.0246108821925, 
   122.72035984263825, 117.17534882321901, 114.22332057513873, 
   121.22226471574228, 108.51456570518228, 123.1644381134827, 
   126.12263456219104, 121.69878053364377, 123.87435165808826, 
   112.14247812298714, 121.61988028398855, 114.71809020982343, 
   117.06197961617346, 119.88204735982006, 120.42657234656514, 
   119.24749780434618, 121.66979199757148, 117.27005136582711, 
   119.55144165614746, 120.01315178113468, 119.83789041543125, 
   116.83859524714197, 117.67772222367142, 118.52519161177068, 
   116.99835662657601, 118.22032432973177, 119.97738076173708, 
   118.07065205505327, 117.77414161926244, 120.51177577399945, 
   118.45849792045239, 117.02480305006202, 118.93368610996151, 
   117.79340111224386, 115.58235603539723, 119.5142495112886, 
   121.02262086100498, 120.37547596519687, 117.1812991740918, 
   118.84616535543009, 117.52283648329372, 117.02606307008445, 
   117.87143718643159, 117.20074069004535, 117.71901236861693, 
   119.3902427495794, 117.2225199737261, 119.02824605380842, 
   117.44130791380013, 118.5769433448181, 119.0832316028035, 
   117.66567985818756, 120.20160350737288, 118.40999198501216, 
   118.21513450629948}, {160.48184186436833, 155.97307381738239, 
   157.70167665111248, 131.17178114383248, 114.22927611276843, 
   111.55864317997901, 111.51594347570683, 121.06077045713921, 
   121.11316517833738, 123.9301543974658, 116.58673950977808, 
   115.4610836846207, 116.85946292090311, 120.45520227835121, 
   122.13596777620054, 126.86887424048757, 119.6307709881892, 
   116.51222798379524, 119.32651329227701, 119.24771196229472, 
   121.46895216668462, 114.89384177937093, 125.86976524841485, 
   121.85550287870747, 117.58000951052202, 114.0555247558407, 
   119.33408008688704, 122.38842419199382, 119.37958627840584, 
   117.74077665050851, 118.05211664881244, 122.5088804884865, 
   121.90231407078247, 117.574309039386, 115.95056751883224, 
   119.15326721670479, 117.19532996182659, 118.99893210642625, 
   119.56963488451215, 120.04033219732686, 115.46493495298249, 
   117.7482229103181, 117.3529008773226, 119.99927124279893, 
   118.77426172227027, 118.7312910962379, 120.71406440789174, 
   118.18119309444538, 114.50999672686477, 119.36052649851227, 
   115.7062999910947, 118.8020603285434, 117.67650951797856, 
   119.86285571288509, 117.80005882425294, 121.46553409582293, 
   119.06067476800672, 117.86137016959015, 117.80967259602218, 
   117.9609651813264, 118.37414149846867, 118.33245057607212, 
   119.51928379596637, 121.10306998699406, 116.50689918042696, 
   118.0578119578538, 119.16786240296848, 118.26623927434949, 
   119.57332542619108, 118.46804972476556, 118.77486599955112, 
   119.95213409578162, 118.2311956617853, 118.93954328655437, 
   115.97403330542298, 117.66738207282636, 118.44690883958017}, 
  {143.43678472414757, 147.08135534809816, 165.59757989516172, 
   121.33953587444246, 122.27757519749544, 118.27617738661694, 
   121.4737655810554, 122.4052634846558, 123.4724870587796, 
   116.45378180348402, 115.6618119289342, 122.80528387339518, 
   129.27413533222975, 119.60701507298715, 114.37342481572, 
   116.74933457838551, 126.44022217008303, 122.70118863032039, 
   111.4565660200447, 115.12541767618376, 129.49581255677353, 
   120.34177992531914, 119.33754302992567, 119.05605769260674, 
   124.71325384455525, 121.12240083847041, 108.81125223162215, 
   123.78800611396663, 114.24756269652734, 127.68377957219056, 
   117.05148388126261, 114.89751753281142, 110.94236222491078, 
   111.62272550437237, 113.49417805879827, 118.92583198114167, 
   119.2728940951734, 120.6864316252865, 118.50918564306062, 
   118.5462865214908, 120.37647225977734, 117.88934039701377, 
   117.06306701342399, 117.74178617432767, 121.47066913248302, 
   116.64976590199689, 118.68310795997927, 117.78110471432815, 
   118.95791510868095, 119.05376039088294, 117.78688925069983, 
   115.83838367604919, 118.23821945091804, 119.7453170619666, 
   116.24868609281803, 120.39966151460845, 120.80729313557546, 
   119.20026406872337, 119.11492623844717, 119.80032265040865, 
   119.98288750138512, 118.48089108453968, 118.73143661134762, 
   117.86706293615819, 119.63462031676542, 118.78675821742671, 
   120.17143393335911, 119.723882565402, 118.05673299077452, 
   117.38458899218985, 118.28904809069059, 120.34231567859098, 
   116.35148042923834, 117.45934589096215, 119.24554240364145, 
   119.66936304563622, 119.9231896072088}, {157.8998323913704, 
   148.4615691379284, 157.8863832977137, 129.85644325124147, 
   119.78420863296503, 125.49950255915951, 120.65800507604428, 
   122.10188914049563, 124.6125079167611, 119.377460521341, 
   110.18269970293844, 117.05659332120776, 126.51619282956986, 
   128.2969285058867, 118.91241537007627, 114.94047002492337, 
   118.35690803169686, 128.92721462362937, 118.36334726966285, 
   122.17829183484525, 123.16375516943332, 111.75300507644063, 
   120.11537640429168, 130.75003512082463, 122.302940065385, 
   119.77152621566631, 122.34577994517849, 127.36330283736552, 
   118.63100575101434, 124.08647056919516, 114.91375736098894, 
   119.3148975268543, 122.9029017319393, 109.77053724972598, 
   115.26269116988331, 121.26718069330677, 119.21843355547418, 
   120.28602131729407, 120.49070080094064, 121.47375123248436, 
   120.28540013468577, 117.84153569066204, 118.18959878768612, 
   117.99116442919342, 119.9594763277749, 119.65402445937491, 
   118.28394330078211, 118.63841046635457, 118.42112257245626, 
   119.22683878271557, 119.73098329136818, 119.11537362470611, 
   119.06785901163428, 119.3796115071938, 123.31182514996942, 
   120.17938611511687, 119.41858703012534, 118.00965794427451, 
   117.46742931151323, 118.53805690720164, 121.29177392988028, 
   118.06807434331016, 119.53113253423646, 120.30632930230847, 
   119.23342634607687, 118.62128122564113, 120.75420301232595, 
   119.46215459530549, 119.80220632889089, 122.8630885201961, 
   117.96197413031453, 121.30397571325607, 117.26197176327312, 
   116.42821754074255, 119.50221590824019, 119.50811726326475, 
   116.83257571025803}, {147.8251557320686, 164.8954985073015, 
   147.92393193686604, 114.08771448612863, 116.80817442971428, 
   119.54682518912355, 123.29191584981785, 127.76561099802194, 
   122.06086272967909, 121.78919925576312, 122.34306616640225, 
   120.1047920359043, 119.34164890080301, 127.56969345206461, 
   114.65701129183132, 118.2668461583188, 129.4705544953824, 
   114.51587479288486, 116.5542248447296, 127.98283264568106, 
   110.52112617703916, 124.6200640979824, 127.22419882953484, 
   118.80936853907639, 122.54799996195739, 126.77353867086434, 
   119.40990838510766, 115.31241158840737, 115.38877988670741, 
   116.37007901273962, 114.85806749179066, 129.19018024163103, 
   118.60019949043937, 119.3849096561959, 119.46952458576014, 
   120.5352794975952, 118.9298612976892, 120.45276854669339, 
   118.6289490828309, 121.48465515903136, 119.92644347612975, 
   119.05343201993423, 118.07450445694609, 119.9580456789216, 
   118.62334130324267, 119.34207590661435, 117.53580255297892, 
   118.39422080000261, 117.85551319567053, 118.86068059425381, 
   119.46416785883672, 119.38979186005282, 119.74518991635867, 
   118.9427042672798, 119.67004084922715, 119.73601875018241, 
   119.97081470246306, 119.36954612360644, 121.96856380758021, 
   119.3846346504013, 120.79429695848295, 120.07153910943853, 
   119.8326464605787, 120.40672655392083, 119.37177227249487, 
   120.59182342961167, 120.44820095350529, 119.3808624753064, 
   119.46831878257986, 120.50928260783098, 118.84694276279635, 
   120.31785326160056, 119.61000604483984, 117.54099411776627, 
   119.23388754188915, 120.17172495205332, 119.92887527584878}, 
  {150.94342853238072, 154.0631464032628, 162.87382468716837, 
   113.3218801226792, 117.78496795625828, 113.36280092493826, 
   123.41617794599782, 121.997639749158, 126.85110862759619, 
   126.08194562410054, 126.67105576327242, 120.63432770745939, 
   116.49136468871426, 111.36457555957, 128.3330230736839, 
   117.83773474222095, 106.82608960814784, 117.57962565024133, 
   117.62004189532502, 127.21194640398181, 123.05616347995013, 
   126.29511402046295, 128.88027599038014, 121.99245450585255, 
   114.91135766793055, 120.52840279229719, 123.84143212783118, 
   124.62291402887257, 120.75595684350083, 111.14264750161811, 
   127.0080447508421, 123.17255054877027, 126.617925475828, 
   119.77792901172987, 120.70170558998652, 119.06288916685523, 
   119.7845408530808, 119.58366211015954, 120.09029626403334, 
   117.71220674233741, 118.26847649310622, 120.75855286341678, 
   120.75596441683062, 119.52082239923249, 117.99479220441528, 
   118.34227354343795, 120.8614827369646, 121.63255322794284, 
   119.63109168812103, 118.7502031975234, 119.15976464960285, 
   120.15841997476727, 118.57989878033139, 116.99687311796954, 
   121.26790440269568, 119.95975917959964, 118.35762874636643, 
   120.02357323337591, 117.77434988891179, 120.38269763848544, 
   118.58421786518463, 119.25803455524962, 121.43162205544242, 
   120.48823723992538, 120.52621633809271, 120.17072362916038, 
   120.7517476060767, 121.84881005105998, 118.16414178078546, 
   122.1484252245948, 118.08949294517893, 120.5104853925095, 
   115.76360609332609, 118.2079872770839, 120.37205021399325, 
   121.41187688483832, 119.99078975193686}, {149.02384632759626, 
   141.41844396561822, 142.3934140759089, 126.3128605688034, 
   120.61545796004181, 121.09975861672196, 131.0131271827899, 
   127.86982493982501, 113.984223781575, 120.91348463335076, 
   114.16168492036915, 118.08922821672596, 124.96072650242306, 
   112.20244783034269, 127.43423268386121, 120.0199499057025, 
   130.4656990260604, 109.84229526075931, 121.09036557315378, 
   117.2761228919033, 122.26447879597845, 115.9565607711018, 
   117.00985550125394, 119.61160498636875, 125.08924690546651, 
   118.39680388240996, 115.95471910194625, 112.71873562170308, 
   122.93158727277664, 116.87854124386628, 125.17779371586137, 
   108.06041843287747, 120.80129981737329, 126.49839292747421, 
   132.60020957021155, 121.66047187319941, 121.4691115377591, 
   121.45078528602129, 120.66361625495998, 120.05750451284874, 
   121.97532123743123, 121.8561657624925, 119.01824517728294, 
   120.38997591471497, 119.24106522393177, 118.03714064987494, 
   118.60381267453182, 119.20746021964634, 119.94430012288227, 
   119.56299362620584, 120.61178266017048, 120.46297309926115, 
   121.74467866405676, 121.58246175836496, 120.97488931272507, 
   121.14267919615472, 122.49841146995334, 118.91438814367321, 
   121.412165281186, 119.15820043158436, 118.3407984208981, 
   121.35967795054106, 120.98812300746387, 120.38815161167774, 
   118.32144183071927, 119.53353325055303, 121.02110255237564, 
   118.89608946831392, 119.25839359261498, 118.57804293081439, 
   119.52564836103339, 119.9341695276317, 120.19193362628039, 
   118.08147132456975, 120.21778193743488, 120.97620227622959, 
   121.2208439258539}, {147.79527185385587, 145.49308875469555, 
   143.09162758626604, 119.4098545209254, 117.9426417251001, 
   117.68126464240555, 118.25223190828582, 106.92307628428387, 
   113.53230962068956, 117.83668266648623, 121.48674415115914, 
   129.97438787245042, 118.96661587793471, 133.77455000871313, 
   124.59518088257268, 124.47426696772573, 132.89182330705984, 
   116.69073095982009, 122.50630077764481, 122.9287212426712, 
   124.50645076045046, 115.9172718483698, 123.47987526820724, 
   111.29331895012893, 131.61020846322768, 123.97260985120937, 
   121.5811678124964, 126.92139183286679, 117.77213412456662, 
   113.34572905051198, 122.98511246014442, 124.83834892316922, 
   118.24988050079016, 121.92171580141348, 116.83091273624753, 
   118.49936422487204, 120.76492854135634, 120.41976288217413, 
   119.73705020928517, 119.58971581552659, 120.10392638261237, 
   120.82052427171223, 120.14688580240536, 122.31801066806422, 
   117.48870170924566, 118.5069910209719, 118.47889590727941, 
   118.88370295811558, 121.75498066105085, 115.90968574414934, 
   120.63478694141193, 121.3968316645044, 119.65412490331111, 
   118.19620144919243, 122.07506997542643, 120.13968740332427, 
   119.60292035600645, 121.21424501266532, 120.38224337782978, 
   120.93457789838055, 119.95894049452778, 122.45859556826063, 
   118.55675823193953, 120.55527653006463, 119.58514522345486, 
   122.08447349628591, 120.0343526692593, 120.72194295210504, 
   120.06107541190897, 118.5315143845043, 119.82731373395329, 
   121.44012198177779, 121.25350255502639, 119.73769304234536, 
   120.41364922660499, 118.68559717779247, 120.19752282564542}, 
  {155.05315550721673, 138.50266946950754, 135.73647744906623, 
   107.42078870551939, 114.73279357949644, 121.75362588063503, 
   128.17999924244762, 122.9529610217546, 122.19470508277956, 
   112.39451765397715, 104.09896918310437, 122.03031214045296, 
   129.60094245125157, 125.22093639227032, 120.29893351120654, 
   121.89502494595118, 123.51647838438771, 108.32589147518513, 
   125.35598838844797, 115.65720833810475, 114.52032579937818, 
   115.96630595686176, 125.7443633363037, 124.45220040016633, 
   118.88325025420474, 112.19268465164211, 115.45393898170431, 
   117.17018206163425, 120.74953034565137, 116.5127669788611, 
   120.70083797000902, 120.98990428645443, 127.12018523033194, 
   120.05197389744029, 123.23666623481128, 118.90632023531751, 
   120.79744082557448, 120.89507079969545, 120.82098199708102, 
   119.34069736686948, 119.4601354997725, 120.61752624349765, 
   119.96923524393044, 119.08191916354653, 120.28877127578308, 
   120.91780881606037, 120.13406389552978, 121.21621371722726, 
   121.81101318900907, 119.87090877957291, 120.9528146731407, 
   121.18763329217984, 120.91435530506548, 119.20588438522175, 
   121.34009839790343, 120.96339453627478, 120.80451976091524, 
   119.07008187132026, 120.95677649276041, 120.22377660921852, 
   119.94198123150346, 121.57898043477192, 120.23360685803497, 
   119.9411879306045, 121.0392488291425, 120.41136673868127, 
   120.53123730512563, 119.78015177167615, 119.90087564621808, 
   120.43649991770238, 119.78102754366482, 122.1827157495392, 
   120.56617087664249, 118.54493334131043, 120.65588681189234, 
   121.5027867015343, 120.59814310359864}, {139.2395146010709, 
   135.75369136610942, 146.35890727135026, 126.40347503199507, 
   117.29278284499404, 119.8671703803019, 117.60366728122997, 
   121.39073393964021, 117.81579184959597, 119.38964838601675, 
   120.66298527934745, 113.99177612455594, 123.40681013512143, 
   120.18206691271749, 124.44735987191137, 114.81877930264912, 
   121.48309985852636, 116.24544316350718, 124.81359031706216, 
   117.78180298875564, 124.09627394377881, 120.87689322615765, 
   122.89873561342824, 115.81271996776636, 126.02133694048062, 
   118.38147803077041, 112.7073625932607, 125.50436239210285, 
   127.39862857065987, 121.24905768217045, 124.25378889506709, 
   117.30722475105955, 116.35555457712849, 119.01202174384106, 
   127.78230637687379, 121.59536707494729, 119.66863347724033, 
   119.62873217099624, 123.85307499838194, 120.97409951005761, 
   122.50105302423452, 120.02871516017271, 120.40554219120726, 
   123.22466006077556, 119.97129209751014, 120.43437801662469, 
   121.96311945480858, 120.1940793958382, 119.95704618979411, 
   120.22874905598769, 122.0970051761986, 120.79851713187418, 
   120.87107423761823, 121.24690084575707, 121.14140038073123, 
   119.45881948326914, 121.39803306368813, 120.82283477664707, 
   121.09057632101977, 119.55821562457484, 118.97673767608424, 
   122.07087527501395, 123.09876291580365, 121.41604787812824, 
   120.38050680332316, 120.65335593817635, 122.9915242509016, 
   119.65265515842313, 122.39257124005837, 120.68900347516129, 
   119.50319900984715, 120.62682504468135, 123.52798194863247, 
   120.1923168368404, 119.54245648635764, 121.03489954327203, 
   121.6871583602963}, {128.12523371267548, 135.2794127895083, 
   134.75434546346168, 114.94547261784128, 123.88448299094169, 
   123.19591852129875, 121.53065081201876, 125.00247657164559, 
   128.5708381956572, 112.76323611825, 122.22968874735345, 
   112.78065309449246, 116.95899532188318, 131.93844792296494, 
   130.51912819294427, 125.09845791820962, 120.49598975648634, 
   119.72968142843831, 126.77234381303911, 125.26684634211468, 
   111.60024764781069, 124.64603424777358, 124.20135973684418, 
   120.5103629668524, 129.19531898673208, 124.28899254984368, 
   121.88561046701145, 126.24847526907408, 119.08869644045805, 
   124.6779830026278, 127.05203625132876, 115.8669785328024, 
   126.33266736564056, 122.94736116543012, 127.90053910021336, 
   119.98581167293719, 119.1021001174196, 121.6873018097541, 
   122.43393430427574, 123.68392622624404, 120.80618567491791, 
   121.25398664983715, 119.5884640969571, 121.08509757772788, 
   120.36685850995798, 118.86633184772826, 124.1208918691692, 
   121.23292027995062, 122.04096168149164, 120.61544248224803, 
   120.97209915339783, 121.3825827186878, 124.78569812143499, 
   122.47266177219535, 120.26071619639683, 121.21131289909138, 
   120.63189413498321, 121.69915090494463, 121.16166182323857, 
   120.65808918168773, 124.72673686237636, 119.85527267913372, 
   118.15585515676634, 122.148656114542, 122.97686113122802, 
   120.84295463106395, 121.13021179958605, 122.15471147966394, 
   121.26759494711244, 119.39888088222352, 119.33796913533382, 
   122.0653742117005, 118.3867640611631, 120.59663990609596, 
   121.69337033401217, 121.18106913819933, 120.66840259335557}, 
  {134.7331285346026, 133.28644215377773, 137.70372684184707, 
   123.97437044729158, 114.96630005940392, 118.57223805235932, 
   131.38542632887345, 132.0040353823452, 126.6898569360071, 
   128.51837687164348, 128.11289469524453, 130.30071701009766, 
   125.7169648671269, 113.70629251200903, 114.65886607050534, 
   115.31442605394395, 122.51507300121389, 120.20114705160205, 
   125.25422331827973, 118.62806808701478, 133.23396858585875, 
   121.00595664426902, 119.89383377475718, 122.81174843456654, 
   118.38364903163774, 127.42935123813714, 120.55961037832083, 
   127.49209279703935, 111.179360708226, 120.26398572522557, 
   127.31818710182526, 130.64375917975667, 127.70046791236706, 
   126.32646809423565, 116.5202973567781, 121.03635356923232, 
   119.84808041827306, 119.8775662881586, 122.72418775692877, 
   123.78858537265644, 120.05887254831862, 123.13341116756088, 
   125.29525806475736, 122.0642294101555, 120.21670991569827, 
   119.00666175234089, 122.3884514033982, 119.41551335962788, 
   121.03140980789411, 120.9611015065355, 121.61947903659834, 
   122.49876505661243, 122.37157337621493, 121.41141878065667, 
   119.43751537994144, 124.2460016899778, 124.52652297642307, 
   122.63818215498247, 119.4795023211206, 122.4611269142789, 
   122.71274848512573, 121.35784126620052, 120.43422972366321, 
   121.95056455868675, 123.90137309521918, 121.93424294115167, 
   123.49646004183606, 121.07006813749938, 121.55152724038051, 
   122.29958878653326, 122.7874447188695, 121.76182530861556, 
   122.14754085384092, 119.92570771293174, 121.45779364868328, 
   120.47989284548878, 121.23968845330384}, {133.99010001389138, 
   125.42600606249145, 129.22639477564698, 109.62390873940578, 
   113.17630312441185, 131.4753884177738, 115.01115817799317, 
   121.44578542334507, 118.64921440799971, 126.37921935799791, 
   114.06434754562319, 124.34852425643962, 119.46019589371275, 
   127.62377574237433, 130.68896749849526, 125.55924671622311, 
   115.16268303553123, 133.17631331385329, 116.04125327289012, 
   122.70082904478656, 120.33084934620624, 113.93768017404508, 
   116.30045843699637, 122.84476490503476, 124.35317797065309, 
   116.59318779027562, 118.71689648087981, 121.62897642749309, 
   121.83615358031663, 120.4830454037392, 125.36495283344885, 
   117.22501393280201, 121.61468638240261, 111.44470670860186, 
   127.68432903511075, 121.95932085708826, 120.54491446724316, 
   119.35321364285468, 119.97045086675826, 119.9498209301406, 
   120.20466314152996, 120.8577999195984, 124.4294372240046, 
   121.28624623123804, 121.19722078563309, 124.07441294219848, 
   122.65405476784596, 120.21566731734062, 121.80508456198855, 
   121.02365050574195, 121.73458308062311, 121.54778523462707, 
   121.67350365049981, 121.44746526864802, 120.48936068454535, 
   120.18805815594487, 123.01039892081764, 119.42049823486511, 
   118.55458575746974, 121.97279490195747, 119.80042081053989, 
   120.0386349394716, 123.33516893562724, 121.01127344568192, 
   122.13990478500195, 122.49236520260439, 120.04745281668389, 
   120.0304973065801, 120.42445193369967, 121.2875244524635, 
   120.81204553097974, 120.12822365777049, 119.73799487454889, 
   121.87568037309633, 119.9466423741818, 124.27360702549214, 
   121.12582504089428}, {135.4101428232036, 133.76040666689627, 
   138.45025914020465, 122.64975178603652, 115.68221942160258, 
   135.54891695364017, 122.79330725834026, 111.96130861860931, 
   119.30152932862062, 118.3532037837627, 129.47707902195626, 
   114.06148800537542, 127.108276401961, 118.34104232807141, 
   123.3495549136392, 127.79247267215223, 123.38722899509793, 
   128.87758955760142, 127.59917156708298, 122.85793417579221, 
   121.72254696903435, 128.6219296585453, 123.29380396701474, 
   126.58623966041839, 115.43546138747779, 127.25542053442484, 
   120.45035089884337, 123.12528972629781, 118.70021580949324, 
   119.62873178577294, 120.4192612966059, 123.04509426970182, 
   114.16745453372894, 123.75793167576083, 120.39897602557247, 
   122.67460900178804, 122.52663354517202, 123.26246117427745, 
   122.78962515908032, 121.38725748902226, 123.39651571286674, 
   123.1122105128363, 122.29581821884159, 119.80159118945548, 
   120.75501791097872, 121.43375453207727, 120.87307999929702, 
   122.93007472178238, 119.79784238062346, 121.97976337593988, 
   121.25542421621013, 122.89533484234114, 122.1960687904368, 
   120.4465838754019, 120.23144170254254, 119.50495248709096, 
   122.03277337391162, 123.74160883806573, 122.47101054693, 
   122.41202491608627, 121.93565305662693, 123.22464857200508, 
   121.94835742612068, 121.70444020052634, 120.50013683673984, 
   121.43077830821, 121.9509158099448, 120.01578678253259, 121.9076503413303, 
   121.7251344697299, 124.72834815610497, 119.3795362803345, 
   122.26712642524895, 121.3049532422613, 122.74656626833702, 
   121.22418104173627, 120.63582866709481}, {130.21308775992856, 
   127.97143956718884, 126.71026249903149, 111.76720111387883, 
   123.205691015587, 124.06798094332804, 130.29188215400228, 
   117.81095616306357, 119.2317321074465, 119.20592072600172, 
   118.36825687710603, 119.09478103837723, 127.73630187887854, 
   129.67344430449052, 132.558940396864, 125.2341786572594, 
   114.25793652672853, 123.9780057125585, 120.20464834992211, 
   118.97959819861691, 120.48606413987088, 129.5976418808258, 
   120.35661324205418, 128.79649139116665, 116.66548104204404, 
   125.41342149745645, 119.72637389587652, 121.00060172351189, 
   114.27355467705837, 120.62747086587139, 116.48818869181576, 
   118.87428275075703, 116.80729888512525, 118.34396342668609, 
   121.63212713213726, 122.64804789930054, 123.43184826133063, 
   120.67476640264196, 121.14998595760797, 121.51729099653889, 
   121.26187841296901, 124.1450148666735, 123.28561360502516, 
   121.22476550448854, 118.23978115253064, 123.48737175711702, 
   123.29002902786257, 124.43024169888777, 126.21527661529535, 
   122.55001582349385, 122.03822525937721, 121.61188251206997, 
   123.91755437558305, 122.85081697374152, 123.01680780587398, 
   121.70208883158148, 121.48715481726731, 124.1395983785309, 
   122.8856925154965, 123.27906651168034, 121.4908075243412, 
   122.04726650951443, 123.21488168223716, 120.83062357649827, 
   123.94251717649657, 122.6081180418247, 122.50967878381078, 
   121.17693206834127, 121.41400373441192, 121.66791278935813, 
   121.42666991231019, 122.53641578246382, 122.19838457581182, 
   122.1768318508933, 122.29557719383163, 120.26216888727085, 
   123.33864510030132}, {120.86487168746146, 116.64924537132342, 
   121.09817829114208, 118.5541410722049, 134.6559152541548, 
   119.99053066552419, 116.97222872598994, 122.76933204197842, 
   125.53604080664843, 113.0719406563861, 123.03370651351966, 
   121.58161092170901, 130.32198863134303, 121.2517774206366, 
   118.65735912271072, 123.68402270326825, 110.58125757436224, 
   118.6007555287874, 123.5639973103769, 121.60161848101598, 122.99629443896, 
   126.80252758305885, 115.01713251910941, 120.62285486765288, 
   128.37123210090564, 125.80302265998927, 114.81378985515968, 
   124.20755670354745, 118.36952974933438, 116.58546422090193, 
   111.30660825542856, 116.95532417003356, 121.83419080188882, 
   124.59880703619072, 122.65216625541562, 121.42042549331853, 
   123.45641705860507, 122.688206095482, 119.69446623978138, 
   122.00844632830207, 122.3594360096862, 125.87011134564965, 
   123.70421622374556, 120.41580985095548, 124.81308292877763, 
   121.4884174007809, 124.6962658608731, 123.36399137215173, 
   121.68800220858994, 120.95522621424885, 122.94014403527909, 
   122.35954100515733, 122.61284348715932, 120.63345409047443, 
   123.1149437796928, 124.03025034613486, 122.83456118982373, 
   120.46416788381737, 122.21833727073678, 123.7880235256121, 
   122.97638203686171, 119.15799861807615, 121.19795991315758, 
   117.81487708756642, 123.82201115925541, 123.19605536761921, 
   124.1243265079757, 119.98071190125566, 125.90690912872725, 
   123.95667213112988, 123.37300201455366, 123.84857934968369, 
   120.32416754359116, 121.89127939873401, 123.19373605552101, 
   123.5855362377118, 123.50442143244413}, {127.07769997186716, 
   117.89266331503181, 130.64844201628188, 132.24892458769781, 
   122.01516332229411, 113.49183512859386, 117.39392028051859, 
   118.38858704639728, 130.16658933435033, 123.61583920889215, 
   120.55873234461072, 120.48869436656777, 117.22084218691134, 
   120.2034358994785, 121.46959409938256, 123.90314319853572, 
   122.68394521827284, 132.48713201888904, 111.42661828156841, 
   119.40550556312178, 119.17220064036043, 126.77004105984452, 
   127.38975850917313, 126.06176079866005, 123.3861509735483, 
   126.51346438182838, 114.43668909967829, 116.69914468722111, 
   118.06370082722206, 129.64164260219343, 114.85956242003448, 
   119.90206750995034, 128.4230978592504, 121.54663795143986, 
   109.33837943924063, 123.61714482187365, 123.94277183270415, 
   122.83789166253588, 122.37864150890647, 122.60234372141714, 
   124.11010907343938, 124.6712288003842, 121.29794247792701, 
   124.29076991696252, 122.69631746662255, 121.92366146678513, 
   123.58476027668479, 124.90621989493664, 124.25180596454926, 
   124.14226849807703, 122.75299799766447, 120.16596766208092, 
   123.5406863872374, 120.8350016363013, 124.07385968910384, 
   121.0417761715022, 122.3574326327418, 121.02676407074455, 
   125.16652920149775, 123.21683858816682, 121.59327927483893, 
   124.0739779369563, 124.52835392896176, 121.55685973795995, 
   121.2438763375806, 121.54803075624831, 123.60539731752286, 
   122.78046517476123, 120.94712215314055, 125.30605877271944, 
   124.29524252215842, 121.03593373912636, 123.67938692565498, 
   123.49247195425846, 121.6210812448719, 123.71287468171226, 
   122.13126818855966}, {114.72291087831175, 125.26237260809837, 
   120.43728109642932, 135.43037074479028, 120.96413625050108, 
   131.39827384281796, 119.39259226020619, 121.55637169811565, 
   122.17931444786277, 122.32156241908893, 130.1136225704846, 
   115.25860219579528, 116.33094634872609, 125.75183358570567, 
   120.48972755828139, 118.8608024908809, 127.30524417927785, 
   126.85374305105668, 115.40224280886804, 118.38798172010516, 
   127.77481877875901, 126.243177555827, 117.72141374093, 114.50675462153589, 
   124.88807165082771, 118.51488506165641, 130.0456947954502, 
   115.44622933169485, 120.73677719789302, 133.48947816448413, 
   130.82848499217658, 118.4005445867962, 125.16156321142452, 
   121.32147891327891, 117.78183400778234, 122.38031130012999, 
   121.9076236375981, 119.60024327317628, 121.43439577626135, 
   123.253726273472, 123.0265278182315, 119.69955299368374, 
   123.22687731647062, 118.35272675217902, 123.52643233351219, 
   124.76155700927524, 121.73536566842425, 126.38893144897591, 
   124.29698239064538, 123.79043549558045, 125.66877901763229, 
   121.11460573128386, 122.9547196404636, 121.40614314323778, 
   123.83782427366107, 121.0834569405936, 122.86336038868289, 
   124.32987100751689, 122.99693012938744, 122.15000603804317, 
   120.62395480289061, 121.73345068451856, 124.11925109695925, 
   123.79905269418279, 120.95508952854685, 125.27104748999118, 
   122.49028687959492, 121.76559514476303, 123.5683359604018, 
   123.13352645040072, 123.011931455465, 122.6930886084033, 
   124.10012759086251, 121.32129758090056, 122.27900726112722, 
   124.59241192599764, 122.57229026109069}, {121.22832828497371, 
   118.06236769495118, 113.65631404142883, 115.22694980952386, 
   132.75266989806687, 132.48498994606473, 129.17626264070884, 
   122.62636326692807, 125.14707828163003, 135.35574251302256, 
   122.78757261559927, 124.88564825875281, 126.4943445743668, 
   127.8032935326164, 116.11612241771505, 126.44399431283733, 
   116.36570108809337, 124.12466496325115, 126.52283916615306, 
   118.31193236909527, 124.33847086673948, 121.50953686531898, 
   116.27569965568942, 125.69158594294413, 128.38296499775362, 
   116.39108385796887, 130.02092169654927, 118.06180877158246, 
   120.39408761241666, 128.7269003249289, 117.36378166337146, 
   126.5835362165628, 120.99055691428072, 122.21706377627766, 
   127.37689725475003, 123.20567533056526, 123.40839483735463, 
   122.11432739940317, 121.99811246561255, 121.21868080496553, 
   124.61958490466766, 123.38617208102443, 122.04771085922253, 
   122.73663824754779, 123.04796464898841, 126.71152648492902, 
   119.21640751635906, 121.60626517781989, 124.9102893366175, 
   123.84191194926602, 123.33392147195806, 121.08227394721472, 
   120.85041319229613, 123.05805314031848, 124.40296214566546, 
   124.65366450124475, 121.24532816585292, 123.98618891046712, 
   123.39537866661372, 123.21291787202857, 123.736589117232, 
   126.05524750779732, 123.7527051150924, 123.47273005917896, 
   124.55491958503708, 121.57229870343201, 124.08558274354719, 
   120.79033346473486, 124.06089394885652, 123.22810259945274, 
   122.44659756578376, 124.53483205732374, 122.3483262481535, 
   122.91353057603365, 124.53642381874187, 120.75995169684107, 
   123.85158445285957}, {122.04425321689817, 117.56465044862993, 
   117.829412716014, 122.92284950308327, 123.69084638364552, 
   122.08328645592226, 130.0695186532357, 136.00266209422966, 
   122.58368224668891, 118.12134512013584, 118.35384192423665, 
   121.01746487775586, 122.12675386142648, 129.86299955251977, 
   127.63767357873758, 120.70773694760473, 122.2267029228267, 
   129.43789545369026, 129.57817482892386, 126.02371381734069, 
   129.02654255847136, 121.15631432518782, 118.52972889420651, 
   118.48074166955261, 128.65301581198526, 117.36459661092711, 
   129.87286027457847, 123.40418657251323, 118.69094653789028, 
   126.76336756934231, 132.88363303639397, 111.9714468058555, 
   125.61317027018059, 126.14491288048765, 124.59871559892412, 
   123.37161921601319, 121.99398121266447, 125.3921514305114, 
   125.44580289389299, 123.9861225560628, 123.15200532231532, 
   124.58044837756593, 121.31368920772776, 123.04879939854897, 
   125.35451470679806, 122.29512685166381, 126.90582260270969, 
   125.15401719404858, 122.76224808056617, 122.82572968977344, 
   123.31084264972866, 122.54269720209419, 121.96972572998799, 
   125.02104029174885, 125.21137290787689, 123.34916450289364, 
   121.78419243791056, 122.69281087925367, 126.85208122359732, 
   122.7541541312205, 125.85873115203782, 124.67215301451428, 
   125.37825366287358, 121.87252245098364, 123.07045860136576, 
   124.50403109774979, 121.58560195019872, 123.60155485995445, 
   122.76976928661999, 124.4222934088831, 121.71348477565154, 
   121.90744031886207, 125.16418685178787, 125.85713991604878, 
   122.28822157414945, 122.46864060619423, 121.29333573255784}, 
  {114.47965637780499, 116.4163667430131, 112.2014249838871, 
   128.56336824276477, 120.104453248895, 123.89247669532311, 
   124.66722222589212, 133.71837736981382, 120.66295157987153, 
   128.58010354186683, 126.83397136106879, 129.96498516476314, 
   124.86410292119031, 122.10016020642942, 128.09118738545646, 
   129.10575233462941, 126.24301289269847, 128.52089961624432, 
   121.10659489098168, 124.46311867001248, 131.75170489114535, 
   124.76927223676783, 132.054882832234, 120.21672085109088, 
   121.35353640809194, 118.54986078306072, 127.64474358533514, 
   123.5258844640072, 128.61065536573986, 125.15200394511018, 
   118.35722445736931, 126.11295632497908, 128.8587960921878, 
   129.2663825124019, 123.7345274781396, 125.76911629203366, 
   125.3535325536755, 124.11585352779085, 123.79802604570963, 
   123.10242968528325, 125.05368216010133, 124.82423222562039, 
   122.56460478455787, 121.9739158850537, 122.91761667460435, 
   125.42566374574969, 123.50127044858917, 123.60294884683562, 
   122.25309535849586, 123.15686304155575, 121.4559434829307, 
   125.33050806791906, 122.08197547904302, 124.89628139025739, 
   124.41733811939565, 122.38745948588678, 122.17965972440778, 
   122.94140052077537, 123.60720428290793, 122.71274373549468, 
   123.9040773465104, 124.9172787666184, 122.96919378763309, 
   123.49957352707115, 123.06926502483135, 121.51335298625256, 
   123.71368217613377, 119.64226811690023, 124.87512541981589, 
   124.82343417162296, 124.60989428039922, 124.55079478506133, 
   121.58457937940663, 125.13338487728066, 121.91250257375383, 
   122.45022595284408, 121.69034604237378}, {114.91954104750954, 
   111.82316000956732, 120.18689677290276, 130.2040043294589, 
   123.64575618239571, 109.90395820292252, 123.51961562859591, 
   118.52605607313892, 121.41739160733417, 122.07550321574811, 
   125.17647769621738, 126.04408763283979, 125.93169275871637, 
   120.68501944998414, 122.97589976101179, 127.10674511176741, 
   120.47098976347105, 121.69150883380004, 118.88505378835524, 
   130.4152856063411, 129.99613807751706, 123.10219611131065, 
   126.48304527432185, 124.81804523956009, 123.53750114118716, 
   124.86830621363677, 129.37777259617536, 125.239609970346, 
   119.709418330981, 119.49761256161773, 128.97191860948632, 
   129.51593658311882, 121.08735526751485, 124.85964278383187, 
   121.42872216316262, 124.49633689266508, 122.74602629170371, 
   123.41476989038331, 123.99171385390885, 122.4258757281081, 
   123.75614063403916, 126.75948359481276, 124.69628809199621, 
   123.92876629517863, 120.89470983046367, 123.13376697000673, 
   124.47960713671795, 122.6574329267072, 122.24563538319947, 
   126.07674024877277, 121.68615829182718, 123.75345535618519, 
   124.45885013968235, 123.91545808592649, 123.13050290633538, 
   124.81119331997957, 126.7435738139446, 124.77141625740953, 
   125.45094680253914, 123.74374751585225, 122.70911708388351, 
   124.18090299157785, 124.1214207699413, 123.79070351444764, 
   123.09442404979694, 122.27308535426835, 124.92349243380065, 
   124.38448432359571, 127.90888124973497, 122.71129443041045, 
   122.45602104135091, 125.84901796571208, 126.17172155980846, 
   123.82649107614225, 124.93137754830283, 124.19018589108396, 
   122.80510886562135}, {102.40980024254927, 112.0880282262089, 
   110.62548271673336, 122.0306147988863, 129.55605803170255, 
   119.52462479780431, 115.92542791915025, 131.75294529201034, 
   122.28309416745375, 127.22126577272569, 112.79609688865531, 
   130.52928173850216, 122.4238755652129, 125.62795471603859, 
   122.71858062760263, 122.71042169168224, 127.51424016415247, 
   129.75014850400342, 122.5125742962791, 124.24765431560958, 
   120.02615931255723, 121.07950762868403, 126.82267210619818, 
   122.26566281511194, 123.86273413457346, 123.18993173401765, 
   127.436807102284, 123.84820306559699, 135.33037871812107, 
   125.36528544138014, 123.54024650780617, 115.51650533042105, 
   125.13379045896995, 124.68560256001906, 129.2184300386676, 
   125.210659642498, 126.52304901385195, 124.20359444605535, 
   124.17062187021371, 123.14590030594525, 124.42802777780769, 
   124.32206968675987, 123.6801446569156, 124.52844541696751, 
   121.91946289456632, 125.01889258140508, 123.25161924352277, 
   125.1421374272701, 124.14475898617967, 122.1552236529285, 
   124.52485919281884, 122.37882046406713, 123.63170393410499, 
   124.10662310222514, 125.33066241150775, 121.21291525812202, 
   126.1553314151083, 123.52316496983224, 125.02561811591937, 
   122.48414870898931, 123.67709184889968, 124.49619526064848, 
   124.51182601224653, 122.57339236044474, 124.18164009699153, 
   126.74911047740306, 123.7626460870888, 126.01027469951963, 
   125.86538689281728, 122.78305644691581, 124.83272450462326, 
   123.54521526527327, 123.31801227607298, 123.05440040907561, 
   122.38485325482472, 124.23246646126344, 123.38400209797645}, 
  {110.2119055098848, 110.42648140868623, 113.1823489618827, 
   122.62387447878123, 116.36329515737438, 119.68285485185883, 
   124.40977022975918, 116.24811867885462, 119.29868496134075, 
   131.67455878037333, 123.82649783815611, 121.14576158387436, 
   122.77822624605601, 139.1842373086154, 123.93353236185312, 
   117.50358361308206, 127.66088476431655, 123.19716629050046, 
   133.62710709137212, 125.8715667487364, 129.3836334383279, 
   118.9651690909599, 128.53668871456023, 126.15857428834477, 
   121.06163265343396, 124.80799119553674, 129.8661274591132, 
   120.79831331709649, 125.77873706832395, 117.67515569448241, 
   130.2544481852659, 114.90656519020597, 128.5510918313747, 
   116.59006606718981, 116.47443664374816, 123.45591321120051, 
   124.86012712956872, 127.78677400631364, 124.00351419700381, 
   121.71390588485835, 121.57588255818129, 123.53252825548711, 
   124.43412683904918, 123.52322143586895, 127.04432113344002, 
   124.11462373686481, 122.3339284350258, 121.87709380280795, 
   124.4605972858999, 124.33546456207432, 124.68554245468678, 
   125.17339415395082, 127.23535873807384, 125.43870961026137, 
   122.50316428889991, 125.50338536860514, 122.95660809902688, 
   125.15517942091788, 125.79940062466362, 123.47906143740653, 
   124.88759603343439, 125.58746985829161, 123.03025812518388, 
   124.43014039565104, 125.53386172016114, 125.20951898678963, 
   124.46835475719358, 126.43040627417277, 122.94952993381844, 
   123.83496558661435, 124.55742120340565, 124.43382123957353, 
   122.06575773376626, 123.72504165569045, 123.71153679148844, 
   125.17623745662155, 125.36780118259101}, {103.58376271441435, 
   110.74254321804739, 100.88374623253279, 120.96015935307639, 
   114.50447842528689, 123.60156097679983, 118.64380704897798, 
   124.43430937242123, 131.18245542609316, 118.70154104872091, 
   121.65427196620229, 126.91903753692011, 121.43381886290082, 
   130.49711966268995, 130.8166792730943, 124.45455949279156, 
   115.68097682288577, 122.08313594382963, 123.7984934007232, 
   110.37438651999679, 131.69671298057995, 121.85747770416191, 
   118.34824216959353, 126.02806266593782, 123.05847431528312, 
   133.97115206122558, 119.92678720646907, 123.41117199597007, 
   137.6153198654665, 123.75783092363665, 125.21623138258332, 
   122.78586680758887, 125.59260417863716, 121.4666097007335, 
   128.35490673128126, 125.25858532176198, 123.7081967623856, 
   125.9122580149757, 124.14797622979559, 125.12189049835791, 
   124.50406747515564, 124.02569100889183, 122.38499816285005, 
   123.40336649823867, 126.63936758518868, 125.72973957340224, 
   122.4635496752245, 125.64720285369192, 122.87335428462795, 
   120.86664390844506, 125.82128954846695, 122.68167723435383, 
   125.88912169317842, 126.08810819988514, 122.63088761866572, 
   124.47769965959087, 125.66538710947793, 121.64866372016425, 
   124.6361296741121, 124.32537446808479, 125.31074373751969, 
   123.35801822996646, 125.93226240211632, 125.23270063301975, 
   122.86482968191548, 122.8892536669199, 126.93345511313399, 
   125.27202498730364, 123.54185425263579, 123.08534752764193, 
   121.96518991205862, 124.32719426796436, 123.41576338692289, 
   124.58077871859432, 125.0895233199358, 123.5378937433907, 
   124.2261161568822}, {94.55167918590934, 97.2157112699206, 
   110.29170557072058, 132.00173593176038, 125.10272097980162, 
   127.2699501992955, 127.68340821752759, 128.56041436216515, 
   122.10192682497423, 133.0990278619284, 113.50095566076646, 
   126.4839220328639, 126.78727698943814, 127.80503968329892, 
   129.72572395645224, 133.20418549511191, 123.16540760125994, 
   127.31790993891299, 121.33826202153591, 120.55557394247896, 
   116.5704449573202, 117.20239351051694, 133.3672982278133, 
   126.13096805311005, 120.43104566345147, 123.54074408309262, 
   113.26938198223587, 123.17250461937189, 126.13661324627789, 
   129.8306304160276, 123.25773342236369, 124.94613756591892, 
   121.3478898122938, 134.35108253595405, 125.08033499780356, 
   127.73143835084136, 124.1922109111883, 124.92031949444913, 
   123.88999987241309, 122.04210698060474, 122.36632481338367, 
   125.08529515486973, 126.87747174378104, 127.37288538509901, 
   124.57271617256288, 126.57499945936888, 126.31803842366752, 
   125.46715784351116, 124.32435304435401, 125.41652423120041, 
   128.9741066488541, 122.48931747580166, 125.51640352901076, 
   125.49583510561504, 124.52308708657942, 125.07385822814237, 
   124.40913621419583, 125.58571947368989, 125.11412738003328, 
   126.19636964189029, 127.5299730802711, 126.65633311992354, 
   122.34402286197073, 124.99296828096448, 124.22139662545297, 
   125.08121952935406, 125.47938647313912, 127.61286410033246, 
   125.83809969749433, 126.29226576418486, 123.91012644392089, 
   124.43842771217784, 123.74630344563542, 123.94450113362757, 
   125.6499522601233, 125.16551173542874, 125.18271155362972}, 
  {101.52694358527792, 95.19013998807108, 102.81112756349735, 
   122.84155712202556, 123.97858590997005, 115.41354131606133, 
   122.6357045391307, 119.2809892354476, 120.19857825599625, 
   118.54538805490222, 120.56702454229992, 130.1966496136484, 
   120.6488830765264, 132.90002398839988, 121.23249055650273, 
   127.75291554363858, 128.75375172640477, 122.51565682136234, 
   120.85883210092967, 130.36520961744768, 130.21047980116032, 
   131.2604223097091, 120.5093418900854, 118.0704183890281, 114.321234714992, 
   126.53221121244471, 121.52243789522765, 132.0631981648882, 
   130.40868585164938, 134.98089864395496, 132.88108947905144, 
   132.12759862966567, 120.62013013513283, 129.4954963317694, 
   131.02960646661847, 125.20544100107458, 124.17533570894531, 
   124.82565732808497, 122.60458531957379, 124.38611417276537, 
   122.73765468149203, 126.60484801701448, 123.99010309652192, 
   125.66985320015941, 125.67296436133813, 125.33512977075189, 
   126.77751922458064, 125.82241389136239, 126.04568966144383, 
   124.11860715203835, 124.37960362029632, 122.97892151783091, 
   123.44119606157334, 123.22326116406907, 125.70840117989772, 
   123.66840041983087, 123.33248196846169, 126.89675384924593, 
   123.38696254864519, 123.89991690975528, 124.94030586385094, 
   123.93069519861822, 123.16978779253422, 124.99897274453066, 
   122.53142931603523, 123.68598094236407, 125.40702611033886, 
   124.78656990077815, 126.5823427459176, 127.85163416724154, 
   123.77197991358156, 126.93607899412471, 127.58593028580124, 
   123.45643770640183, 126.74771315938209, 126.0422485979376, 
   126.7750661680702}, {95.64838559240674, 104.02691603474351, 
   98.97048516898684, 124.64821396426598, 121.04074093070648, 
   131.68136060176008, 128.5518594273923, 135.40373069069142, 
   125.19170835007951, 121.13014842494223, 132.04740025736044, 
   133.77236663513622, 130.42474015982182, 127.52147528694346, 
   122.61583550802271, 125.09375891493717, 125.9220757502481, 
   123.51111815801757, 116.7998789370844, 129.3943706227199, 
   123.0617568931122, 121.13310933714439, 132.35531337824625, 
   125.99804828593084, 126.72148507366578, 113.59294567793708, 
   122.32484376624821, 135.882419797779, 126.45686335983369, 
   136.11817569146947, 133.6868539716236, 135.78402015387124, 
   130.78573426633315, 127.71970865500525, 124.26204657639744, 
   128.33120717523738, 125.9431017237057, 126.06925335407414, 
   125.40269614703027, 126.53172008057204, 124.90616747646683, 
   125.2525891844275, 126.75864930569365, 126.70672606508356, 
   125.31527889614244, 123.7536315489705, 126.58847507300023, 
   129.7365985998386, 126.2754809334463, 127.14344819672735, 
   125.492729953753, 124.72644058066705, 125.62959486358048, 
   124.25113155517563, 123.71495026253217, 123.71011942382601, 
   124.07184573520283, 126.4119189975871, 124.4981492811531, 
   127.64725874283334, 126.07737209917678, 125.30995344727293, 
   125.23775991734497, 126.41289137558519, 125.96166341082056, 
   126.26884778474796, 126.89846181894424, 124.92301069685574, 
   125.17318471780825, 124.13393278532436, 127.5557332679953, 
   126.45158005154688, 125.62850285077985, 125.6842273769851, 
   125.0386403973352, 127.32075284791347, 125.67473986719521}, 
  {97.33613181345743, 93.8534346083487, 97.87877554870886, 
   124.92686124236599, 122.39601368599926, 123.03284275735636, 
   128.85160956103422, 135.52567504884615, 132.42135882453678, 
   118.63891888885189, 125.51282915101015, 125.31871450840373, 
   130.4447925897494, 120.79486116670626, 121.13863008309951, 
   120.54536843772016, 127.50229757430347, 131.1795614016139, 
   128.88289611560842, 118.47272057071044, 126.78733459640384, 
   119.87633023340618, 125.70353361895673, 115.04691957924402, 
   120.6475427733904, 116.17200523593694, 123.14346598290966, 
   123.18398251819217, 122.54154426823457, 132.8343433255077, 
   124.17197564352479, 118.7914654712814, 126.8935197886484, 
   129.527728580683, 124.27992570455989, 126.2036360574029, 
   124.80348548502498, 124.00575171109885, 124.66895772916581, 
   126.02750225572532, 128.02854423207617, 125.17795983920641, 
   126.3427392075061, 124.34300367092499, 124.54182053260782, 
   124.73523032790685, 124.72980556150549, 127.12966911132014, 
   126.35985261657892, 125.59447310265594, 125.9812952004765, 
   125.15716738652218, 124.99296513175875, 128.65535080086883, 
   125.12905725302969, 127.8056098864648, 124.3490923437261, 
   125.32320417467805, 124.05254613755923, 126.05328480373431, 
   124.57079154388104, 125.31157620195981, 127.03912819806966, 
   126.33838557434726, 128.23056129581516, 125.42345656855841, 
   124.73049862237772, 126.40495418675948, 127.36966399987503, 
   125.74949027043539, 123.60638561448764, 126.49297979084172, 
   127.86219378136511, 125.78963446203474, 127.0443518987278, 
   127.33611242621953, 125.7051065362825}, {97.28618570899278, 
   91.75962643891766, 95.7289672803512, 132.8799572663628, 
   125.22359998079226, 120.90398573490262, 129.4935275266002, 
   124.40621843994845, 130.29199257020812, 122.96862918105533, 
   130.4029836713964, 136.55656856891838, 130.64762288001833, 
   128.8928578034295, 123.50008589794481, 134.71311622184552, 
   119.19312455298537, 129.44408732525665, 122.87828691909613, 
   133.90256174453725, 127.81313463048264, 125.79557194392393, 
   131.8195466138818, 125.53470490715058, 119.19309972040095, 
   123.68710144923759, 123.84465940436796, 135.7684069975839, 
   132.31578057432685, 131.20837236813134, 132.6437894117015, 
   132.7164370346962, 121.75224892520058, 129.84410257466772, 
   121.4318606584925, 129.05617322507857, 125.69032853326573, 
   125.61174191085321, 126.47001460669782, 127.79166735632474, 
   125.78044162241997, 127.5857730362567, 127.56131243439569, 
   126.584226036583, 126.1953380044441, 125.4300294161609, 
   126.76188017528847, 127.70694220774598, 126.61094338832176, 
   125.02043335873825, 125.16592094833986, 126.14696503464984, 
   128.73510622455285, 124.72667609558647, 124.97862584653132, 
   125.2958266438187, 125.57838059775567, 128.10505422498508, 
   124.71256147404446, 124.41464012394474, 124.127639231924, 
   126.53528603409777, 126.77804389476232, 127.1499734844713, 
   125.34980623302891, 126.92148653932084, 125.00368270086383, 
   124.60778418798536, 125.96563888305955, 125.18000455594935, 
   125.38495649794808, 126.98775204991117, 125.45897994282362, 
   126.50060932765359, 124.78032264672015, 127.15566958621113, 
   124.48388434574025}, {87.0862926444631, 90.08520087666422, 
   94.45383667786274, 110.8110203597547, 122.90570652787866, 
   118.29381056217747, 121.87804914530615, 119.25615089676242, 
   117.37471685451914, 121.52988789634668, 121.04951517075162, 
   127.93507741639708, 127.43802891587919, 129.24207516663822, 
   131.32854662578035, 125.1274234880101, 129.15114082852733, 
   129.58654889562135, 122.8603946051069, 134.9109970784314, 
   127.13972945798905, 124.59464358214024, 125.08082615574054, 
   135.19890376478034, 118.18909920293422, 127.83662063131824, 
   125.97676573862591, 124.34316658085422, 132.20319350464126, 
   133.1305632096871, 126.46939398952492, 116.86252664828655, 
   129.44066569849494, 124.87053687382041, 116.93918162037409, 
   130.4063366966859, 125.05678483440482, 127.8730055928012, 
   125.05937822941036, 127.75623604079641, 123.00408639170541, 
   125.61245437460818, 126.46824116242784, 122.60164042766436, 
   126.39717076608027, 122.88562929399443, 127.22591491716103, 
   126.69673538283418, 126.82962233359382, 126.20775599620515, 
   126.24626668751027, 125.20969332505854, 128.09129692661176, 
   126.58510647335689, 125.14829884610307, 124.36643126757542, 
   128.41311181566425, 126.91563959525052, 127.69133710702278, 
   127.12200749713638, 125.80939813692707, 124.56782953330305, 
   123.6362018751895, 127.86507550334075, 125.48203533823323, 
   125.29530418417762, 126.41088877953351, 127.04986003190834, 
   125.6128049776172, 127.95062816851362, 129.26351929295572, 
   129.0712699775121, 126.74013762781897, 126.65707585590587, 
   126.38857178685268, 125.93495902598411, 125.94885379928282}, 
  {86.23587656598276, 88.0311313793143, 90.42834769128642, 
   121.21026492384787, 128.25032840020194, 135.41944939900378, 
   122.99808624723276, 133.1815590867328, 140.0748712297289, 
   131.2811131802129, 120.58685534193395, 129.30044051189057, 
   124.88896529253961, 126.31047232304401, 124.56330020878086, 
   121.24346426144538, 133.58862924457208, 121.25602667898363, 
   130.85326765557858, 124.67352738213967, 123.88039779601272, 
   132.16627555406765, 134.78013026139112, 124.4964975073523, 
   122.46600057483776, 122.15480942006943, 128.28231527488992, 
   130.81119486580405, 131.89933517518932, 122.53169856538796, 
   133.61561210803444, 134.62666930192455, 120.32107778576686, 
   139.21747147201532, 127.01437264169886, 125.0450746037549, 
   127.74304827819816, 126.54552298462906, 128.08052933208688, 
   127.05979709655935, 125.17300291277127, 126.2563118758733, 
   125.75877106328673, 129.59306501884987, 129.333678586715, 
   126.55499494202544, 124.1436031940709, 124.26841114697253, 
   127.44065523001086, 128.50129958776444, 127.03055179527415, 
   127.61142925514037, 127.911311638918, 123.0319681805556, 
   128.78510485939665, 126.73316361110514, 126.18354235459691, 
   127.11376104929667, 126.98858704736585, 127.51304572691807, 
   126.46107978690836, 127.21510357284266, 124.94061415251437, 
   127.49578965291343, 124.8791602011664, 125.42707001205959, 
   125.7770182182465, 126.8680934268713, 127.26414081893603, 
   126.87737037417945, 126.40076936242035, 124.82154256264444, 
   125.02338276529179, 124.96398346473967, 124.39782908563885, 
   127.112281844342, 125.31377392095098}, {80.06890261003747, 
   81.50244765285284, 84.24517467685487, 125.4692618605277, 
   132.79932357731707, 138.59198485451867, 118.20635268903223, 
   131.27157268093535, 122.0820682596194, 129.04860500613398, 
   131.0718165908989, 125.90844965493051, 125.40463383019554, 
   128.23920049901693, 128.405473109639, 121.41459527767653, 
   124.56705755997405, 130.03228189521343, 123.33159342199242, 
   123.53830745787823, 125.5363042439668, 131.38832502048288, 
   122.31333703619693, 119.03266829138808, 119.9752608726831, 
   129.80028970080838, 130.1963814812533, 124.93792618112728, 
   131.72317636181583, 127.5096891475545, 129.57006388237735, 
   124.46503049832728, 126.75291091136253, 124.82757115462911, 
   126.30916141502772, 125.83199699443892, 127.23107856761804, 
   128.90460031564533, 125.70425068697864, 125.41188537932211, 
   127.24099909254817, 125.62418470159739, 127.5180284968193, 
   129.0352970374885, 126.124153225734, 128.71760075996994, 
   128.09798635082794, 129.2964547823944, 129.0251459659756, 
   124.74282206434621, 123.94144764587139, 126.51203518378458, 
   128.57381403292797, 126.58955678442575, 126.81174682944355, 
   128.28630763904061, 126.82009816098227, 126.65198394203495, 
   127.27343547980206, 128.60002949166784, 125.92723142782818, 
   129.22118306735487, 124.21162094801842, 127.77531085742223, 
   124.96894747383139, 126.6884233920816, 128.52863657107082, 
   123.42890966017814, 126.08060449092086, 128.11154863580964, 
   125.46698799366067, 125.93603928260204, 125.7855633490058, 
   125.69892687832761, 124.15962967641038, 126.03691780294564, 
   126.11375750876442}, {79.87083921485728, 84.80217908393905, 
   92.21363392359204, 126.42404525421595, 124.97171663873351, 
   130.25996557654824, 124.89888953803988, 121.99486400063746, 
   131.23797755461285, 135.31420353665425, 124.54984097208148, 
   129.26976364977335, 122.93960791448436, 130.76311030883846, 
   119.93024858746044, 128.7571791572157, 116.19693802412628, 
   129.36333378279008, 133.68824324321238, 132.16223412472732, 
   128.40225731692794, 126.76049983172148, 134.1709046656039, 
   127.99647588296192, 128.4925132438987, 128.81407118051354, 
   123.20104376386283, 130.0676018487237, 128.48646789951272, 
   122.80769153671832, 139.28476760936567, 130.7570255031391, 
   126.08392807922279, 131.16146711416795, 116.14538207972858, 
   128.58057415155838, 128.71047058802714, 123.25681489620234, 
   126.68333695777442, 123.95523926675426, 127.16088565912813, 
   128.36797088851569, 125.12028411752115, 130.47122337644188, 
   126.17208167535216, 127.48119365227733, 124.08905112286062, 
   125.30652224270361, 127.82875995519099, 125.8456753745812, 
   124.5386950183363, 127.28912031429192, 127.24249747038121, 
   126.66439267624716, 127.22674775968598, 127.05528269482218, 
   125.10955457492153, 127.2844291194115, 128.00434585743523, 
   127.5420748597416, 126.1178749261689, 127.0984529621161, 
   125.74052555666707, 128.01634070256685, 129.3970036542401, 
   127.98773018407334, 124.97804081334186, 127.05884029041225, 
   128.23499438317572, 126.16333374947025, 126.21301097842066, 
   124.37828082625049, 126.60859416034198, 125.95206693412464, 
   127.15561503346254, 124.89946394705157, 126.62317389255924}, 
  {77.72739745914224, 85.47697512230123, 80.75664527382328, 
   127.21481148854889, 120.67351386865909, 133.81889695802954, 
   119.60360442057286, 123.7626966032388, 127.64153071578545, 
   131.82880756893286, 123.69230199008392, 130.28400917335037, 
   126.09386320172985, 126.34715599948254, 126.44250253184408, 
   130.29575692434028, 130.09500501688328, 132.22306128502726, 
   117.92696887470788, 122.80964404559792, 118.55259029984859, 
   129.58052467672877, 113.30536758751735, 141.70318992283393, 
   132.20551700290383, 125.30994823623044, 129.238408802385, 
   133.5101259252341, 140.27563269093284, 124.19706105063555, 
   131.00483445204534, 126.78518211716144, 124.41095619303488, 
   134.20180606154796, 121.46625131463553, 127.79586360234165, 
   127.49824899148766, 127.91058362782874, 128.34812714446454, 
   128.29485039520375, 127.92911147348076, 128.14827626550527, 
   124.68710002882791, 125.56451256188869, 126.75570867718666, 
   130.8616615542972, 127.78007849585796, 126.59909394722654, 
   126.75454896076815, 127.04985962112326, 127.71893583710559, 
   125.87399694983849, 126.08981124937158, 125.31273490562434, 
   130.4772040371885, 123.79964141863567, 127.67949392564779, 
   123.85041973554962, 124.58916888601804, 126.8824837731504, 
   127.6675096590393, 127.41010007913351, 129.31702033312305, 
   126.23629414372772, 124.4742804172047, 126.03731293816672, 
   126.6795121900149, 127.1794507669731, 128.4967892558548, 
   129.52565816698265, 123.32567454526858, 127.10228339987971, 
   124.58580126357647, 127.00164712950965, 124.18547869347888, 
   126.8155789145967, 127.17415097126556}, {141.5299770460059, 
   141.0898267300985, 141.19628826270738, 142.8905901524217, 
   154.11482146905612, 110.18775726966597, 109.65917767472423, 
   103.05061970333266, 114.46784440333883, 118.30244062298829, 
   120.70948573063137, 112.84970775274783, 127.28063808266543, 
   119.94453722859716, 112.5279750293364, 114.54038635485998, 
   113.245706303981, 113.43292002194968, 113.81657469198035, 
   112.10828862597911, 113.23570899820982, 113.64833143663046, 
   115.11349621756692, 114.44029497170209, 114.49680929914028, 
   115.40615256087715, 111.60872948378424, 111.64413868128113, 
   111.42366961755211, 116.03367348268822, 116.33295964262761, 
   109.62603863217416, 116.02026346628867, 113.72248948185593, 
   114.82871061465758, 113.51301245428257, 114.46851502792282, 
   111.95280192537086, 116.79064104481552, 114.01370468514881, 
   116.25767909395825, 114.02924904895625, 115.27334956008582, 
   113.1119395676304, 112.83463850800054, 112.71670853585935, 
   113.9331632972795, 114.52303857149941, 112.90830280454286}, 
  {147.03008784637666, 150.853220112796, 137.25575244773745, 
   157.8554883912149, 153.3924636168867, 112.65493281228696, 
   116.01079799890061, 122.64321278539785, 119.24793835185369, 
   114.01202683255835, 115.6625115216252, 104.91025346566168, 
   121.7121209271756, 120.84493006483356, 113.27968734167338, 
   117.82507910478216, 117.02202219333606, 120.09117258966486, 
   116.14282958132443, 118.26119049533446, 116.88102741334927, 
   116.50918940260561, 117.69869685644282, 115.08279236403064, 
   113.56701083553418, 119.26788532792297, 116.69135695152372, 
   116.78396557271996, 117.94067127010221, 115.16781865406463, 
   117.07390613164618, 116.22261467651315, 115.03753094527745, 
   118.64710533101167, 116.42754569106768, 116.05761835990538, 
   116.96200335731452, 113.18798653151877, 117.42562268047965, 
   115.70098068294288, 117.35339111282745, 115.91295376905637, 
   116.83050913879417, 114.71109781871124, 119.28573344284864, 
   117.70491779589767, 114.63362906586316, 117.68916818051068, 
   119.37714873477941}, {153.70448729867275, 149.82057126034036, 
   148.08763974139774, 167.5488942889819, 154.42507688771036, 
   115.75716733332283, 126.91140114023152, 120.16486058796178, 
   128.55376518077696, 128.69170394278925, 115.2285732823674, 
   116.37080684255652, 130.3238732033524, 107.05508923353582, 
   120.31339969043289, 120.93906289220396, 119.73071225517099, 
   120.092808877826, 118.30469264499285, 120.02064491760922, 
   119.15509835327737, 120.29119471608686, 118.71899377358798, 
   121.65919212878396, 116.9400283871983, 121.60854021597645, 
   120.80665595688777, 118.63065989610668, 119.7153159344891, 
   119.5551821137372, 120.0393982223004, 119.44906117312593, 
   121.14858239875163, 119.98810646291695, 119.06492613315359, 
   119.09226024626223, 119.14321186560547, 119.60146240349616, 
   120.44348561546332, 116.84094359097281, 119.91514454386765, 
   121.76578359665196, 118.08110090763773, 119.76973075862355, 
   119.72590895159045, 120.62165253476758, 120.02323236659025, 
   119.04471576351487, 119.08859300485794}, {163.20017616892784, 
   147.4955694190939, 170.0053002725719, 153.66337662035352, 
   158.18954380886797, 121.37721000672296, 127.27240787233512, 
   120.3583222779584, 124.10892667842033, 121.88788000534755, 
   124.50538514578571, 126.36888347191507, 118.64126205505474, 
   137.9437381438987, 125.53505916077513, 123.26070944662604, 
   124.06511776961361, 125.17287305480619, 121.87602947353672, 
   121.22007263959988, 123.38816313555876, 120.41758917185238, 
   121.84857255430114, 124.84146518613626, 122.55347069443788, 
   123.11596201065895, 124.41160012561247, 124.17033751912899, 
   124.76832802588267, 123.00260694001456, 124.12360445857641, 
   121.68557673764153, 122.20224061896624, 121.97949227123571, 
   120.36413366727325, 122.78480295943437, 121.06274816875722, 
   123.2776093266538, 122.1137159710479, 123.87054265255294, 
   123.82084117112977, 120.85905026899336, 122.62741306201308, 
   122.91156351405013, 119.84147111066596, 124.4033276639987, 
   121.45650737185552, 123.71466585181201, 122.17101717092011}, 
  {151.86139530358605, 168.76945752440366, 159.25561291786516, 
   166.56063875675503, 174.36819976340698, 121.69751696390865, 
   118.92707709137133, 124.96180271318138, 121.45350881139328, 
   126.46887500590879, 127.67586401652052, 125.75003403819457, 
   129.28429367149124, 130.73701025908795, 121.39002967797876, 
   124.2349402665539, 124.32415886418681, 126.01390560616632, 
   128.1584793814197, 125.95014383279465, 125.01243771762405, 
   127.9596921452404, 124.37788560564266, 126.94298278990563, 
   124.18113266769751, 125.30309583461295, 123.72029457353565, 
   125.80565828827292, 124.12788228241564, 125.93385341420003, 
   123.92798027777242, 125.16294090667154, 124.7022575225759, 
   127.5460116457806, 126.88218070493288, 123.60623576395959, 
   127.62354337993224, 125.13226986748086, 124.26422691097775, 
   125.2307132998894, 125.23192042500617, 126.10638419780116, 
   126.51928745763793, 121.74607668921877, 127.62478717954616, 
   123.62028719977792, 124.51499278025555, 124.2421034008591, 
   125.74395113597973}, {182.35469379204898, 166.10217107635071, 
   167.31316074597612, 176.24757830616008, 166.33974204272585, 
   123.34728681979936, 126.87374398114764, 139.24048546772335, 
   125.89355905625945, 129.42453789401833, 126.28674079736189, 
   122.31833024784012, 127.29523362696142, 120.66839857196359, 
   129.60637176720655, 127.51143922593525, 124.85517100148768, 
   126.06294161338417, 125.18442898188079, 123.92003227907904, 
   128.48703669670573, 124.06618814529216, 124.0820905099602, 
   126.96662265516565, 126.89529142046331, 124.98542816130447, 
   125.89961546125397, 126.33425216815414, 125.39583128816832, 
   126.71378614205022, 125.69008660309851, 126.15124836135304, 
   122.62182903872079, 127.0354406387483, 125.4073842119386, 
   124.11197802399136, 127.40258688809223, 127.35594764937392, 
   127.17694769816111, 126.10956846693617, 125.99506133656972, 
   124.24409056095098, 124.79924328744967, 125.58735059711394, 
   128.08897716612864, 126.27823028538916, 125.87024296846558, 
   126.64405781701174, 129.1840890634496}, {184.14777845695303, 
   169.92288353993652, 176.43926190345343, 172.37383866249985, 
   176.33607789809167, 126.7074816093382, 133.45264965205538, 
   132.8204803786144, 141.55157659593723, 118.80757693895733, 
   122.71406915393034, 132.18902422804902, 120.20898064807771, 
   131.31881597300062, 125.03814532896894, 126.5696284239699, 
   126.72844330892298, 125.85485137388555, 127.51683121341738, 
   127.2901842448, 123.32255519431948, 124.50233458584964, 
   125.13253216758568, 127.60645494874731, 127.70279531040296, 
   126.63618162894265, 124.03645882884766, 128.0065217388705, 
   127.30685453272224, 125.50148242471597, 127.34517753535708, 
   128.57149175909464, 125.86355128104333, 125.75965130422972, 
   126.06611187357437, 126.82754230107885, 124.57458155287173, 
   125.46949921662863, 122.99186281620186, 122.98114767437666, 
   125.16928656468413, 128.88852676079057, 127.51690809778664, 
   124.09134984659096, 126.23821015231474, 125.55195665955745, 
   124.98482944897297, 126.66554943101252, 128.2231406063837}, 
  {180.68912805515447, 172.25185708513476, 174.00738780067678, 
   167.72522906041263, 168.09997481318118, 126.7527876189504, 
   135.28184863928266, 127.58953253539065, 125.99006161473068, 
   131.20638721137485, 126.24007062387378, 123.43826735927604, 
   119.39948265124059, 130.2302637164301, 128.11766391228417, 
   127.68173502826639, 127.07636304774229, 126.77141160095712, 
   125.29883605723406, 125.2846535639873, 125.2972501870574, 
   127.6183289894198, 127.5523747501661, 122.82867939487, 125.48161386852496, 
   127.52686067671746, 124.0748670776188, 127.69197249032851, 
   126.1984041307284, 126.52645927319014, 126.78382801417985, 
   125.7871436572756, 127.28228932061829, 127.44742509523726, 
   127.51653974431447, 126.89341338530204, 128.7123084241509, 
   127.33396370674777, 127.41021771911319, 126.21059988436092, 
   128.765116005591, 126.15486546318951, 125.27490768376501, 
   126.84165441891878, 129.0307178030545, 127.34277823890672, 
   125.71569732381133, 124.76338573646376, 129.85367693470846}, 
  {174.2329203523569, 170.1658757905975, 160.22357779024662, 
   170.55474886704312, 161.64118313757808, 116.27081458888324, 
   119.45337184592208, 137.32875338527123, 125.30584468725911, 
   122.2191012025874, 126.90048031878624, 132.29639764895148, 
   117.14407920287692, 115.78349403206138, 128.86390621654982, 
   128.32016127119374, 125.75519873558594, 126.30187694188355, 
   127.76956667810863, 124.83445670385412, 127.61277965281388, 
   126.92991662493915, 126.42389904928676, 126.72862842357667, 
   124.83709787052402, 129.6868255553431, 127.90529125521704, 
   129.62419465959513, 127.92372196797378, 128.68048641437025, 
   127.05219584258916, 128.10927828127282, 123.94052917050516, 
   125.91992070060631, 129.92446917237118, 125.86894123619547, 
   127.07477959204232, 126.6258345080929, 124.34652373696504, 
   126.03183110619827, 129.00961215532453, 126.9522621096432, 
   126.65571494980401, 126.93594407754097, 127.56527033939852, 
   128.86205548778204, 127.82504619066576, 126.58205989569963, 
   127.68807593670343}, {163.61208003112708, 162.6330366183744, 
   172.36489414206318, 171.14490882641047, 159.95902759094133, 
   133.44804681840586, 124.6451565440128, 120.49512395077849, 
   132.39614397958002, 126.92313600904873, 128.95168344676787, 
   119.8396288279559, 135.8714286766529, 119.14146333918474, 
   117.65669100900422, 127.82993841371939, 128.2873258344691, 
   126.21361005529184, 125.96434743263818, 125.37010268394666, 
   128.39437864132313, 124.73939788552104, 125.06062667591488, 
   126.95428252776902, 127.32538325651709, 125.46136153493799, 
   127.48964808941199, 126.53660985883764, 127.45951997932039, 
   125.6895638223358, 127.42299408790723, 125.53543693357854, 
   126.11817141183319, 128.10309085339898, 128.95142686873348, 
   127.21142261696616, 127.13679428629578, 125.52725938565081, 
   127.72932830908633, 126.40483997979155, 127.05903165150607, 
   126.38555453571836, 126.60549979421823, 127.09200177175543, 
   126.90355850296531, 127.9238285073082, 125.94112564586408, 
   128.67372102769065, 128.46105435835688}, {165.69716927859653, 
   173.2417244261407, 179.97237814973462, 156.48297983362133, 
   160.4782869810838, 127.73500097267421, 126.44870018756527, 
   127.41705827770414, 128.61903565398498, 129.84663580712123, 
   119.81935292363875, 131.26257160420488, 126.8726594258467, 
   120.39434826309196, 124.16808306353172, 125.36494955064941, 
   127.37800830664486, 129.22908160657187, 128.84927591483356, 
   128.05233543107207, 126.24837926538363, 126.17541213253843, 
   127.53966000833289, 125.3207433648305, 130.52528424286226, 
   127.74988398877512, 126.43856046688661, 127.11892813100877, 
   127.89083091372387, 129.77380065050295, 126.75724380979835, 
   125.57141700628479, 125.6257148758193, 129.1902085688385, 
   127.25453160745045, 127.38203956101232, 128.51961405299255, 
   128.88410910237457, 125.66255286063976, 126.89712088878188, 
   129.6305504989189, 127.39767661022495, 127.27153782231602, 
   125.8275051927684, 128.0337701496391, 128.09870887602136, 
   128.25572444807338, 126.84756740364524, 123.46040002506075}, 
  {158.224014935276, 160.30880365481346, 167.16981610078474, 
   159.34824889984714, 159.98791719088, 125.14105042273131, 
   134.72707889965278, 125.10153499196889, 136.23739560323224, 
   129.44450152480388, 124.74542423016548, 125.31102432874788, 
   139.15691413890053, 130.443722035104, 126.5883412524635, 
   127.21561394136552, 126.11399629520682, 128.10588012104193, 
   126.68214873350651, 125.39150850474886, 128.45900121764387, 
   124.44116820898597, 125.70688093935806, 125.98656228589635, 
   127.87756476273708, 126.00607211554245, 128.47667048227504, 
   126.75180156425098, 128.73571054434512, 126.8228866928859, 
   127.92721742666723, 130.94584870726894, 126.03402675335337, 
   128.50103208300692, 127.28173745873148, 126.64480488193112, 
   128.11773791539824, 127.21339262499939, 125.88713456060773, 
   126.705766363835, 127.55038838521807, 127.73289545919474, 
   126.69206837230006, 126.36327920022435, 126.06204833609584, 
   126.55340761056888, 126.5979855734378, 127.91455672533483, 
   129.70408696438238}, {151.06253119018712, 158.33143866112692, 
   158.1733403249802, 160.6418164317185, 158.65753421387478, 
   127.39037417126367, 122.64263888956688, 127.93520474980781, 
   120.99240473011038, 129.60906571062583, 123.42796734750534, 
   142.633370792913, 129.57342511662662, 128.03412725658836, 
   130.1003340923475, 129.21039913963241, 127.78057378093737, 
   129.1164954264565, 128.97571044391006, 129.44263779574112, 
   128.67928825710584, 126.31877859112396, 127.65976353331533, 
   129.72862642877982, 128.6211449508407, 124.80275024528044, 
   129.18024729614547, 132.37846905083805, 129.41938626473788, 
   128.3996242589608, 125.78500597611819, 127.63116202406783, 
   128.53167998495576, 127.52465018093412, 128.3358795944724, 
   126.13002799557988, 130.165924073656, 125.9655368674496, 
   129.89055555190305, 128.45578963835737, 126.03505895819707, 
   126.0046334073609, 126.42713983264322, 128.88705275168215, 
   126.23236255235273, 125.89263764702648, 124.95216171211072, 
   128.83058572285475, 128.6614350788149}, {160.71203746974095, 
   153.95751719457215, 167.78921879679513, 137.7913768616934, 
   157.8039241925717, 122.15854943853157, 118.6120348512584, 
   122.93497750691864, 129.96099534414182, 127.17763434698492, 
   135.4121153898118, 130.56415521485854, 118.968558967236, 
   125.05459535490701, 122.519711638725, 131.99854599901784, 
   128.32066515201234, 128.93286224617714, 129.2358128064115, 
   127.06262297588209, 128.74161987619775, 126.23520488970262, 
   127.42318598798232, 128.20488691685114, 127.02258168921665, 
   127.54868629544649, 129.67500755674263, 129.94782352856504, 
   128.84827542291492, 125.37840608813175, 130.24715509281228, 
   126.60800849890776, 127.80976114738706, 127.21473500000764, 
   130.16621251619387, 128.82535228435583, 127.44332458132322, 
   128.27679057926258, 129.1113787690758, 131.44600272814486, 
   125.53519544990792, 131.83194768223197, 128.81628783431137, 
   128.56507115089883, 128.14221167979304, 128.16566078530082, 
   128.624127016122, 126.8165177243213, 126.33476100205294}, 
  {145.35967572338308, 157.71804316077154, 156.80734867090553, 
   156.4189760022453, 149.493813072473, 135.41966864449412, 
   122.03154307663542, 121.09753042044446, 128.7897158922246, 
   122.65398416536888, 126.0383071714816, 132.3734661559073, 
   136.46229347019937, 131.23706779713038, 131.09569034677068, 
   127.86611583561495, 127.35174264908468, 128.89543204212964, 
   129.55103946506816, 129.68674994284828, 128.87468800178007, 
   130.26129837923324, 127.36906723145422, 128.55030044474182, 
   128.7578669141016, 129.10073810577174, 129.08529471680663, 
   130.18722724279814, 128.02734078083688, 131.55280415669768, 
   127.57948791265801, 126.63087688475453, 127.93187108618245, 
   127.88891309693466, 131.2016288562024, 126.93076938916622, 
   130.53964349995857, 129.5400327200746, 129.0642037008093, 
   127.10047736745878, 129.32830355193227, 128.27245653920954, 
   127.76544446810877, 129.5195564295272, 128.48175201612622, 
   126.76198637967309, 130.39455944129915, 125.59999403215258, 
   130.67208564164494}, {163.76804151424878, 146.143334971639, 
   151.09182342793318, 148.5959840972328, 149.14861149440327, 
   132.92051833928733, 127.75538003112707, 132.19511409379007, 
   132.1174020619549, 128.06275360716498, 136.6697508489514, 
   129.01897387921346, 122.2190060587424, 119.30375518012387, 
   122.66714581824506, 126.58582940736956, 127.62219895042617, 
   127.61054421624556, 130.2758323990493, 128.58971737615946, 
   131.1891981153183, 130.16973068367477, 127.89977394366592, 
   127.84369285909135, 125.40291669288209, 131.88211962538222, 
   127.26561653827761, 128.92372454434295, 129.9269914248887, 
   129.52556404488737, 129.7275951185222, 127.10508682455509, 
   127.95312896546515, 129.57675352502474, 131.04828660942144, 
   130.00164100291374, 131.0137472102138, 131.24911978648635, 
   128.92946693924299, 130.59290483841608, 130.12501755421656, 
   125.80334341445271, 127.3377540873561, 127.12389890614335, 
   129.77797912437785, 128.93233521613072, 126.86363797733412, 
   129.50575840406506, 129.00429004721713}, {148.14693945575243, 
   150.60261219734997, 152.24057339320257, 133.30486802028054, 
   149.30438603558002, 125.42440132972013, 123.55356788276976, 
   132.42549270648962, 125.072606909724, 132.56423559309482, 
   128.4438774170516, 140.86070982998788, 132.88666835822156, 
   124.1886238166243, 132.58033486433072, 130.06711949501408, 
   128.79490447178986, 130.6777072995907, 130.32613259755982, 
   128.34586533714386, 127.90751699064805, 130.65394008851712, 
   129.85287532478378, 127.18436916802995, 128.4400385382893, 
   130.55483822807287, 128.62116130943915, 127.92536426764738, 
   129.11466827883274, 129.18149917009515, 129.4210856005154, 
   129.2885020650262, 128.4935910843783, 129.83114432010615, 
   129.8184110052103, 128.575818829777, 127.85404424591135, 
   127.31794634985214, 126.50777647386425, 128.11302477124042, 
   132.19608557706613, 128.50904897077538, 129.04058070976023, 
   129.70853305847353, 132.70649764554818, 129.16193984090515, 
   125.1425214930131, 128.74229676433734, 127.29613957362247}, 
  {147.2013610153245, 141.95982143120327, 151.6231732445076, 
   143.7689490214773, 153.9062044090618, 125.26167320128323, 
   130.34352505287512, 123.47990280261853, 130.38828572762822, 
   124.09562440995701, 126.263817986222, 134.4367712499982, 
   124.97754473236776, 127.95735600376746, 125.98645026539387, 
   127.72582095196654, 130.58994833307153, 129.55868156607667, 
   129.64194592267478, 131.31047578457225, 130.17642714963372, 
   129.52429021390952, 128.71771255360207, 126.79337746898372, 
   130.36899648393413, 127.40140584501239, 130.61708702887057, 
   130.79074858185288, 129.94878627674302, 127.65532838115882, 
   130.8024244098626, 128.89447731963114, 129.2502347382976, 
   129.14966618535485, 131.48721963955649, 129.84520485672982, 
   130.36157516121844, 129.17961081433245, 131.37818801614247, 
   131.23289108104808, 127.45030104222414, 129.24026165806998, 
   128.6562292077884, 129.8385446981795, 128.60240583278755, 
   129.2861149282555, 127.83864027064037, 131.79331401991408, 
   129.2725514811836}, {145.1591994088116, 130.47945495205394, 
   137.2281528677441, 136.97701562233425, 144.53659363982612, 
   123.69147040714014, 131.57508946801192, 130.04524197783695, 
   128.1585449777569, 126.21949580870813, 131.52423816107364, 
   131.15191463362464, 125.62559459112073, 129.55965553138338, 
   127.93545361627945, 126.88681825271121, 129.7362227953473, 
   127.50267027530916, 130.47404162639822, 130.59720222398772, 
   127.32900664984967, 130.09346279840312, 130.72055412355732, 
   130.88122477256672, 129.27780302415852, 132.1760447798061, 
   127.29653898602469, 130.88118948489407, 129.2243240831432, 
   127.85803823534783, 129.00105472867102, 129.94076846091946, 
   132.58452012382054, 128.73008636881136, 128.95817135574762, 
   128.13528826765378, 127.25169708191885, 129.3482832263749, 
   127.13645052693354, 126.88321933459835, 129.61610259014307, 
   130.2355109518096, 129.52547834435745, 129.5468410657201, 
   130.72423731952455, 128.91361110598962, 129.48598434882672, 
   129.14701139743437, 129.046241531293}, {153.6141912823733, 
   140.45515975121202, 157.15440529465604, 141.92575186618876, 
   134.74708199004866, 133.7351358815189, 125.64217492326358, 
   127.87648430169831, 133.21170517968397, 129.2311981616934, 
   122.20274157581967, 132.45404627220069, 129.0372506042055, 
   140.49621053493243, 128.00629018793964, 131.44648507791453, 
   128.713999145332, 130.55068099396144, 132.16970099505536, 
   126.81560999814707, 131.97218644319636, 128.62497826418206, 
   128.1847773726527, 130.28482743432653, 130.60597317869625, 
   131.03516671450933, 129.468983363573, 128.37344460575207, 
   128.0127592113667, 127.05580185383641, 127.39593291358702, 
   129.0811263427576, 128.35985705348054, 129.34672279101247, 
   130.9838412758625, 129.43781503607897, 129.1018976183974, 
   130.06321998336887, 129.00030859946722, 128.9899935757644, 
   129.3681397145589, 129.63429035136008, 130.80909793728904, 
   131.17444897029492, 130.23773376235724, 130.34704080075352, 
   128.51750256768156, 130.24435876224214, 128.72793041377855}, 
  {140.56458664046767, 140.6450123372095, 140.4111900622895, 
   127.60894082809375, 137.42051019027195, 137.49788865164885, 
   129.26745568598588, 128.7960085514962, 129.74334874890127, 
   130.01227595298917, 121.03203218905213, 132.27293805244454, 
   142.3350095518467, 126.35034221320794, 139.41014808612968, 
   131.41519671106929, 132.5761319083294, 128.29097109138462, 
   130.1717709460003, 128.01523983873986, 129.4724221182061, 
   129.13520664713315, 131.6893902991248, 131.49457165513317, 
   130.95413677751864, 130.53148174304508, 129.7501581085304, 
   126.8295264760407, 126.72347023519094, 129.8665200105065, 
   131.05070563136192, 128.61723833148744, 128.34977095720646, 
   130.26923809466103, 128.93371180075616, 128.05531736016616, 
   126.3546311925779, 126.88091385178653, 129.7688527775483, 
   133.5521310941891, 130.04002259496318, 128.55389338539783, 
   130.8447628826864, 129.22300007598054, 131.077822938728, 
   131.57170425504418, 131.24824597065924, 129.81524826373138, 
   131.12782634266668}, {127.36924970310767, 130.8428112735101, 
   137.1009541177774, 136.88583435222407, 133.50285096459635, 
   136.475985449201, 136.078855129115, 133.5664520468238, 142.01274451536398, 
   125.01499598014678, 125.27569208824806, 134.68896798335044, 
   130.23448055540388, 125.36372849626322, 131.09317114209685, 
   129.28960077119044, 132.118597251612, 129.9348959715745, 
   127.85764570249002, 128.83556436990816, 133.39347205701608, 
   129.93919451139314, 130.25590352797238, 130.70707406977846, 
   129.65343762592795, 131.01428792679303, 130.94526984254605, 
   130.40724200595787, 129.6678735456751, 129.83831428675782, 
   132.12382614628908, 133.14076071379287, 130.95348749829964, 
   130.6622744750557, 130.3812944302756, 132.13955396009263, 
   130.89447817539613, 129.5335400022606, 130.72928572413926, 
   130.60157330646416, 130.72403676224047, 133.2158908870442, 
   131.39503052131928, 131.1712925342377, 132.2110071304288, 
   130.6177912489233, 130.38242843495777, 130.2578729200166, 
   133.605881271604}, {123.3625238989331, 141.44834462969615, 
   130.3483150714748, 139.77562177055782, 137.19899151092537, 
   127.04530362021507, 129.76178373377073, 126.89597276692052, 
   126.17246312209856, 144.7846309535003, 122.97903765438889, 
   128.77347959868598, 138.19858700172708, 129.28094880006816, 
   130.19064493741683, 131.86249768506246, 129.6421361398341, 
   130.92810992451402, 127.34370615076789, 129.89800259890336, 
   130.87125981440212, 129.70747723359491, 129.56261954554355, 
   132.19331129147125, 129.33889675778042, 129.11711298427957, 
   128.56953405466763, 131.9334895329637, 127.40240903645197, 
   130.34911321589018, 129.59131402051364, 127.49319116234989, 
   128.78709135775443, 130.7123110317927, 130.85890609626148, 
   131.69200085012895, 131.194822107289, 130.31484488014635, 
   128.21943828577315, 130.40982145677816, 131.48603641120044, 
   132.08394625640247, 132.49658094148668, 132.11912237878875, 
   132.23900001863126, 129.7630627084134, 128.92434217752643, 
   130.02096859400092, 129.9927236616104}, {129.28491759763511, 
   139.888638629868, 132.04035227878092, 133.4524503078157, 
   129.18171195556477, 134.83605537466426, 135.53125272416145, 
   134.1704116966606, 121.42302996860893, 140.69332446729754, 
   133.58142049487967, 134.54096264962453, 123.9497838366646, 
   140.51468560280222, 130.46287111407648, 129.91611523507515, 
   131.03242235869484, 131.5470352712199, 129.4315038016201, 
   130.7121422390487, 130.90406148200373, 131.95249205710348, 
   131.78214714489613, 127.67368100921412, 132.98062888472396, 
   132.15538083866485, 131.62241804459813, 132.49824350277729, 
   128.67970050160417, 133.62812730346903, 130.88098006948218, 
   129.8102075139021, 128.55823917745784, 128.03829814451933, 
   132.0644470559678, 130.4943279056728, 129.94360262633222, 
   131.28162353650296, 133.4372116309517, 133.40050893750856, 
   130.08966592868705, 134.8045468149849, 131.89353471487, 131.9018876358798, 
   132.6588116561942, 130.09563973797935, 129.780802551208, 
   131.04549054352768, 129.78314951279248}, {130.11588448629192, 
   125.9835188554528, 129.55881922740562, 133.75782391596772, 
   131.15508895303535, 132.14549457059076, 118.76192379616236, 
   134.93233936705127, 124.62106961515232, 127.89211800823571, 
   136.07860228722038, 129.2500980576201, 123.11593360282251, 
   127.29539925366149, 122.15996333225135, 130.66877475287492, 
   130.49171669873417, 130.72910940933428, 130.92042226939617, 
   131.42439262413848, 129.4784375858394, 131.54304437663603, 
   129.91444190536987, 132.52758753212998, 129.59799621887873, 
   133.32443149101206, 131.77413847608173, 127.8573299740311, 
   131.69521836895652, 131.6222421093297, 131.65555405375582, 
   133.91206547694765, 130.83861138817733, 129.52757443371866, 
   130.56431575293288, 131.4323688979293, 133.72297199742385, 
   131.5387675766228, 128.95439839804482, 131.35210037259947, 
   130.52634715209788, 130.66640752564018, 130.5118670128614, 
   131.97810668855345, 132.46985250587667, 131.6412228556226, 
   132.79875255604705, 130.0585191722633, 131.7099164501183}, 
  {125.02211899934703, 125.68132193258842, 119.38536417070323, 
   114.2587036332999, 127.14879872210774, 131.63885489301765, 
   128.2797204735233, 132.59524972558438, 128.26449590971907, 
   129.08422497094247, 124.02008607055271, 132.0065929768235, 
   127.38627916503674, 121.9112689887498, 136.6361588137592, 
   130.0601899363829, 132.10571743703161, 130.16751740712374, 
   131.49313015318467, 129.03661790794652, 130.9382149979989, 
   130.73019611241244, 132.11939935863032, 133.33034532457157, 
   131.47305253509128, 134.0059968625082, 131.68007653371882, 
   132.4984962775161, 132.16203891864677, 128.8617586785846, 
   132.55559127885175, 132.63513898075217, 130.78786326886558, 
   129.29422312292613, 130.69135207725776, 129.70870754602097, 
   129.9099546378958, 132.5760376624129, 132.38449687889369, 
   131.1105636538713, 131.95676995575525, 131.20631470300862, 
   129.54495218943285, 133.41542270532278, 134.35628451872327, 
   131.6340295180512, 132.51503778579195, 134.4548154408402, 
   131.34773802514093}, {120.17913266958507, 124.74110196616306, 
   121.33235735142654, 126.39103878160702, 126.1264256427292, 
   121.56004742239185, 126.74056857929776, 137.04932348303626, 
   124.61691941395485, 129.49751258434512, 126.93076962134666, 
   129.9101605123512, 134.62955822139978, 121.6250430038446, 
   131.26392048580962, 133.2211633785738, 129.45171231524972, 
   132.16140096682818, 132.501155678128, 129.83984073786107, 
   133.33764412684462, 131.71714421364646, 133.40368788852538, 
   131.03816927177095, 130.0346266701456, 132.72763852434966, 
   130.61597898987682, 132.52495658188786, 131.1014774809217, 
   131.86797630717726, 130.75820218084021, 131.29572722167944, 
   132.27668259892107, 132.10456285937295, 131.08957758040188, 
   130.77856140283197, 132.33944987396958, 129.40228964903974, 
   132.34669132853372, 132.063311894584, 130.58599008012567, 
   134.9890135690843, 134.59046639474946, 131.8193076280553, 
   130.38840092449553, 133.32517035226775, 131.1699358726863, 
   132.06132868788507, 132.71412115234756}, {124.31969917784042, 
   118.33507074744305, 125.26221525110147, 123.42559230328942, 
   123.53286480544651, 148.11019483004588, 131.9938563166374, 
   129.8331448731073, 124.17887786508493, 140.32710158658819, 
   137.44738564053938, 131.937845648259, 143.99885222145855, 
   137.0284422831647, 136.97843404638036, 130.75726107602972, 
   133.00299858238122, 134.4117990466388, 132.73939578610288, 
   133.60525996921336, 132.11959682116478, 136.32581720296642, 
   131.5656677082654, 131.84615683669688, 131.6591716768116, 
   131.48544039462834, 131.87823252389643, 134.07070975252972, 
   131.08714547143228, 133.98995086844326, 132.56618595162294, 
   130.1202911668351, 132.1588770971244, 131.9877368044422, 
   133.72459099983206, 133.8631542770931, 133.041619951411, 
   133.0537688723654, 129.8358464945052, 130.6546941134353, 
   133.0441470417207, 132.44140797070872, 131.98874216101024, 
   131.7018451627036, 131.47335073665195, 131.91595993863032, 
   133.69712109600457, 131.80078502477338, 131.11738558931233}, 
  {111.14722067964024, 118.85220175583257, 126.13372092146786, 
   120.50231905910405, 116.68444339095178, 120.00687515659143, 
   125.95549576211916, 122.97092083627865, 136.40173239073326, 
   134.48471112156432, 136.66510320522792, 116.0013892648394, 
   138.7729012927658, 133.7046151709612, 129.87220496580125, 
   132.8878477433672, 133.44027927958433, 135.1584428859535, 
   132.78615621614216, 130.58922788804216, 130.17312326366454, 
   134.30939256184732, 133.8347375841928, 132.72107050395073, 
   131.2723815133785, 132.50067398636122, 130.93256016870495, 
   132.557223793934, 132.03903752930188, 131.54405067246364, 
   133.27182055378688, 131.4048968135644, 131.27203306127723, 
   132.7073329900284, 132.43621235070646, 130.88801616846308, 
   132.88056025149083, 131.335117610716, 131.91779367665657, 
   132.7543367871159, 133.58267505036227, 132.50035757234298, 
   131.32372692329545, 130.14859311895523, 131.86069606098937, 
   134.37520057193822, 128.52813604757634, 133.31598339681662, 
   132.37064215991094}, {119.53457096381398, 123.52278071602734, 
   109.62149572126302, 109.12583945503441, 108.59645673219234, 
   134.8521599835004, 131.24210546311235, 137.06713510952954, 
   127.87546327303035, 132.5006084148222, 128.4862110705468, 
   125.95553544694658, 135.7353518920332, 131.7822028653766, 
   128.2446105055476, 130.835787970738, 131.04461293736603, 
   131.4182170633088, 130.37979603736082, 131.39494187282304, 
   132.19263308914682, 132.49015834593317, 134.10123309616785, 
   134.50247283624398, 132.0585219652399, 130.8146118565147, 
   133.26716268156767, 132.00100528231076, 132.19986143277976, 
   133.0238121476714, 130.87295653038052, 134.183527785631, 
   133.43337427075164, 132.37895905527287, 133.63939565298247, 
   130.3686560302646, 131.4013657683378, 134.63014793233543, 
   132.9028314331727, 130.57495483667284, 132.7532294252846, 
   131.25782249109193, 132.26671199944528, 131.15765578959977, 
   130.66675729456148, 132.26236616946193, 131.558089122696, 
   131.46195675789087, 132.32058660387466}, {122.25938856825009, 
   107.73061064569319, 113.19453558056671, 114.00154673371475, 
   111.9400276379251, 129.32789826385653, 130.19862116186576, 
   136.11328097048957, 127.57032809023448, 134.99735292845918, 
   132.97106566538415, 135.2150653745992, 134.73451638284962, 
   130.13466150158436, 143.02189272198538, 134.04930631994347, 
   136.26141493952468, 130.0424036715807, 131.5859809165009, 
   131.93698564927766, 133.8883085255657, 133.40302192134112, 
   130.7756921730649, 135.0785004403472, 130.72074776088908, 
   130.56880259206417, 132.44935551557472, 131.57768491562658, 
   133.06942118899846, 133.22284430802037, 134.39545902292554, 
   132.38415577029267, 132.16779508274618, 131.38752061658602, 
   131.63105076161338, 131.78779178252452, 131.58891363794856, 
   131.73586864711177, 131.53890523214477, 131.89350771978343, 
   130.37692470149972, 132.7804637675236, 130.4127247373005, 
   132.62530910052493, 133.06297675630947, 135.99027148768255, 
   133.85726441239558, 133.55101377634085, 130.45422916788164}, 
  {111.59018714343992, 107.18026517340418, 115.1378391671152, 
   112.75187676670825, 105.87411782862674, 140.93762360562437, 
   130.59029473959666, 128.20184015820365, 133.9420505393077, 
   129.1435973035086, 127.90834244124166, 137.2353694215576, 
   129.96372371618207, 133.19298420459623, 134.05020249565365, 
   131.82425601082468, 134.04070639175862, 134.4175778141851, 
   134.57305480899697, 133.0692558712422, 132.94152080552877, 
   132.62500341158594, 135.94507782696272, 133.75764601936493, 
   134.8459852040915, 133.435435295614, 133.37979846190797, 
   131.81532615897905, 131.0168055027599, 130.92642571901135, 
   130.36258877808666, 135.70248256534546, 132.74469773139478, 
   136.66343316025547, 134.16757615798733, 133.93584124220214, 
   133.98480441715014, 132.37578997736523, 133.15657537863666, 
   132.06593665157823, 134.38855612497696, 132.62108869462045, 
   133.82058673951812, 133.4910716785315, 134.60264948649896, 
   132.37150765966658, 132.5846619299418, 133.96754525422736, 
   131.12540826439147}, {108.24088777097181, 104.32349942944128, 
   109.5274112653182, 103.96243286315791, 104.48878998620529, 
   135.6332008788234, 125.49159350566933, 119.94644988975413, 
   134.538563368827, 137.9299962349255, 127.48673907226187, 
   125.62418070997322, 141.46511128594506, 141.87931312072544, 
   131.5155759250086, 130.90897033238664, 134.50115879997574, 
   132.5424258575221, 133.9371948450316, 132.01859666459035, 
   135.5762444106866, 133.16661290480158, 132.833546478511, 
   138.14299226760767, 131.32898589141934, 130.9383398395156, 
   135.08552972375378, 134.8024181201621, 135.0115888849302, 
   133.10196432712252, 133.14377190726574, 134.63419606364195, 
   130.9599885928091, 134.60438029516448, 132.9277715208605, 
   134.24976340329778, 133.26815789034285, 132.20287764262375, 
   135.4409706324153, 132.2683283169117, 130.39840404090768, 
   133.85314122678318, 134.24421515814026, 129.1737038251042, 
   132.54051020101338, 132.57493692789282, 134.72878714065394, 
   133.47992350814027, 132.7387693516712}, {107.30808918303498, 
   97.78409299410106, 107.2362914393384, 103.43978595491485, 
   97.75990516299753, 120.48609844462979, 137.89332978526667, 
   133.37430441139787, 137.59978385245938, 130.71901694286007, 
   147.22256692492425, 145.46672235967296, 135.09243761381194, 
   122.34866629729105, 125.1377621311091, 132.59505509325595, 
   134.10707414349523, 135.54990843042043, 134.17745483110218, 
   133.4077583217238, 132.6736053955781, 134.5235984869399, 
   133.32220905934864, 132.7829014159883, 132.84988339117731, 
   131.49212206630818, 133.12935235592704, 135.05791539343562, 
   134.94050300280207, 134.0847919882878, 134.6684598819396, 
   130.69406872623046, 133.4593797280718, 133.40460778910565, 
   134.33662048897645, 134.01738737193128, 133.26257112528486, 
   131.93853569080747, 133.2557588827707, 132.2479799021302, 
   132.6548011253913, 133.54966991525666, 134.61546768318647, 
   134.00440687796808, 132.0272490698293, 131.7697181739635, 
   131.68779507670922, 134.84993905561967, 134.57833709402433}, 
  {98.02558664120258, 102.07147827887177, 107.46434247564943, 
   100.12911346424698, 107.66640013160603, 131.36848098380662, 
   136.77540718245425, 130.2552763357062, 135.40101557596498, 
   135.88584922100284, 125.51957695125452, 131.43066046833954, 
   124.99243347036563, 127.72069117956401, 138.75982781288474, 
   136.57455731044504, 133.99733039662698, 133.44268807527672, 
   135.60036846235573, 136.30203695148154, 129.35126472465555, 
   134.0637661327217, 133.32915411773908, 132.8554440043156, 
   132.5633300153935, 131.31358489566662, 133.7592493060884, 
   134.25058097318245, 132.7304050526065, 133.37236887444394, 
   133.90981052677606, 135.0212931465911, 133.6097177088787, 
   134.78215432740026, 133.31184437186843, 131.39405016916282, 
   135.68591545853235, 131.20165899621847, 134.30852491029165, 
   132.60860677958442, 133.70642412539695, 132.85944594647842, 
   134.18941840679, 131.5309820148154, 134.56551279139677, 
   132.44624888393437, 132.35704312749323, 137.61260401433802, 
   135.2360368088557}, {104.2600003999107, 104.01029433118394, 
   97.87107744521656, 102.66263313107822, 108.75514921331612, 
   135.35658132124368, 138.53305767510307, 136.18030816831163, 
   128.4755107327576, 137.8101813164675, 124.71772076400987, 
   132.42704724479816, 129.93928569599706, 137.07485162889336, 
   137.68804681374806, 134.0073346513372, 134.92992930217568, 
   137.79131275604385, 134.1082138164516, 135.753396979742, 
   133.39096922513318, 131.6769561256308, 135.91586383541903, 
   134.1740032072297, 135.22241431316675, 131.45906704915458, 
   133.65505879172088, 131.49182675057142, 133.02508449074872, 
   134.3653253952784, 130.89600420205107, 133.27685001622837, 
   133.08682615779736, 135.28709229907759, 131.99571015692837, 
   135.38387126627458, 134.15224439327773, 135.8038504302378, 
   133.56188992168157, 134.94236195901271, 133.0639034360796, 
   131.92104529334785, 132.51045748609351, 132.7330122752547, 
   132.94186024315115, 135.37817993159462, 132.07213404645952, 
   134.01841603776808, 133.4212131910373}, {102.78922747800387, 
   101.98346019782335, 96.86317858929078, 97.0655344141142, 
   102.81438398948902, 140.99523634435204, 121.7860018244914, 
   129.20860637839348, 143.56070712060455, 139.52831194983526, 
   128.7040640849807, 133.226426144389, 135.4562620022881, 146.9296551608003, 
   139.3790463666626, 133.7169863278072, 133.6668329598045, 
   136.04338818626672, 132.3372434054827, 134.41615234787065, 
   136.1160412935132, 132.4330004774456, 133.31763236147984, 
   133.07178040023007, 132.93263131326398, 134.95958186530734, 
   132.91139395836632, 134.6881864975632, 134.58164052479407, 
   133.92684255145338, 135.56730728335734, 135.69868436764287, 
   135.45380725799453, 135.5148650845236, 133.69498830198694, 
   135.5108977257059, 135.87346852158757, 134.1127249327533, 
   135.23236382246844, 132.28391022461122, 132.36281638253413, 
   134.94872027827347, 135.90851284635087, 134.37708080798578, 
   133.3179583814243, 132.1882226859189, 133.40473861130735, 
   134.1009454234093, 136.04517938451326}, {95.26406532967452, 
   95.961701266011, 97.6983907556345, 98.95460036355252, 96.37290906278454, 
   129.3505689545597, 136.6609118593186, 133.72489799117747, 
   132.9826303913626, 137.2801662684051, 138.25545578282737, 
   132.75844320729615, 129.97753339839056, 129.40069123400065, 
   134.4528664779448, 134.63808426389204, 132.11860846656535, 
   136.78721877239545, 136.66702539494634, 136.7558610005505, 
   135.0060248634665, 135.552651363401, 134.83578545745482, 
   137.71263004888286, 135.6908619717895, 134.64759509224652, 
   133.45297191512492, 132.35220897464808, 135.30024693106836, 
   134.91103786581286, 133.6699632374265, 134.0733801312345, 
   135.26656070973158, 137.60327026144262, 138.32691503990893, 
   135.26012682826172, 133.81437782405783, 135.9443186293036, 
   133.85842457152035, 136.15327961410458, 135.47953331498027, 
   134.44258988640075, 134.61374849247082, 135.70990329632878, 
   136.69555821482726, 137.6383329917639, 135.2319202000703, 
   136.39561671869455, 133.93080872236402}, {95.91813276430008, 
   93.60073253644889, 86.9021472924733, 93.99974854212397, 88.6140092343492, 
   141.06135072128322, 125.84838797637238, 132.04833313176715, 
   136.85506131443933, 138.59394287023028, 133.7155515149844, 
   138.89597351183454, 129.8248431771918, 141.5803050073424, 
   135.09739971641082, 135.02352227201868, 133.15270621567754, 
   136.0089987492633, 135.84958441809573, 136.62236992901296, 
   134.73294386158975, 134.5058124320639, 136.73348877555264, 
   133.58436244645256, 135.50614583188388, 132.83710914402764, 
   133.46347122879146, 134.17957427220844, 134.01240103760722, 
   133.9991795192054, 131.80000410482637, 134.83865793429678, 
   133.74946160355384, 135.24303955646826, 135.76961670244535, 
   137.2098420021472, 135.22083943365178, 133.53728579866177, 
   134.96313534320822, 134.54816795157183, 135.2637168934614, 
   135.0629153473046, 133.5706307894726, 138.43023321262712, 
   134.49573899552544, 136.6133752577594, 134.35605361389204, 
   136.3310006058684, 135.97441090117215}, {95.16577438259105, 
   91.14981008310062, 86.08464227988236, 84.86604573950707, 96.2208436992372, 
   136.14548176068942, 131.4380619680077, 130.47351198879176, 
   125.93510530628505, 141.20257256038403, 134.01687387529563, 
   136.6599624155778, 126.12739858958224, 134.57750183075441, 
   141.80349917118815, 134.96747195465107, 135.98723392056297, 
   133.92903693023874, 134.96013349533013, 134.60360780721584, 
   136.00690675737897, 134.0933243043884, 136.6305456669651, 
   133.189713387598, 135.2871717104008, 136.07622726941875, 
   131.8485782828316, 130.87570746264225, 136.20389173633808, 
   136.70183521212127, 135.01568231434445, 135.55747598906868, 
   136.73442843927566, 136.86246687453476, 133.5521470077864, 
   135.43331635318918, 133.78872132351435, 136.61156626494517, 
   136.79232920664987, 133.32661541278344, 134.89337572857892, 
   133.16956079681742, 134.60664534417361, 135.49348913085763, 
   134.9354310733084, 133.18125614865792, 134.74606485767407, 
   136.3685269957354, 132.67510039195142}, {91.786312207343, 
   88.58137356871377, 92.98883454872329, 91.26664372771457, 90.3093708986485, 
   130.4952976258348, 135.83182834331387, 139.99610001611399, 
   132.75616560557316, 135.6470442019705, 141.01558994506843, 
   142.47441169999806, 130.1897965707691, 134.57016772625025, 
   135.47702352077758, 138.2506190103249, 133.21884322267852, 
   136.1270326798159, 134.82623714352752, 136.27871345638792, 
   133.89488620943436, 133.70410408422055, 136.6722044276266, 
   134.6382301742821, 137.909097836398, 137.90048249799895, 
   135.25057792894074, 137.39195066658291, 132.71153756695128, 
   136.99731569361734, 134.45826834653712, 134.56693039107782, 
   134.62934954531644, 134.11025112631216, 136.29548671515101, 
   134.7872939599091, 134.86765610649474, 138.17408320757954, 
   137.69300793553728, 134.87155632839045, 137.58124326852615, 
   137.6846270756667, 133.61059454126178, 135.83084264427416, 
   135.05255300814446, 137.68512572666313, 135.52968417323572, 
   135.3630547317318, 136.22015211387887}, {105.57283844857055, 
   101.00205964646786, 86.94650543503289, 85.9097055042735, 
   92.36329968713319, 87.65382614685126, 86.94536268835206, 
   88.12697208676309, 87.9906855331545, 86.23294908056242, 86.74608907748447, 
   87.94206285166723, 88.35897590196623, 86.62694747667736, 87.3253760502229, 
   88.3824509108116, 87.86940220426882, 88.1800162353073, 87.40249219533769, 
   86.1219990642812, 88.17439174281242, 86.89714932575632, 87.57984804704883, 
   87.1654807332897, 88.44225751493008, 88.55044557975921, 86.22273359872715, 
   86.79421394432929, 86.54656422255094, 87.59480931369812, 
   86.42651860826709, 88.5363007010895, 87.88441856054749, 87.53642772060465, 
   88.09311005317186, 89.01661185183536, 85.64953189655995, 
   86.80360755557798, 86.88244149051462, 87.78588004247838}, 
  {108.81235568367833, 113.44789908713423, 87.85759768839199, 
   92.85666283689945, 92.24609376399376, 89.56440859473405, 
   89.39282620838625, 89.89274451961096, 92.10455374298927, 
   91.06070589175603, 87.47515923450752, 90.13366634931003, 
   90.10430606414337, 89.25852786675748, 90.73361545088638, 
   89.92776506601976, 89.68895563713407, 88.83156504056319, 
   88.61035105998961, 89.5025710582578, 90.22641866659107, 90.36923798065334, 
   91.25100532306607, 90.04199477176081, 88.9267935557189, 89.03629874887672, 
   89.67866841876548, 89.9340246449068, 90.47410589073037, 90.34641377837734, 
   89.85592656562832, 88.46300719815784, 89.29167057484096, 
   88.97474529838964, 90.12328115758154, 89.60852004481961, 
   87.78032058728132, 90.54473284713485, 88.65676500930574, 
   91.66055828580201}, {109.8445474373996, 111.90261935307326, 
   92.4512637412622, 86.29998390400047, 84.83526429781331, 91.75327754386907, 
   93.43413048009245, 90.33550142919061, 90.76653122702248, 
   93.30549669365328, 94.26898083213399, 92.69485129754634, 
   92.15477452707017, 91.52903834944286, 88.94736430359667, 
   90.31513144660121, 91.90031878687502, 91.22334801026577, 
   92.83115555027815, 93.62313695505134, 91.0289462018589, 90.33991641013155, 
   93.42242916362426, 92.00488787154136, 91.9738304878648, 92.74748774073738, 
   91.50267714049541, 88.28424036778253, 91.79386147918353, 
   90.82052158924719, 91.72081698160024, 91.31713960615471, 
   91.77082556242671, 92.89112348233128, 92.17121332264554, 92.379113258811, 
   93.53039309310779, 91.69784892190178, 92.37891679854857, 
   89.93086069096377}, {123.2431606837784, 118.57702308797873, 
   89.4102571705798, 97.63328595890451, 91.37755715628862, 94.30325952787621, 
   93.69274380498437, 93.43247832912081, 93.48120410964754, 
   94.81124591575507, 94.08398376242694, 93.76844589966345, 
   94.72285407202571, 94.092495619624, 94.32718905009685, 95.34210166782515, 
   94.68142625120223, 94.80464091758243, 93.99850427535718, 
   95.11794570100226, 92.82646646357847, 92.55443389631458, 
   92.41802627554947, 92.82183507167355, 92.93991686862917, 95.8555518146115, 
   94.60316310510457, 94.58996870771367, 93.63374816831566, 
   94.73413766468317, 94.51197802766777, 94.67644483723458, 
   93.81442153082318, 95.0557460820933, 93.18947352478799, 93.33080254130294, 
   94.82344910053477, 94.50007707927045, 95.20176517818327, 
   93.98988928512661}, {127.80148249145097, 121.29646807840514, 
   98.8029209957903, 94.69914768566959, 100.39485030645285, 
   97.47174126350725, 96.84825528669973, 98.59464669102032, 96.3298931590926, 
   95.57953105663985, 96.87155616052843, 98.14051322462929, 
   96.16196717449918, 95.95201056379322, 96.81784113435955, 
   97.99175722923506, 94.67568151136759, 97.05736945340115, 
   95.56491018100849, 95.38301955543474, 95.62858418636658, 
   95.86571129481706, 96.98791877945904, 97.05478209686395, 
   96.45035934746657, 96.48728675415674, 95.11145863370146, 
   93.57770794613546, 95.56340598946157, 96.05216513658856, 
   96.30967883363506, 97.98391469341689, 97.00601150895163, 
   96.17282356171718, 98.02923776832404, 95.01529136019731, 
   95.47594932565785, 97.80341920509969, 95.59309642379, 95.8823779104325}, 
  {128.62205996030204, 131.77789018577957, 97.61010454818121, 
   97.11376578959789, 100.21923582229944, 95.37263577240738, 
   93.80794540798172, 95.65027169980515, 96.13604932562951, 
   95.85878040856538, 97.37682864464557, 97.24696802986615, 98.1276473944659, 
   97.12705711479097, 95.40941380377659, 95.76955203223432, 
   94.38849974200164, 96.21755718273405, 95.88147464177602, 
   97.20717715116777, 96.10494975724845, 96.30239960022523, 
   97.46361235363138, 96.14201520264923, 94.64011889561738, 
   95.41866332370701, 95.49830902233067, 95.10508500612391, 
   95.19399217597851, 96.948369661611, 96.70366326194832, 96.96376139626642, 
   95.95265266163109, 94.69016927824123, 95.18849369558819, 
   96.41624489719987, 97.00719466990633, 95.07138543201734, 
   96.66589814253558, 95.62783216477334}, {132.6997159327982, 
   119.43051221686645, 93.02065303320228, 102.18646982243169, 
   93.16175726525078, 97.06466368923809, 96.46740407490142, 
   98.23169099043817, 96.88135554525616, 95.89230288195137, 
   97.40738480809749, 96.25789391963154, 96.930998940566, 96.14683947054988, 
   97.01772961968125, 96.29660279507668, 98.1357464317269, 97.09010883595421, 
   97.18573449727154, 95.543501296268, 96.38414050588247, 96.102984364043, 
   95.341208575619, 97.52934380939614, 98.05394225181468, 97.6504699358426, 
   96.79425900301406, 95.26689267598671, 97.8389157283246, 97.40252302136123, 
   97.5570288020374, 96.52853049457659, 98.45532764537873, 97.49740984410596, 
   98.62234203091558, 98.0347709587687, 98.11288946709462, 94.1905588270828, 
   96.60326071748432, 97.6072873056646}, {120.0294600105557, 
   131.62651480842035, 92.87796991348037, 104.38488484210777, 
   100.68350908009552, 94.99722571203473, 97.08944799743912, 
   97.50135480228565, 96.1665288560294, 96.81703909885738, 95.61032740293696, 
   98.57317105985324, 95.77197593862766, 94.68266565177068, 
   97.09423667368314, 97.90255622722265, 97.9116988065745, 98.48889178526113, 
   96.99353924576461, 97.32783202144905, 96.77000107099596, 
   97.65173268202298, 95.90149878200259, 96.22401230084611, 
   97.83572927348482, 98.01015876377086, 96.94740993613136, 
   95.21147770507179, 97.13042249134935, 96.4653916858074, 97.5201627627564, 
   98.46737025218557, 99.0150079134387, 98.41743311832406, 95.92213252044817, 
   99.81799284280376, 96.28905713707906, 96.5294260900718, 95.79752993017499, 
   98.96240975723688}, {131.134314271565, 117.87325660844719, 
   100.2849264190024, 94.58115453958743, 97.0656011600294, 97.15329216235604, 
   98.87770193022027, 98.73630931945084, 94.9181393773358, 97.08582962730523, 
   98.62163167680224, 98.52421434749071, 99.18812355600332, 
   95.53528541035583, 97.92021179886403, 97.67641577308044, 95.1023722298787, 
   96.96404854261479, 96.93271914520771, 97.10558700689923, 
   97.63305493303237, 97.08705244594833, 97.69990584311617, 
   95.73709295147981, 98.73551129818901, 96.9832418587597, 98.67176092126333, 
   97.78650967546925, 97.53095021850298, 97.57055517994513, 96.2599268069907, 
   97.82597030137983, 96.65217862321309, 97.24939173199367, 
   97.94791510623986, 100.63814199523976, 96.77123001629587, 
   98.7536630513923, 98.13344640773191, 97.65078820427823}, 
  {110.89073765967883, 125.23037066831843, 95.99206184912457, 
   103.05475987077529, 101.25794722430098, 96.94277792088441, 
   97.38261897766215, 98.54829738299668, 97.89959058346953, 
   97.69514351306447, 96.5518105394084, 95.01872646878269, 96.93197351647677, 
   97.81277588467196, 97.46425152839828, 97.30100187181735, 
   96.87338394095848, 97.40233195462866, 100.47056410352421, 
   97.27122524251462, 98.58054952489735, 97.07656465272748, 
   98.17404492347715, 97.06688226039866, 98.15119952480408, 
   97.67114212648912, 96.85254127402978, 97.63878526190352, 
   98.23575931488587, 97.5420832823752, 99.12675476554186, 95.97538159474799, 
   98.17525054422413, 98.68772272926304, 97.0453948069236, 99.13639051879315, 
   97.21577896612878, 96.51834342500749, 96.00569596912752, 
   98.89990746538525}, {122.54092957311975, 123.88557538319137, 
   97.07170540203911, 97.27929479884837, 91.7089384205183, 96.52998925159916, 
   97.25689225363766, 98.41281396999884, 97.74125520610005, 
   98.19534138555893, 100.52067930646984, 96.48912227958117, 
   98.7705727747152, 96.55924469302171, 97.43303879946058, 95.40986339230052, 
   94.90322045324872, 98.67056930541831, 99.83893438185767, 
   97.33558113217768, 96.90482860476592, 97.78639139846639, 
   97.11936859858969, 98.02478491059861, 94.71734391545777, 
   97.76111844456126, 95.72629024183598, 95.28628660445683, 
   97.88029198080713, 99.36845731312815, 96.71786460847815, 
   97.74018202988469, 96.16997934633991, 97.72663737270975, 
   98.65586078606674, 95.58742325861992, 97.43861310069266, 98.2085330655996, 
   96.51740785729152, 97.67784849685495}, {126.7592177312714, 
   120.11946385447911, 93.35903780871581, 95.6052266310466, 
   95.65051571932706, 98.61646582732162, 97.6651184872011, 96.68348447897691, 
   97.79632171071505, 99.83050593558902, 97.79560270418006, 
   98.50073187985791, 97.46696389874032, 99.36975887987863, 
   97.15062008106662, 98.0346370562971, 97.7513183730727, 98.36749722295598, 
   99.44567594893084, 97.01629527504079, 97.4954370769657, 98.12133352409623, 
   100.17726765169104, 96.8114716824392, 96.00210907313722, 
   96.36379801735293, 96.03228386683007, 96.4433544576687, 98.65221789573174, 
   100.00071037156042, 95.0865049910835, 97.72802554838145, 
   99.67687735029058, 98.02568217007494, 97.61845572827295, 
   97.94444806702421, 98.15778896329383, 98.55497313680507, 99.3712750643227, 
   96.82793133491782}, {113.16774054174346, 112.72862412473168, 
   102.53549696117531, 105.9977969837695, 99.12293292061912, 
   97.50681323557714, 97.05361107451066, 98.65446774550686, 95.5827427652822, 
   98.80359787757315, 98.83050736423137, 97.07394650772987, 
   97.90038585179362, 98.0485756480435, 97.8129746874412, 97.63213298230774, 
   97.52192880779005, 98.46633078726805, 98.76976710465232, 
   98.96493474230411, 97.20777517119198, 99.03045718890908, 98.3304567849624, 
   97.0863212167581, 98.7564446189445, 98.78081082044991, 99.63804566915094, 
   98.82907062047356, 96.58301300125139, 97.41130827640856, 97.8133698739569, 
   99.84378654021096, 97.53098393500555, 98.5425112040412, 96.99823984526594, 
   99.50443843722663, 97.29645574107815, 97.73835112589519, 
   98.41778745011106, 97.56242504638236}, {107.42884011700707, 
   114.29042592360419, 97.7172656999465, 95.23920569820538, 
   100.81170618507042, 97.24929675640182, 100.47658065989214, 
   99.16997479140359, 98.27611247705681, 98.08166740364935, 
   98.42601341488016, 98.70372955853666, 98.9257617040975, 97.86054564239609, 
   97.80062905403591, 98.2953423170309, 97.07471484184917, 98.58455027898606, 
   99.18146315840089, 100.37046884983374, 97.90996732474034, 
   97.32498991231718, 97.86743792223552, 98.67239334301887, 
   100.15215672263643, 99.49790958684441, 98.65731923653506, 
   97.49054276958854, 98.66154553638252, 99.11035054084812, 
   97.59889622308012, 100.21254166954655, 98.09900697477153, 
   98.29376891423175, 100.1177308867767, 99.79105460291893, 
   96.44047452074912, 98.69107107595046, 97.24691964306388, 
   97.97896979671802}, {106.34602724571941, 117.03814429795486, 
   94.48276810795319, 97.63290590553757, 98.99414650245178, 
   99.71685861472238, 98.4567574536699, 98.63032750110796, 98.9367759175144, 
   97.13206768332178, 98.31794907969405, 98.05005899291385, 
   99.00229571278643, 97.99021361333847, 98.65647256418929, 
   98.24809308044404, 98.99296961841192, 98.75271331828944, 
   99.44487868387955, 98.19327728402254, 98.73308172659988, 
   97.08073505309527, 98.48609431908359, 98.81127722143671, 
   97.54367324588283, 97.57012635114646, 97.14330509582521, 
   99.05605780020868, 99.10905327964892, 98.61253986367052, 
   98.08617279531406, 98.5756892872763, 98.68772322195687, 97.74023733324697, 
   100.27026519432364, 97.86848862451984, 98.48719160965183, 
   99.35910859516267, 98.40761566211215, 97.72708530898208}, 
  {111.65117241581635, 110.30702859674443, 92.97489391565612, 
   98.88539168274087, 96.6927806291963, 99.12677888210331, 98.53025657389936, 
   98.49844370609357, 98.30112431836827, 97.80653725375888, 
   100.49747102900145, 99.53701587428422, 97.82707933311315, 
   97.53873663820274, 96.98235138254496, 99.14015143186111, 99.4806968119552, 
   97.77261780002873, 99.14770389890204, 95.8503663781887, 99.37093616499484, 
   98.80990402210776, 99.83533889335537, 99.75669952362529, 
   98.16380582483353, 97.75029396003842, 97.7160617404365, 98.35209301692204, 
   98.12545757008488, 100.72850695337928, 99.63409443925075, 
   97.59501913832946, 98.79992260013134, 99.48088037449017, 
   99.45807445676266, 97.89636502272742, 98.93026522505497, 99.1261362895831, 
   97.89908931332683, 97.14738453502706}, {111.7074770152342, 
   111.39756424257374, 100.55473857718314, 91.8397177425607, 
   99.21897775530012, 98.95043745130113, 97.10204236783994, 
   99.62982675762359, 99.62991706744425, 97.56812992798592, 
   97.63824838693232, 98.67275296067767, 99.37936803621437, 
   99.23850685898502, 99.4312393654002, 98.33391162831624, 98.91125905077925, 
   100.43473370326308, 99.74323115746446, 99.08640881811955, 
   99.60661204370325, 99.4038446977637, 99.44819048190851, 99.05060919531644, 
   99.59000386248515, 96.7567611243665, 99.03154358695568, 98.7940446355648, 
   100.03174928576831, 96.74400618924216, 100.11005273726947, 
   96.71981794210315, 98.53986599450076, 99.41237274775577, 
   100.26675396469534, 100.10823264189557, 99.20678624304043, 
   99.89520648717189, 98.87400115227867, 98.59231571868793}, 
  {112.58047651979209, 104.75430383404783, 101.67720541074823, 
   97.17240664874656, 103.73815402952997, 99.32329561339904, 
   100.64563703628288, 98.53661008727069, 98.47584995867747, 
   97.69350111143967, 98.92440576146565, 99.16366536064777, 
   98.16824430157604, 101.14922372893508, 98.15489171604156, 
   99.56075724971915, 100.29474121935033, 98.46567771501812, 
   98.94453143790156, 100.61104643945208, 100.35371505087804, 
   99.80908434966967, 99.21172504759791, 100.11675970406638, 
   99.15087532437057, 100.43391691724787, 99.72549748278, 98.43645814383392, 
   98.46935756432622, 100.5284002506609, 99.6464370198693, 98.45927729994293, 
   99.07416867606977, 101.893042549717, 98.6762370754642, 100.61126306303436, 
   100.86486389883667, 98.38138497856154, 98.48339501443448, 
   99.53311700757861}, {107.9798935349139, 112.85462146625531, 
   97.82446196789368, 102.59021667323383, 98.45996876242316, 
   100.91402001425504, 98.49555795396151, 99.43430432704683, 
   100.2798484824631, 98.47929013594708, 98.264694033937, 98.76171371522824, 
   100.03755271500302, 101.82917510321413, 97.00658693597444, 
   97.51577415024919, 98.25748992108404, 98.73600521305106, 
   98.54914820448286, 98.2147619648625, 99.75135220976385, 
   100.67622210041182, 101.55772738196006, 101.52761559836317, 
   99.11780249819518, 98.25722495801438, 100.23651982060504, 
   99.33082248266948, 96.82994175494585, 100.33383724680444, 
   98.57768136102739, 102.43509963512976, 99.28395544154772, 
   98.47092705374624, 100.181546880621, 97.99274648093103, 99.16547413618443, 
   98.59438695209555, 99.54076466903668, 100.29333074852585}, 
  {99.2932237376912, 102.7600429942815, 96.04817021412411, 97.96342402505617, 
   98.94763615470225, 100.08008255819267, 100.34186783233116, 
   99.09309832920096, 98.10628082846969, 99.62582560531135, 
   98.40066672461369, 98.23163573228109, 99.03617651869341, 
   100.3243210020391, 98.0776607587809, 98.84326411148554, 99.98266277503807, 
   99.02156262339155, 98.3545307214125, 101.30077134228924, 
   101.03283914571224, 96.59113696658352, 100.05611261160963, 
   98.76342622732743, 99.01494959318738, 100.77822731818452, 
   97.44036114979181, 100.4086851186813, 99.6833204333307, 101.0523092739256, 
   98.9709932575608, 99.78201857268213, 99.43230450316544, 99.30409416625636, 
   99.20994479365146, 98.61750629428906, 98.59630321108989, 98.4165466965186, 
   98.3270771909684, 98.56287102654487}, {102.37211470034916, 
   107.11485922888352, 101.17518402161261, 108.28667913576152, 
   100.71572410481767, 100.97575779098555, 99.86380535052712, 
   99.60424031691981, 99.42792277768072, 100.04185700904102, 
   100.99402826178792, 100.04455074619814, 98.4858986183794, 
   101.43674847836064, 99.89558695564759, 99.78920112732828, 
   98.88190244528532, 99.21594232340024, 99.14094809007113, 
   101.86884412778394, 97.16479616854741, 101.04744322690792, 
   98.24499493975443, 99.81196692499184, 100.98609091935772, 
   98.55684310472856, 100.11585043833772, 100.76771306496234, 
   99.75562319591678, 99.59358647833375, 101.13612329035128, 
   102.06134195395533, 99.84026470312888, 99.722296222359, 98.34589133340145, 
   101.20159845186424, 99.23383098881817, 99.39355912985218, 
   100.16641862160593, 99.59541447678627}, {92.63614877157968, 
   97.47554135152097, 103.5707495243408, 104.03777025150906, 
   93.67895340940674, 100.78324723569433, 98.86036095751253, 
   98.70634225080843, 99.91321808787706, 98.85562151388898, 
   99.41766913591198, 99.93456293187798, 100.15413554460173, 
   100.3307765278395, 99.8346990958354, 101.06927770024863, 
   100.90670224034035, 100.1418374981588, 100.88395657356722, 
   97.62810651237332, 98.65317146573908, 99.88205947286076, 98.7349516352671, 
   101.01507086883367, 100.20053838049215, 100.99457059932406, 
   100.90876157446614, 98.48828278875601, 100.16595125881615, 
   99.88637470197462, 101.22973182109254, 99.38544138117884, 
   99.95404786775136, 98.26167116764555, 99.13143190319478, 
   98.55311122156337, 99.27649873775643, 99.89911314572322, 
   98.59555592745393, 100.4669389288738}, {96.74505216803703, 
   102.3651570294101, 97.00252893974601, 102.88411388509452, 
   98.31567742389014, 99.5997222016425, 99.47638609235061, 99.24359294007722, 
   100.14374498077717, 100.10561423639459, 102.38816132843996, 
   99.66647783033864, 98.90679949371712, 99.5244739844048, 99.55542705382538, 
   100.82681712179856, 99.80660243016689, 99.636480651461, 
   100.90931920968814, 100.80063026673423, 99.48026768070645, 
   100.77881876433565, 104.22533402146723, 100.4926275588712, 
   98.75184328919075, 100.84382346815337, 101.21614833972845, 
   99.76728389619775, 99.03930583982529, 98.27181839533064, 
   100.75462056926912, 101.94152256058229, 99.93729641491721, 
   98.93591152231285, 100.19985178504177, 100.76944133607373, 
   100.44157822531032, 100.08272731897668, 102.26652493466739, 
   100.0374542268489}, {96.82449569649688, 97.45576432630273, 
   97.63051839165091, 106.53174915045463, 104.63274877593472, 
   100.08905973704864, 100.91120076475022, 97.93053091636354, 
   99.41435423604668, 102.77720919167666, 98.96175464300777, 
   100.40226379619878, 98.26488976144009, 100.97259814133066, 
   99.96455485767866, 100.41184909942827, 100.09290643612971, 
   100.82323857688311, 99.59528024566407, 100.71571665503484, 
   100.21724397991633, 101.31438003887219, 100.56657690995031, 
   99.52853149365968, 99.94482256305217, 99.32359534004374, 
   99.65762056714101, 100.17167822248184, 99.02598718654211, 
   100.8695131553437, 101.4376632750969, 100.28337792497905, 
   100.21897842607675, 99.9877041303078, 99.82665865007324, 
   101.83269554825135, 98.90340288108476, 102.05552348192514, 
   101.78157070806012, 99.83296918076672}, {92.59719098943464, 
   98.56667816849388, 104.475144364441, 101.65912211600016, 
   103.44451842800507, 100.98484458707668, 100.83802709161871, 
   99.80660972109153, 100.47101229055906, 100.87563282618106, 
   101.18710677223531, 98.71994530732542, 101.73896485662422, 
   101.97968351767784, 101.51687928605878, 100.33213303684195, 
   100.01658558389667, 100.67742258276874, 102.34946908187638, 
   102.51028277815652, 100.21899546443638, 99.83896419232678, 
   98.87346184118377, 100.78858157527748, 100.69300704499778, 
   99.96586707592765, 99.58092455050271, 98.92806101659906, 
   100.62206812544136, 101.14877549070602, 100.39062687828591, 
   99.76647467897085, 99.85782515736794, 101.20702495828452, 
   103.05479889503272, 100.39667036509118, 102.53743497874788, 
   102.40624333536137, 99.57176865062519, 101.06981641955859}, 
  {86.59065253328085, 89.74538952883589, 99.99794737849305, 
   94.59658349561174, 106.08244320204594, 101.05550022773306, 
   100.27528612640167, 102.0225222448302, 103.74200128018121, 
   101.70962393945254, 100.6509002626043, 98.82603153845214, 
   101.9640989730206, 99.2431032431133, 102.01938457709616, 
   102.26525011609024, 100.55112670022619, 101.41875294152892, 
   99.08291744738848, 100.17323387981446, 101.48034202862455, 
   101.37289356243448, 100.13984639317327, 102.02040366652659, 
   98.93494330428408, 100.80719696440144, 102.3207148406183, 
   100.59683107508782, 100.68466319832697, 101.97693193914952, 
   102.32976323387344, 99.99454626115832, 100.61264439663951, 
   100.14512889941628, 98.75926425759549, 100.03458275744543, 
   99.85210422639095, 99.81185032724568, 103.07063053164723, 
   102.6869715624943}, {97.34254215544543, 89.89934540219794, 
   100.49664744274892, 97.26445649507782, 100.09456090545333, 
   99.56625781261178, 99.8947841650308, 101.96191186845697, 
   99.02562261544745, 102.1591499896502, 101.99773507036076, 
   100.00184927959798, 100.54305472105185, 99.4020324232498, 
   101.62806895816567, 100.47584681274843, 101.22671936986812, 
   103.19967094764702, 100.51113933955314, 99.44618109322536, 
   101.41081039610002, 101.09942862660453, 101.52089106478151, 
   100.79918002616387, 99.76558726802078, 102.26955601957276, 
   101.08133963397783, 102.30353125479816, 101.86217483699185, 
   99.87706653169393, 100.2873295258961, 101.76585711330074, 
   102.74066618467485, 101.88499721277293, 101.77959056846844, 
   100.1846426162923, 100.66860514728026, 102.28084442294482, 
   101.66318776559258, 103.48846657051541}, {86.89607651398774, 
   97.82196255595049, 106.89346665068456, 106.98904122305444, 
   101.4698366076833, 99.92187798271254, 102.54720340607852, 
   101.463085550459, 103.50190093203622, 100.75177136313299, 
   99.5201098522577, 100.53195718525555, 100.13911915664124, 
   101.67258376673486, 100.60426025707628, 102.47909785389925, 
   101.51981066073843, 100.44695515349152, 103.75587144368977, 
   100.82243463454735, 101.32264949723364, 100.4196938881729, 
   100.09389151693854, 100.97299341790801, 102.54608151386026, 
   101.97407785809429, 101.37233506231922, 101.208720362352, 
   101.62546115991138, 103.26101049806778, 103.16655756473111, 
   101.23978250286149, 100.43774001926357, 103.10848831712607, 
   101.6652360232685, 99.81936095120277, 101.98914538968346, 
   100.38631731870905, 102.26130723510516, 101.60216245058889}, 
  {88.05429093587927, 89.69331029108581, 97.90191168220257, 
   101.89113624395128, 101.18660550696394, 100.16394715900186, 
   102.31466347983996, 100.78742914385089, 100.68033826308097, 
   99.27638134699558, 101.4822089236235, 101.58318219596384, 
   101.00584922598082, 101.10411478067186, 101.0001382554532, 
   99.4647889966316, 101.84544983079834, 100.7561600758396, 
   103.90803283933418, 104.15439751764667, 103.13714049637913, 
   102.37279794887525, 100.4339209310982, 101.24206244194241, 
   102.6080189643041, 100.9579355532019, 101.24641903694958, 
   102.18918372223197, 102.10470767891616, 101.79096488864495, 
   102.43041887044055, 101.82677441229299, 103.28385456051447, 
   100.81193201218059, 101.56323957543071, 101.71441661512944, 
   100.98265466881668, 100.15633413976065, 100.92492745854359, 
   101.47348765210936}, {84.13395479955776, 86.85177197315372, 
   106.26493459783389, 103.14249213424874, 100.94784030581076, 
   101.93452273041592, 101.52355300694954, 102.03453950267715, 
   100.07101657156318, 102.47803704223243, 101.8245742200686, 
   101.87772014251081, 102.29672823242909, 102.21643380872567, 
   100.22278512923916, 100.0139387500554, 101.00132789798946, 
   100.73669212778714, 99.89843764259973, 101.59798898288793, 
   102.20241906916871, 102.02688280742387, 101.40855283314816, 
   101.91686590228068, 102.82466375685547, 99.81787552557267, 
   101.85313835805164, 99.43087600674531, 101.69646699676204, 
   101.06569641739564, 101.75074080079108, 99.8113105197888, 
   102.14686897369002, 101.74183880144908, 101.67873452269909, 
   101.80415264995763, 100.8112026047055, 101.14660267646396, 
   101.3538550558412, 103.11263349583487}, {80.56673891616674, 
   83.33762295625638, 90.2918845175135, 104.53276307107828, 
   106.43310471891382, 102.1308907920139, 102.13551527652967, 
   103.23204219596452, 101.01133265783864, 99.6562080694718, 
   102.1501473879153, 99.84567094837718, 101.03820862662009, 
   100.01143953632828, 101.07329142543483, 102.2255228244854, 
   102.33792406993486, 103.56321081849359, 101.62445717461986, 
   103.55109650072706, 101.94045396800412, 101.49065272378888, 
   103.36321368374891, 100.97939758410445, 101.12761930661817, 
   100.61754164018194, 99.51980753333449, 101.23712557771202, 
   101.50566978371378, 102.8953667889282, 102.86160250586532, 
   99.97256136632907, 100.6586263620555, 100.14126249442255, 
   101.62352761024464, 101.81925949502673, 102.61649860172564, 
   103.64296788616937, 101.31603175334502, 100.69396513768092}, 
  {81.62976639021127, 79.56974105237626, 99.1259060056835, 96.73165649805354, 
   106.61070619646674, 101.10450253716064, 101.8212558096701, 
   102.13078553193641, 101.88557785933811, 101.57669984824837, 
   102.68003534459307, 101.39893103341839, 104.00064572747004, 
   99.04042119794187, 104.77507360872409, 102.70514900295073, 
   101.97848508217416, 103.92750133924054, 102.23248384331305, 
   103.59109396206789, 100.44416508339981, 100.80024633783556, 
   102.87727242200856, 100.21689016982145, 102.18985173440754, 
   101.73984861306474, 103.05563600035488, 103.4071233411239, 
   101.41052446772284, 101.06147279333098, 103.98510585504805, 
   103.20007160889703, 100.81519655615132, 103.38914116326532, 
   102.33563967395325, 102.81571776875762, 101.19598652100788, 
   104.53871620991579, 101.54737198127556, 102.92243500787129}, 
  {79.85637218049735, 81.4091776723767, 99.22911360890427, 99.70207325820921, 
   101.22930222002283, 104.44402616491286, 102.35777856548067, 
   101.32823451227827, 102.20075457533514, 103.05329031500114, 
   103.18761365986407, 102.01112628440256, 101.89927091127115, 
   105.50322489236738, 99.535986275998, 101.47345821454995, 
   100.95895016477252, 104.22018769645605, 102.49766236015765, 
   103.10832552980688, 101.99998789614001, 102.42335311658204, 
   103.41789567578958, 101.7944910672343, 104.9482571652582, 
   101.4238588592518, 102.09330535747135, 101.37441520938962, 
   101.05169836250614, 101.78709231678303, 103.35597657238459, 
   103.46272012311064, 104.79096012619927, 101.06565578587895, 
   101.15625849798897, 102.2313001377778, 103.95590473227966, 
   102.60662752680082, 102.23315055895422, 100.63104330656901}, 
  {75.51709956304589, 83.9290178125487, 106.55196730534601, 
   97.21432612478367, 106.50823475697118, 102.17861732114251, 
   103.06322812232133, 103.00879751278316, 103.09724455923151, 
   103.98777195196729, 103.02028061351837, 101.8649184862292, 
   101.63381425259148, 102.35104458159734, 102.91144610783442, 
   104.75105544639075, 102.39005015230089, 101.88062362848545, 
   101.02115166476896, 101.53983495967995, 101.38654194145694, 
   101.19474459716713, 99.63815197718804, 102.99770801372881, 
   102.67476890068414, 101.82687745743726, 100.90120128750037, 
   102.43443654460873, 103.20520986513229, 103.07219399147222, 
   101.85374477904313, 101.45723224177067, 100.5967590202477, 
   101.52042045773014, 103.17467904033792, 103.71656465702542, 
   101.27724897363137, 104.0417861126978, 102.71728110811488, 
   102.93935330297325}, {78.54189481336522, 74.58061207524096, 
   99.6566679493771, 103.35732758524347, 102.77285213360916, 
   102.23511623043188, 102.1850825867395, 101.91115218718917, 
   102.91158394659858, 102.10281960979007, 100.81057501042218, 
   100.6880906027839, 103.43114444298398, 101.50115019403283, 
   102.21806128079574, 102.98780175258088, 102.59815575293385, 
   101.6623750291966, 101.90843970080803, 102.69968667773767, 
   103.86823989688972, 101.40722953943155, 101.81919980042699, 
   102.90336205386203, 103.38247219180818, 100.87130320631593, 
   103.89645135667534, 102.46549007531735, 101.63256715991845, 
   105.04599214779861, 102.26252130440282, 102.83097748358078, 
   103.43731992911324, 102.96383755630418, 102.6652026594235, 
   102.16191912904343, 101.89672113660674, 100.29850237437691, 
   102.64455089044925, 103.67131690338817}, {74.20091408463938, 
   75.86999257455156, 105.2552294392927, 105.53343799486817, 
   108.37578016277105, 104.31552108744513, 101.21458634446752, 
   102.10006556984847, 102.52976493047785, 102.89501255658078, 
   102.88275015586821, 103.87612272721469, 104.4818328623973, 
   102.50022973734464, 102.51710642553451, 101.94118194318044, 
   101.30672062617285, 103.57173012913543, 101.9388542769325, 
   102.69088266361831, 102.98131575721285, 103.91918160023774, 
   102.2216884369119, 103.22725321981883, 104.49244550545708, 
   105.08262690964781, 103.67513110901251, 101.66286076986171, 
   102.33546190582852, 102.95324069404172, 103.00932864983584, 
   102.23413169410989, 102.18134232106445, 103.41021027083791, 
   104.76788988928068, 103.15954279331199, 102.21404839584783, 
   102.70770114292307, 103.63781791747364, 102.3287860385139}, 
  {66.36540740960675, 75.06193187353885, 100.4090764455611, 
   113.48076796651935, 106.41063030476764, 103.00224867769553, 
   105.01900230412322, 103.73768573993331, 102.42937506023421, 
   101.75291562197164, 104.12109643207506, 102.28925196731815, 
   103.03972773833596, 105.15725241651798, 103.67984315688767, 
   103.94680698135261, 103.49799560670806, 103.9145789792575, 
   104.02455218501532, 102.55273791442126, 105.55519469186765, 
   103.09710948302269, 103.78964900433252, 102.71327437529331, 
   102.44279823636208, 103.78561899584815, 102.82142315123559, 
   105.30555515914338, 103.0784735548771, 103.67001129097046, 
   101.59346806203585, 101.46522734516101, 103.22541105595022, 
   103.3229178574023, 103.78892610185255, 105.01457583770407, 
   102.03278788722633, 102.12555395167092, 102.47363218988663, 
   102.75486600669342}, {69.06300894585942, 69.27137452910762, 
   101.67072632699661, 105.70257910182669, 105.87303133712498, 
   102.48437402664544, 102.51769414216525, 103.22847300023975, 
   103.18395418760656, 102.05965844684646, 101.3088827919047, 
   103.31253428225861, 103.50180418561716, 102.0887458163893, 
   101.92693895596403, 104.229142290137, 102.89578402073313, 
   102.71909243734228, 101.60337087655748, 102.36110472022577, 
   101.59219846121727, 105.23879677979329, 104.23249581264301, 
   102.26874149556207, 105.51655793707944, 102.29813451912709, 
   105.76734291991865, 102.09625080504173, 103.16143325668125, 
   105.33696657887856, 104.3306619804442, 102.06116649950556, 
   102.21381781042547, 103.43012278235706, 103.18437550425813, 
   102.54374456620214, 103.64705029964824, 102.37992829094492, 
   101.0706512642459, 102.58898162193682}, {65.86984449693237, 
   70.07049992140527, 112.09973116407939, 103.93764693116593, 
   107.08066480633875, 102.38879839055501, 102.43605237340635, 
   103.72841348135825, 103.96792923757569, 102.53124842652139, 
   102.52346204370951, 103.69479640410796, 102.03479059053372, 
   104.79395623033753, 102.20501425206442, 103.60562377953161, 
   105.62643251055937, 104.02376546923696, 103.1040001282997, 
   104.30161563883996, 101.03888531624301, 104.31786359797292, 
   103.4700058642729, 103.30579249548227, 104.71799085956454, 
   102.7891455790644, 105.78932981392927, 104.79326926968639, 
   103.26564684604692, 103.21190593351965, 102.89560631040405, 
   103.71623413972812, 101.67675218603836, 103.40354713231694, 
   102.16027962141968, 101.21165913763242, 103.61719320406185, 
   102.37375166385021, 104.13549606199058, 101.91416948494103}, 
  {67.56527104123187, 60.70413116122077, 111.6325613284386, 
   104.20934492411476, 104.40548047606792, 102.8388983686244, 
   104.18959627271408, 104.23447811401611, 103.69877003404383, 
   104.43753867381952, 100.40644912470412, 101.55238932586514, 
   105.27913048160426, 102.56779770361817, 104.0523163139107, 
   101.80741228228979, 101.48537230404231, 100.59853609630423, 
   104.87933069815976, 101.76623421940106, 101.57128402716742, 
   104.29179211309653, 105.22458577732381, 103.1234930170834, 
   103.20290614587755, 104.87865122297154, 102.23863793581347, 
   103.25092131992294, 103.00043978503594, 103.10018139666806, 
   102.14899923891069, 101.5597813046225, 104.47699067412604, 
   102.10271966336839, 104.40749425983857, 101.86280886097693, 
   104.73399036967628, 105.91059113434177, 103.5640688854251, 
   103.43708988769208}, {58.835743700064384, 59.78267264569131, 
   104.79644713367445, 104.0946321877105, 105.48758811461583, 
   103.19931830910606, 104.91449972677974, 103.38324662265761, 
   105.70429195691065, 102.03389819437041, 104.89095534585483, 
   105.93858291524916, 102.97663448205697, 103.34403791866679, 
   103.31758336344673, 102.85556142559861, 103.35832486228152, 
   102.78824664370964, 103.86255119040348, 103.28827230920088, 
   104.24623860575392, 101.71296819000672, 104.2907442753668, 
   103.4837147767475, 103.30992786904402, 103.33251554542102, 
   103.91252006954986, 104.2539893523756, 103.06296137160955, 
   106.06615699396139, 103.36773075429429, 104.0979033345553, 
   104.93100784016416, 104.16542589045105, 103.49500608631094, 
   101.19189194937469, 103.6953961938789, 103.69156290457683, 
   105.5693379641621, 103.61743972999386}, {86.73638189692191, 
   82.88878575677337, 74.99725202600756, 79.90508872446911, 
   69.49741852712314, 73.9685138297769, 64.96710581279135, 74.92305222971041, 
   72.14134504420291, 70.44215924050202, 69.3356686715953, 70.8902815541064, 
   64.16257796268651, 68.52271848397352, 72.02405127224148, 
   65.50785302153855, 71.3425544453505, 63.20055872208626, 69.09151655047337, 
   68.7569091005095, 64.49272895329786, 68.00551218839598, 69.31177613131527, 
   69.64790553108149, 70.67529473526187, 70.7315994699917, 70.29512805507187, 
   73.40391458697951, 67.03871583915182, 71.07662460508176, 68.9450453799182, 
   71.95892976792143, 72.27346581164949, 72.66911555226349, 
   67.87134313695044, 69.50969617246345, 70.17373131081693, 
   69.37416774903002, 69.25507843809352, 69.92709676832447, 
   69.53584094013746, 68.86577366558271, 70.15378551036723, 
   68.89978904763095, 68.97301731659697, 69.24191327106487, 
   69.67804180052636, 70.11469870466941, 71.01212240688186, 
   68.89795394443934, 68.40862242916103, 69.23395994990955, 
   69.85178547068773, 68.48460606043965, 69.94230011674114, 
   69.38751719807331, 68.20104853107561, 68.56608425618637, 
   68.08102341357457, 69.70671272454499, 69.50609912730397, 
   68.82123270848255, 69.27858688062359, 70.50648220707656, 
   70.60085815247673, 69.73416454940372, 70.0185607758444, 69.36725786817472, 
   70.68700480956174, 69.35999357882392, 68.81180390758828, 69.7889940286345, 
   69.76433302781939, 69.46378991419094, 68.88234556963837, 
   69.29570082416839, 68.81581369322994, 69.09001420434494, 
   68.14057115365956, 68.21604986832438}, {81.35547535231248, 
   84.14011257841375, 84.26175891283306, 81.86427264116168, 
   70.40661476787423, 73.4684905579626, 70.27079242399121, 74.69401031877553, 
   73.05910740040368, 75.58045133240726, 65.43910922653424, 
   70.87479272365758, 70.49591532186096, 70.76687282436372, 
   69.12643363548793, 68.51415697508844, 68.42258575323518, 71.6563254180661, 
   71.54368689307316, 71.82493057972309, 71.72248002038644, 
   70.18911095038264, 66.13171760876527, 71.72315054040308, 
   72.15784601239623, 73.08639229822597, 69.8992237652132, 73.9108791617053, 
   74.46351457515125, 73.91349140974964, 70.07137523906039, 
   69.70579727462781, 71.43613258579363, 72.55612053270843, 
   71.99432835518071, 71.37452642736704, 69.8270136990853, 72.03928931165977, 
   71.29672062322281, 71.40991075160503, 72.047295588582, 71.9921255013042, 
   72.56820902406712, 72.18788170959797, 70.4014213659952, 71.35294193599192, 
   70.37905951676495, 69.92327697179326, 71.35319509389576, 
   71.89348159095388, 70.55470742880746, 71.9618165455803, 71.63432814453739, 
   70.52192861391929, 71.50601379208017, 71.99478924792095, 71.3119242564463, 
   72.50376080876936, 70.22274383861259, 72.25947983011771, 
   70.60963938853438, 72.06229757728414, 72.1640005076785, 71.57873466186535, 
   71.11001751153358, 70.16411323116526, 71.60909975541298, 
   70.49183340245585, 71.06752505287052, 70.88855306425948, 
   70.49891982279662, 70.51330014084745, 71.95331745442095, 
   70.55813994607271, 71.45045883674143, 70.19153368402206, 70.3457956330339, 
   70.07027146467192, 71.27970437419297, 70.48617643771765}, 
  {87.75039355354227, 86.05155204695718, 89.48353812063523, 
   85.88048179558102, 75.06547978023355, 71.04924935760758, 
   76.05209383641859, 75.56820985248508, 69.60750523446615, 
   71.87570102047768, 76.69177705870352, 79.87040895335173, 68.2041542193371, 
   77.51586600309011, 71.65746180879945, 71.80174067931551, 
   72.62353961058426, 71.33586958435814, 75.18702212072512, 
   71.04554927320184, 77.29689010376575, 79.05240160427836, 
   73.43955794585645, 77.2838960815075, 77.39194592663647, 71.46872884227669, 
   73.57536247545733, 69.25229408205772, 76.43575110991208, 
   69.05191938696628, 79.4044583670127, 67.65007329706002, 73.40616680023967, 
   71.86790612004788, 73.00605504337543, 72.93995372291022, 
   71.40701202361261, 73.21729500758633, 73.19271679030008, 
   72.52064012963089, 73.70648476507499, 72.94791247822063, 
   72.36025619616079, 72.41821751697933, 72.04845064609964, 
   72.86269830950351, 71.56581774433566, 73.86452828536268, 
   73.03824692000639, 71.41630547716574, 72.75426228439869, 
   71.25643710602218, 73.05213556349119, 73.92753646503036, 
   72.74239329806974, 73.91272777954664, 73.07058835160524, 
   73.72065196783008, 73.05181721542363, 72.02638734952723, 
   71.90738487411599, 73.2718600220627, 72.37828890023567, 73.88988783986136, 
   72.48757382144157, 71.7399652357718, 70.67974045961925, 73.3191555931205, 
   71.6968991711392, 73.88540609455922, 72.4429649514496, 72.04356859630869, 
   73.23677079405482, 73.2607830123029, 71.51991420223158, 72.9638662677995, 
   73.64580363577588, 71.94318822296809, 73.86483716933208, 
   71.90535525852013}, {91.79989543686953, 92.70082812777653, 
   93.39750359861083, 95.57631983942768, 74.9875528649353, 74.46630390447415, 
   73.19082153988914, 73.62045036469677, 75.8431044438828, 76.45212880560364, 
   72.1107693235979, 75.455775941477, 73.69413784346867, 77.46271777098798, 
   74.52738706037954, 73.88693712595564, 75.95509585095365, 
   73.26289844256804, 74.3458590099493, 71.73255714196704, 75.98550671562231, 
   78.8275791174401, 76.80554061549064, 75.46548829266386, 72.36958987793014, 
   74.85096638917591, 79.23768245229085, 70.15249350631342, 
   74.11340159619732, 73.2331603932671, 75.60116360032464, 74.08548867578602, 
   68.36296077808507, 75.66361226965253, 74.51457633968629, 76.3328805844667, 
   73.86026421299228, 74.41590517757892, 74.86470759643846, 
   75.04486151882571, 74.95964306489772, 72.64938245145864, 
   73.72804104946216, 74.18027213240487, 74.1719336467398, 74.38748240151146, 
   74.97310965032474, 73.06642888962355, 73.48759281818879, 
   73.66537746248369, 74.00798014265723, 76.35267409934482, 
   74.81916445453002, 75.20056261699213, 74.22478788359425, 74.7249885697193, 
   73.66957520558242, 75.88808247780797, 73.89917479552844, 
   74.79282295073136, 75.390354606635, 74.40635260898232, 73.91652433234044, 
   76.92205183133272, 75.35396599809876, 75.5721091851577, 74.6725375464395, 
   75.06752187024911, 76.11773516292186, 74.3571518666269, 74.4511293062648, 
   72.90390071286637, 74.4264711882447, 74.73285561758024, 76.25705336736502, 
   73.18725745367459, 74.9302460840424, 74.67661042331517, 75.35497927020182, 
   75.05693462206627}, {96.06733351537655, 95.40115183493037, 
   98.96068995245979, 103.39241134870272, 77.62484740103889, 
   80.3506218380467, 76.27439837167005, 75.0427585250223, 77.68478613544718, 
   73.54620978656413, 82.69048771827273, 74.86488396639324, 76.6495183925909, 
   75.0496555349387, 79.84546125789284, 77.84885726141665, 78.25221707961595, 
   73.45498478991415, 80.15047455764982, 74.19392810178518, 
   77.15842195116076, 79.96588110421483, 76.31200991456245, 
   79.33435064644588, 77.72722086974639, 81.05495404685311, 
   74.68959061519845, 78.34628976540206, 77.34377056376346, 
   72.95355352220969, 79.14337711186613, 78.33005210803795, 
   73.67285343061886, 80.43696559633804, 76.1895230805769, 77.12517077864294, 
   77.33888691167654, 76.76539076308613, 76.35858439242358, 
   76.00422423835099, 76.40682491348288, 76.51198494368612, 
   76.15366242181999, 78.69134564303334, 75.93986285647473, 
   76.70305062816387, 76.89700766694277, 76.65426121555106, 76.0780089943897, 
   75.10569767200757, 77.46687091044981, 76.5146450542935, 77.11097804092024, 
   75.88034360337367, 76.891972069392, 76.51876519824867, 76.18715693114174, 
   76.40865713307208, 76.60469733043665, 76.53349734156183, 
   76.73759735442866, 75.73234977590283, 75.90818225819746, 
   75.90114003088071, 77.2676354391056, 76.6827250650378, 77.32810066591371, 
   76.1154072962044, 77.30137408852414, 77.0472496758269, 75.62097191889967, 
   76.94175771479244, 77.1966510057752, 74.94184824127777, 78.47222924286959, 
   75.65168581756228, 77.15181627844184, 76.96240220290554, 75.9288662879909, 
   76.96449318271466}, {100.59162274350541, 101.38934037826702, 
   106.22755504873372, 101.79234266091196, 77.35841403672052, 
   73.51657091182285, 73.65178434332861, 75.53636856129441, 
   78.22822574812885, 80.36206119470401, 79.53994686137625, 
   74.00298682795207, 77.1838470490617, 75.1174360339112, 77.0886543421381, 
   79.20239483138062, 74.62778580773875, 76.4353800646585, 81.0500807286399, 
   79.2925129762832, 77.86924791500012, 72.74788271582831, 77.78498382490517, 
   78.81351375953894, 73.48998117067637, 79.17708802576499, 
   77.31997582195804, 70.57254057441081, 76.3250052020855, 82.58595578268441, 
   78.50345989471009, 78.02464110148152, 77.96150059592924, 
   75.16889814070909, 77.08960394631481, 76.48111438743132, 
   77.53365375706404, 76.76516619443832, 75.96102033185619, 
   75.92958532648096, 76.31655744295037, 78.01960337304584, 
   75.95799657187575, 73.89660543258884, 76.81445110028024, 
   77.03320290077703, 75.83507900098382, 77.07811845107494, 
   76.88731851855134, 78.2388566346642, 76.70650719639296, 76.11358298202182, 
   75.21482201297279, 75.99155511215271, 75.36525868455867, 
   77.56487607744528, 75.42452560340061, 76.16744413240508, 
   74.92730762655299, 76.11399133127595, 77.72194873103126, 
   77.20009244987081, 76.24897150175622, 76.9043308516791, 75.82212993004674, 
   76.3240714213463, 76.53673675948203, 77.20715483551227, 75.07412473266149, 
   76.57008040094058, 76.85535447026288, 76.68064184777514, 76.1181061703191, 
   76.6444464986043, 76.17739922360323, 76.96364529985425, 76.0203982221719, 
   75.27030538486167, 76.34500412127784, 77.1312489031855}, 
  {112.11304197232317, 100.57881745549395, 96.761247002413, 
   101.25666101387255, 74.70017521933788, 79.54951352804753, 
   72.04567922030512, 71.24831428629413, 74.7465070703288, 72.11560281360539, 
   79.46899845582936, 73.87037749924494, 77.61107054179504, 
   86.25497785574547, 75.26276812133844, 76.04111478294232, 72.3204232857627, 
   77.48296441272882, 74.97510906132162, 75.04179541095353, 
   79.60526356278687, 75.1389186266134, 72.46823611565208, 68.0779370607766, 
   74.08348878498114, 77.57011021619968, 81.13709681700432, 
   78.38639180029973, 76.36516328903858, 75.35749112161756, 
   76.89384662848798, 80.76280138500282, 68.19775275497747, 77.6707521066121, 
   77.09969200823866, 77.03081701339602, 75.51166233613408, 
   77.87748880288572, 78.64625633929035, 75.97667929634294, 
   76.16560690280889, 76.48345571778772, 76.70147649867451, 
   77.25637350779708, 75.66522405707364, 78.09306547648254, 
   76.31669120667125, 76.07151362710316, 77.15464083552395, 
   77.49152915856459, 76.35865460499765, 77.78043864787878, 
   76.42113718209505, 77.09820402287102, 76.71423276109715, 
   75.56734418959059, 77.22788444444822, 77.29439486742605, 
   76.54228614803309, 77.22979843791344, 75.5266325399868, 76.55193012489107, 
   75.51914591428708, 78.04723905188332, 76.90035883495123, 
   76.93547070626613, 76.29590818832597, 75.4633311408548, 77.70943306035089, 
   78.81540303859656, 75.86252669856707, 75.66933689426503, 
   76.09301788247573, 76.8953821157272, 76.98630314163954, 76.80420412702799, 
   76.35873305457494, 76.4678025187649, 77.51010914911993, 
   76.69176651172891}, {97.57451413469202, 98.4493225994894, 
   96.4090748944687, 93.56986320369812, 79.23496250795955, 77.18412012710756, 
   71.88829299026824, 80.68654798357198, 75.50604831278523, 75.7693255419033, 
   75.11678887714972, 75.12676299065566, 75.12806642211831, 
   79.46422151135452, 78.16842266271325, 82.598190776656, 80.5250452809726, 
   75.10313113238306, 84.88027411363508, 79.34516331609278, 
   77.20054786180022, 72.97339163948293, 79.2516973735939, 78.4903433013456, 
   78.09302852514077, 78.30638956702691, 76.31446069938136, 
   77.14623284181727, 75.06924804379993, 81.43070234235543, 
   80.39716006215977, 74.56720837077128, 74.68531772424991, 
   79.37461717424722, 76.29412078148368, 75.58014446669667, 
   75.89463067813367, 75.5195240183404, 77.90932859200078, 75.8087831229381, 
   76.07026194700336, 76.43142975353656, 76.93413245252034, 
   77.99155115833449, 77.1815176930539, 76.4925341143485, 76.18225732395233, 
   78.15319764940355, 77.33501833784567, 77.36541755276465, 78.5721278081529, 
   78.0121568763364, 78.02365193210359, 76.77740090412753, 77.05403187780622, 
   76.67406631374605, 78.38651914748212, 76.60461340176401, 
   77.20297834697352, 76.34843376641457, 76.88490538712078, 
   77.78237323786401, 76.8881589475218, 76.81362830644, 79.09452809659516, 
   75.81289230603355, 75.90848572053781, 77.79857742582641, 
   75.84534557058498, 77.19878016388691, 77.98217824058673, 77.059430527382, 
   77.4133644110783, 77.23201736023421, 77.32737468106617, 76.6868882201571, 
   75.70577662853115, 78.54795399400385, 76.94900914116575, 
   76.39641177627382}, {97.10089717384162, 98.46103876982735, 
   96.7716847160469, 97.18625980391515, 78.60489917134815, 78.74056732484435, 
   74.21287979335551, 80.37501797797394, 75.54809402393442, 
   76.85188622835403, 78.98532656060375, 82.99874604726408, 
   80.84279588554318, 82.27768869416752, 75.15918037204852, 
   77.87265421617164, 77.72139054551013, 80.79935482361442, 74.4232762854144, 
   79.63976464089109, 75.67546444535982, 75.00105814602243, 
   66.53751603599274, 75.93155392786785, 77.25445039675807, 
   83.45127864533742, 76.19296639146417, 73.4651694688639, 72.91465551987727, 
   72.39950899039677, 77.86700117699056, 78.81516529812282, 
   74.27758449188319, 76.5443789919752, 76.61870697722266, 76.71695435475647, 
   77.07701067693867, 77.20509761866724, 76.96074176804996, 76.916277426611, 
   77.93293211869971, 78.57771770249238, 76.64466304343246, 
   76.82204314118381, 77.83806766166906, 76.88711213390059, 
   76.80565570688513, 76.44816649578291, 76.94427038611883, 
   76.48876011080684, 79.10495279273445, 76.1498954978091, 78.79704750217708, 
   77.73081969331827, 77.6798450801271, 76.02484700682669, 77.04951816885513, 
   77.59176642528911, 77.45342144302012, 77.05948590163995, 
   75.08523593977336, 77.07026281422606, 78.30311661841087, 
   77.59577888977678, 74.90818953985416, 76.47288639189195, 
   76.98045736190608, 76.89181138078594, 77.88149504299297, 
   77.42470022678293, 78.79543151659212, 77.66675607390538, 
   76.51357070814062, 76.6425099450084, 76.67992407565994, 77.31650042527873, 
   76.56870958246532, 76.72305730594499, 75.7961747760592, 
   75.57305905440653}, {91.31827949103979, 104.24907498398925, 
   95.1731121762268, 89.15607082734005, 82.66882841857645, 82.67310602212525, 
   81.42936953084697, 77.38407035535501, 72.99330849817719, 
   79.66930113964501, 72.97623285014603, 77.0757453181029, 80.26201049950708, 
   81.79741392487519, 76.06063783388386, 78.60312762818222, 
   76.58087487608036, 76.76479114096664, 76.34705967371032, 
   73.43254035098437, 77.04295335177807, 71.99102169282328, 
   88.12043224068637, 80.9323516468584, 83.064045320668, 78.79813144873981, 
   84.22284241309953, 81.0390956672005, 81.0469366933892, 76.44647620491587, 
   74.9698690093347, 82.92654430292032, 74.23302789967778, 68.85844267738763, 
   76.36027437008138, 76.17778214646309, 76.90268385758641, 78.268814929031, 
   75.88114962038945, 77.08929943000875, 77.40652931538555, 
   76.67259118302259, 77.1128155327257, 76.71390133935913, 77.83701592111831, 
   77.23659064189297, 76.13515878216072, 77.74622030495972, 
   77.04039813185888, 76.05616500585683, 75.75894885437222, 
   77.78874043807085, 77.19479583941745, 76.56975144639806, 76.6154345658213, 
   77.23997678749402, 76.38043534042919, 77.10522372607608, 
   78.07953587721877, 77.75952132052265, 77.97892949554557, 
   77.41803079294193, 77.794027964341, 76.20392339898999, 78.26462738233523, 
   78.14620715656619, 78.553988935513, 76.24195779646568, 77.7553908329218, 
   76.52601174311748, 77.5853923071019, 76.78090117950197, 77.8354928106905, 
   75.72160641695314, 77.25681885574443, 76.26253045663132, 
   76.90023631751201, 77.59659674108191, 77.81065545229566, 
   77.83719518008739}, {98.32850297902446, 97.60999836772838, 
   94.21574818498824, 89.72095151958408, 75.48126075700368, 
   82.08160206777637, 74.91495409848224, 75.21717956338725, 76.1788896869676, 
   79.52579998273895, 78.9011263901759, 74.55778086366473, 79.96129276846857, 
   79.87527378489588, 77.16345986153473, 74.3730621890646, 80.24912829985794, 
   76.16888144365262, 72.37030816634942, 79.405014851631, 78.49229216292423, 
   77.35680355598983, 76.67013669178245, 85.30497883962983, 
   82.75807663342829, 76.0334272840605, 73.4041089886206, 78.27551514524168, 
   76.72577904552244, 78.85959815382198, 73.70474000419156, 
   76.16718954454672, 75.84644216443326, 75.6839847693861, 78.3670172188561, 
   78.29429001907381, 76.99589327002076, 76.46607457300169, 
   77.41189831859099, 78.47265019117796, 77.9149283038758, 77.67338094588487, 
   77.58239706244672, 77.47911584497712, 77.52075037376187, 
   76.61605620654522, 76.95558751255581, 75.17975876096261, 
   78.69906863113887, 76.67611906575839, 77.00194806342637, 77.5089318596297, 
   75.51309033979612, 78.10542277799004, 77.76794827020603, 76.9794974224076, 
   77.3244074366219, 77.58222823891305, 79.04236787991289, 79.00808043449864, 
   76.86456343378396, 79.05962964774464, 76.29317342103629, 
   76.97789787685183, 77.88394124369624, 77.7112371893128, 76.94410513023404, 
   77.40707208000796, 76.92799566419, 75.71293287996926, 76.14032805766209, 
   78.97422057970002, 77.91120002286418, 77.38604227447588, 
   76.17339771768714, 78.34914260321662, 78.96405721435478, 79.8826648681214, 
   76.90261522004647, 77.72468178665491}, {97.73142525424049, 
   91.46214267874608, 88.06738096466292, 87.7204945349412, 79.82923213083062, 
   84.01403836667487, 75.44884802619117, 71.56348799980647, 
   81.50174786877415, 75.76726546327171, 74.7913063025371, 74.68799065854925, 
   77.69048906229573, 74.47246742037368, 79.12636501985901, 
   78.83382238022062, 80.23904773508612, 76.74194169739582, 
   72.81413012014292, 78.3334994203658, 80.29677470315879, 79.53050249829788, 
   76.32411616161346, 78.5260304871706, 81.59611489034245, 80.44448254407234, 
   77.86786586000409, 78.89484471205215, 79.95174674777715, 
   74.22800006260297, 76.91444441186006, 79.43928282213189, 
   83.22863741550921, 82.77319942874905, 76.35135067390621, 
   77.78086976534148, 77.345269238565, 77.64793794019033, 77.7754752410673, 
   76.77627256666577, 78.73500717135005, 77.36832367091483, 
   77.51765721445112, 77.97152308996544, 77.79882021715822, 
   78.21108248829984, 77.0003572338123, 78.1062965057136, 77.71017550134341, 
   77.82200041241782, 78.57303652351574, 75.91283450205171, 
   77.29537722322517, 78.69569518177525, 76.40629924827269, 
   78.92854360579234, 76.54969728976394, 78.17681063067148, 
   76.98708412987267, 76.81311437558848, 77.69066747880696, 
   77.97329668191739, 77.07029593351152, 76.63319312138098, 
   77.51254499475327, 77.30404628692567, 76.11761018491512, 
   76.54347460222559, 78.2608792806736, 78.2745703318993, 77.54407527843458, 
   78.28668826769321, 77.56339690516603, 77.43261294440022, 
   75.86165363969957, 78.7160970580859, 78.69791157671298, 78.45630760275154, 
   77.85780918739404, 76.17429814895772}, {90.1938365836167, 
   88.4009130362212, 91.07635765670881, 88.92420337792652, 84.73142652780575, 
   76.25358328533508, 72.77908731107523, 76.33536909071255, 79.8184150841092, 
   80.63362689329983, 79.51354986920619, 81.30050600153838, 
   84.98440487875342, 79.10429467164325, 70.43633757595558, 74.6147545194146, 
   76.14124681014141, 74.78280531105737, 83.99767756000115, 
   80.87098608392012, 72.15657057072386, 76.01690528333235, 
   82.33671824264061, 77.18515781321462, 74.29150898864451, 
   76.09782143903884, 78.48146993687544, 77.6584890069423, 75.88927160677036, 
   83.36882969247434, 78.33041256981014, 78.16921652986431, 
   74.64144614758642, 75.44237822138544, 78.15539816844121, 
   77.58175369683528, 78.65526255940446, 77.56082112664743, 
   78.60632593049432, 76.34434892112182, 77.60441571500745, 
   76.60445493208171, 76.69366606061548, 76.43563396979766, 
   76.52107151816706, 80.05927874539519, 77.57117506589962, 
   77.13606573539293, 78.61094752423672, 78.53318349428176, 
   76.87787006906998, 79.20103732216458, 77.20542399609998, 
   77.90314346484061, 78.15705915943713, 77.9089998544234, 77.67308967219624, 
   77.66420271541071, 76.96412441445403, 76.88359829283435, 
   77.96358875506786, 77.86744318846955, 78.4805178512458, 78.26454511609404, 
   78.60574692262789, 78.20122801105046, 78.19698742276017, 76.8482178718543, 
   79.18987122571134, 77.41562573035851, 76.57581883595704, 
   78.69578190001994, 77.71070283361101, 79.34961129957982, 
   78.13448988335176, 77.58562647143184, 78.22508248067446, 
   78.87481928443384, 77.1587439411171, 76.76228325700728}, 
  {90.42263154205092, 93.86427526113349, 90.59246576214933, 
   88.18903829274034, 82.5964642048242, 77.17011975191159, 76.20823384485166, 
   79.41405332449807, 80.88397192545662, 80.6200296980885, 74.74234078147563, 
   78.64955470845032, 67.02176845140741, 84.46222787318678, 
   75.83216541876763, 87.37359512449801, 79.2985104955965, 77.05948581548702, 
   77.05102279096371, 71.38742412565546, 72.9237315221924, 76.83165731853275, 
   73.90227040562526, 76.59463123591193, 82.27085007129136, 
   83.13465359140487, 80.25929349697101, 86.4720507658499, 79.28812137357505, 
   79.48449643035114, 70.52226348270395, 83.3915473306914, 75.90920351728076, 
   81.72866814122219, 77.94263246937359, 78.36681315718977, 76.6588444703662, 
   76.04088945774092, 77.77537866464671, 78.05172018019447, 
   77.32709046408019, 77.3980712029282, 77.85612201728357, 77.15061699895156, 
   78.00631812996382, 77.40326522310039, 77.88754066063615, 
   78.49471172659067, 77.19742881306793, 77.8798634568126, 77.06488715174379, 
   78.8957553812889, 76.68016694487991, 78.81995866414587, 78.15175487945088, 
   78.88224059653467, 78.33483939856549, 79.82117963069203, 
   78.50100889818964, 78.15511653941138, 78.79086124807348, 
   77.11980340953346, 77.13506150046501, 78.02003796129857, 
   77.80035539528402, 77.86560685777502, 78.13675012180454, 
   78.32355064465355, 76.06422106112308, 78.2174346796503, 78.53422958567837, 
   77.78298643503531, 76.80793742745993, 80.2122645397504, 79.18396856269167, 
   79.82480133608561, 76.35963983800488, 79.15440098003464, 
   77.42989566419793, 80.05126999311261}, {89.29938724711104, 
   86.53090295260766, 81.11276818416742, 87.34464400105227, 
   76.81276546338935, 73.10060751563134, 76.53830155229518, 
   73.36695434477132, 83.16191250296684, 77.32012296771862, 
   78.89809800312968, 82.23535503319134, 81.70055014802615, 
   80.80849011066118, 77.43419139027364, 74.89429653903082, 
   81.31932286082123, 75.52941188986124, 76.64647469386549, 
   77.84210414700233, 86.25354830594564, 81.43583540238575, 
   78.68371808504205, 80.70707690353585, 76.1252821476632, 84.19665988139558, 
   84.08633345482275, 79.86040680856439, 73.53222815130871, 
   72.51196371755096, 82.76130311223064, 75.62254953158434, 
   78.39049581643883, 79.50343944910112, 77.83868184647822, 
   79.41594489635733, 79.66317268902742, 78.0605755196975, 79.14388709008178, 
   78.31300482590594, 77.69923637102576, 79.23055898807378, 
   78.16395682188322, 78.39445836095109, 78.6837518797195, 77.8695387647399, 
   79.6282893972136, 79.14307625553224, 78.18488966836401, 76.94658961536291, 
   76.97999628205442, 77.50585796723158, 77.4422058649285, 78.89263894247954, 
   78.75821553428038, 78.92967850076793, 78.56950903358647, 77.4555794724312, 
   78.84771186957792, 78.50973981062913, 77.74136178717896, 
   80.26107680504991, 78.19562329954577, 77.38791474606163, 
   77.58169566669699, 77.69623692959868, 77.98286338257934, 
   77.56411811841392, 78.47123146359726, 79.05202181019006, 79.3198343776998, 
   76.7302615090382, 78.12286796329238, 77.44736391654305, 78.50629447968464, 
   78.86206483406383, 78.41672969598767, 77.701705723391, 77.58432247231983, 
   77.92557126031897}, {84.94805563723891, 85.77719356698742, 
   85.08314767549376, 85.80466384369151, 77.0906600609616, 80.36033499960706, 
   73.7466171112217, 80.1191017743032, 79.01900667388979, 79.8592393953887, 
   80.88610103105697, 74.13597317968502, 71.20997684193148, 
   69.20436195601361, 77.2027903941942, 78.30113987357666, 83.25313568658392, 
   79.51245140632433, 76.9359858040308, 72.80857289450246, 79.43673187822928, 
   82.4794206457949, 78.88607129957138, 73.50642811177329, 73.7222570694359, 
   77.96752550710228, 81.54606943426431, 84.99606044753018, 
   80.55772622575408, 82.16152385516621, 77.27924599971587, 
   76.56947781982208, 77.32720388134807, 83.56530458594047, 
   78.75232813976179, 79.8974045118989, 76.84098142055424, 78.78783124958227, 
   76.64205592738998, 78.06017646073137, 78.6849973546291, 79.38969128717949, 
   79.18197513714722, 79.77019054691218, 76.01935455558855, 
   78.39125201877661, 78.31823518682745, 79.05973680630825, 
   78.56784278465322, 77.16703439422466, 77.50174391900617, 
   79.97156889273413, 76.60256114384487, 77.66350136559628, 
   78.33371891340718, 78.55359644725401, 79.87572921300284, 
   77.34342777063966, 77.79710932224688, 78.53968732128956, 
   77.70273915451729, 78.49497716647693, 78.16282129982956, 
   76.61553013021187, 77.59228731954185, 78.13187518734141, 
   79.31262049021215, 78.80454980491727, 77.6788725283009, 79.45965628645784, 
   79.09261934085636, 78.70512741625906, 79.40841490656484, 
   76.97071266920254, 78.54297009862594, 78.89581707851056, 
   78.65491771526979, 78.86403881448021, 79.90154602267059, 
   79.79954251535801}, {87.91756024248288, 87.59615836708734, 
   92.11084135239739, 84.73369079942647, 77.58795225381944, 
   75.68905308164197, 76.85508755271405, 77.76840998967813, 
   79.99477894119632, 80.26475528101852, 75.73702150054902, 
   79.97557467782931, 81.8945749955234, 79.63433465778257, 81.27529050665824, 
   75.02602417510556, 76.12231347177521, 75.18204701372716, 
   82.09584791748439, 84.29982007353837, 82.8097825184185, 83.89281375939233, 
   77.90596570147711, 83.58161000069401, 76.00227594476306, 
   79.34314187668643, 81.89718136436245, 85.73647256738985, 
   80.39438782903484, 83.169547898474, 84.2747664610947, 81.43907862419401, 
   79.9328590673402, 76.77542205721537, 78.71282542229902, 79.69770765705967, 
   79.2074177025242, 79.72395193098981, 78.95603204078796, 78.49159818676087, 
   78.2238725243737, 78.16222163401561, 79.50880580444205, 77.78276978782047, 
   78.94519063976217, 79.25462488980251, 78.6230655591271, 78.09671731817556, 
   79.38264185066879, 77.74296394190672, 80.245954756675, 79.23708540502784, 
   77.88020835414679, 78.99813289246582, 78.24606966685857, 79.6323972813014, 
   80.20332714630598, 78.37891670140493, 77.73085880492907, 
   77.73428238114381, 77.56189961213204, 76.94256240072671, 
   78.91174174316647, 78.65176860008643, 78.87908322626424, 
   78.96294023892095, 78.06600356049337, 78.6161761187372, 78.7684370215775, 
   80.10865808256172, 78.62537581333149, 76.96939400963672, 
   79.62602910196979, 78.08420817874072, 79.21729591476415, 
   77.84800643197514, 79.68779491209901, 78.78674880797442, 
   77.61239360528745, 78.32011092345182}, {85.18856923829114, 
   84.40605496299133, 84.04355785372933, 80.23260585502186, 
   80.39826204203848, 86.16703869704014, 76.76373374655873, 
   84.32021292508762, 85.52205551192652, 79.56305782955096, 77.5696707697838, 
   81.12432829472786, 75.73807777119661, 80.8391191071949, 81.48161565191783, 
   76.77942905594108, 73.51534223250987, 77.97359697249621, 76.9998238835599, 
   69.90122559892163, 76.40306790942972, 79.0288927968289, 76.82815372283322, 
   80.45847724652319, 80.02497088341244, 78.94060841801137, 
   80.29221750643907, 72.95930984920712, 79.6056892689267, 73.68972543428009, 
   76.70350385271347, 75.23779337325178, 87.27073859270725, 
   79.84401144535035, 77.30703891155363, 77.33475555939594, 
   78.45216002877194, 80.11720376302605, 78.30437947479187, 
   78.05804885063313, 77.3038402632038, 78.92887041135963, 77.93293043729346, 
   78.40372409599831, 80.1798960131392, 80.34592290411544, 77.94105226416838, 
   79.54810933210865, 78.70169419199802, 77.62146261805862, 
   78.96242565079243, 78.09459925390055, 78.13992237742244, 
   79.14001898821795, 79.19149458824094, 78.0745792764235, 79.1032071250123, 
   77.89382537136835, 77.559743141368, 78.20762208066641, 78.29210676659073, 
   77.85903538154959, 77.82202634927577, 78.44393560815014, 
   78.43351750098452, 77.87095846052434, 78.0278648601269, 78.98535564203871, 
   79.51727543711058, 78.97998573538337, 78.12414672861384, 
   78.03709530879135, 78.45022162941899, 77.82390744058031, 
   78.17008672746125, 79.72406806220522, 77.6676377385368, 77.85340116251757, 
   80.15563424974859, 77.7281287975786}, {88.2565909639094, 
   81.59428554973192, 77.18170354278297, 80.11074725027072, 
   78.03208872838502, 76.54552428565606, 79.31907432889167, 
   78.88624662808371, 77.7921609289734, 73.83050180062195, 75.04432415428947, 
   78.03134295423217, 76.23899275350017, 79.4912754983275, 79.5482581930161, 
   80.47462265932406, 78.51333242775719, 79.8421445249942, 81.90107753253409, 
   81.0081964740426, 78.68539962504735, 71.46723570281348, 73.19069320972172, 
   74.16649508180605, 79.85932361262509, 80.86452524761864, 81.6963801043186, 
   80.54303270433624, 78.76127043427387, 80.55258270512466, 
   80.45814172274028, 76.79341647624159, 80.53355135602128, 
   84.36823263772679, 77.70805608158655, 78.72682760903227, 
   78.85469102774123, 79.15046114843967, 78.12669499072145, 
   79.63414757350927, 79.35058364054021, 77.54979436867379, 
   78.25907095333649, 77.40410189130704, 78.1457890972118, 78.25301673174822, 
   78.90719751849778, 79.88608802422634, 79.37434852017384, 
   77.62392672253074, 78.77974829170516, 79.34243334457979, 
   79.52436956963416, 80.59673675558909, 79.29923377559767, 
   78.31731536362696, 78.12684471822477, 78.45632984176594, 
   78.18367314330762, 78.05174076608752, 81.15257871356732, 
   77.80195475529129, 79.0713641649148, 78.90147898413358, 78.24316860911426, 
   78.75894214998651, 78.71459728407412, 79.99703029021848, 
   78.45194515466153, 77.47678825167031, 78.37585508551084, 
   78.04193211210966, 79.57681628178034, 79.25317179896153, 
   78.26131879416668, 79.0735891237427, 79.15160381478364, 80.0612078172732, 
   79.04373669185155, 78.13185212649296}, {76.17839209607564, 
   80.89287928920277, 78.57337624879594, 79.58083242760884, 
   80.65682249236532, 83.83945877313332, 83.87583587869707, 
   79.54990255809479, 76.55052157989266, 79.13594395699702, 
   76.11615099548231, 82.10381083849123, 76.6988707013764, 78.63011680953275, 
   72.84253774809375, 78.5420806198365, 77.29953208027248, 79.61489247734211, 
   79.16585423604624, 81.33870093969598, 80.44191996065248, 
   78.33045511133486, 83.54263793126003, 79.99188764854222, 
   76.30211354267445, 83.24487559406465, 83.5678062417667, 79.65987758442816, 
   82.54412522089886, 81.91217107928206, 77.03879200553604, 
   85.79930049812958, 79.41235660094213, 77.0877583551763, 80.08834314632036, 
   79.28417371893084, 78.73942485153042, 78.0439844324355, 78.33541416362164, 
   77.95372482103016, 78.42457368580378, 77.42174663574751, 
   77.78325111625836, 79.49654763375719, 80.20517885491843, 
   78.47215112977737, 80.25550824114657, 80.68556466913256, 
   78.68333978302053, 78.60461784909863, 79.56190773458763, 
   79.59211981638373, 79.27902817602762, 79.2625528961235, 79.24894942588051, 
   77.2644420901594, 78.73376504976939, 77.38449214314403, 79.77095358358076, 
   80.2123406321851, 79.19458074156009, 79.17804348801954, 79.53607151209226, 
   77.88044990875882, 78.88036214665128, 78.86266451660262, 78.3325051915219, 
   79.28848993738238, 79.5672047040725, 79.45822460096386, 78.21776231687805, 
   80.47409988622348, 78.11638321295824, 78.00885051670969, 
   78.91044466909685, 79.84501258404764, 77.15598587474665, 78.5237024085218, 
   79.89923503505712, 80.2948091211417}, {81.6802690839114, 
   84.53358616661178, 80.0042056039107, 81.19068638364121, 80.86211124954302, 
   83.70563187460596, 79.26382447049292, 80.19296217222202, 79.9927537291246, 
   76.95907646340416, 84.03975216937249, 80.19592442102528, 
   76.77928088278404, 78.12779443384845, 79.77145966716328, 
   80.69065478412921, 76.48482853250363, 79.02726729941935, 
   74.34130454104417, 76.56778477745478, 78.54649709066686, 77.2113287958982, 
   85.18821152933438, 76.67373050488297, 73.60782156553668, 
   81.83720475958896, 80.82986998838852, 79.03168169060835, 
   77.30533529545166, 78.83728948341073, 74.67866598705648, 
   77.65629339151725, 69.55686240801788, 78.31778367695748, 
   79.78349422563328, 79.85133689511143, 79.73378375284827, 
   80.11089216722581, 81.84569133856351, 79.09213422168222, 
   78.07897727888933, 77.65292431107304, 78.9465780705752, 80.20335654798946, 
   79.10846965013636, 79.11447684415035, 79.57239445065608, 
   79.15139321673723, 78.26319335739574, 79.78063300745373, 
   80.64557098657481, 79.21916374576043, 80.09703197901112, 
   77.06090964759417, 77.40461870638572, 79.73395646291674, 79.1060974211698, 
   79.2725922398171, 78.59797630669061, 80.10743801875797, 78.37754986331609, 
   78.37930901377628, 77.93009313877276, 78.65630051195367, 
   79.53359913571535, 80.63258625234016, 79.53955679984041, 
   79.67356112203348, 78.30382744150953, 77.89365874244903, 
   77.88131264850553, 79.14812143502581, 78.31559304462866, 
   79.53562959268919, 79.22340229834353, 79.17703436518836, 
   80.37795412335737, 79.75250440879407, 76.653594413424, 78.95685977612139}, 
  {76.6864804645201, 78.64199164117905, 77.28659221365693, 74.19138606935238, 
   81.73773708165284, 83.48404626341178, 74.45822893523535, 
   76.84139646434872, 81.85724113905549, 80.25137522734491, 
   81.33338253887338, 78.59481986606755, 80.43258994867361, 
   77.58693157823872, 80.92372769568871, 79.44166722369086, 79.0259661076702, 
   84.90420415156052, 84.8300872174913, 79.10828062843926, 85.87119501583847, 
   84.1243377187383, 77.91908628129872, 79.22101119098133, 78.01889020250547, 
   80.01903446650422, 77.9045453630702, 77.51089963613052, 83.58586368082412, 
   78.63501977833042, 88.1951870309903, 72.40130064579346, 77.2242334091932, 
   79.10014555049145, 79.41706925517427, 78.80177863545083, 79.0430883685822, 
   79.93358254085383, 79.54792391581735, 79.23828437437312, 
   78.53008182831839, 78.39483216701532, 79.82299196439062, 
   79.05556015928191, 80.31102974193504, 77.80512492765537, 
   79.28101276154928, 79.39613483000785, 78.18496357631284, 
   79.21146255527373, 78.97148178558689, 79.42716990647857, 
   80.71882153241984, 80.34636556274336, 78.06023532713641, 
   79.49836634472678, 78.82764743371607, 79.88435895375639, 
   77.44572590204774, 78.67398040423065, 79.07285451140844, 
   78.50975327716392, 78.96558976458418, 77.48661846413819, 79.0744627539594, 
   78.51609821314496, 79.00606065212136, 80.42986844663233, 
   79.46989776780599, 78.73939418672406, 78.62535621599606, 
   79.86266769209234, 79.82313642062307, 79.50580973429489, 79.4079512518915, 
   79.52942310020282, 79.80334359382113, 78.29896726487627, 
   78.08011045551237, 78.2998056998389}, {78.56498356662429, 
   77.45695129915983, 75.40835561258507, 82.09985950034316, 
   78.23757627406809, 82.9719993366776, 84.26117043023399, 84.32252813768001, 
   85.21885137896886, 80.3963789124418, 78.81386866366853, 76.89977446870155, 
   82.97266047979916, 74.28789043901172, 79.35693756165449, 81.1132690062602, 
   79.19065820998536, 80.54772512304389, 73.3079447788061, 81.9977968333512, 
   76.60893183145711, 74.18793181581202, 81.37485240808401, 
   80.89651595373417, 82.84803133394986, 74.24961224710147, 
   81.84230405485667, 79.90357177910383, 78.54429563295481, 
   79.26902891365714, 77.97950543277894, 80.56339024526532, 
   78.58528851852044, 79.01317344065188, 79.06526485785133, 
   80.40508683948352, 80.4579144460883, 79.02325346744108, 79.22687786768012, 
   78.50464882733549, 81.22826521570596, 78.72754127342144, 
   80.06217118191606, 80.53361733096344, 80.83927784645566, 
   78.83475487526619, 78.8004219188289, 79.02122397725627, 78.56010129289558, 
   78.78234176053125, 77.7065536286089, 80.50399068403836, 79.80772907060167, 
   79.9934786695359, 79.50469525815598, 80.68278373923519, 78.25607228698236, 
   80.90294210399578, 79.09983445286849, 79.21970459253208, 
   79.33907470904516, 80.20094320197543, 79.7405362233714, 79.90151825612817, 
   79.2892771355372, 78.54243978400385, 80.65221601972567, 79.18962385093917, 
   80.51116516365379, 78.34134298687385, 78.72693917582654, 
   79.61042831015968, 78.3599965987005, 80.20335157917403, 79.70197339715322, 
   78.89040939194751, 79.1860416909801, 77.149682481134, 79.59181317988606, 
   78.23602109637612}, {79.56264683956182, 71.78384119372129, 
   74.74726964482666, 75.96595834338666, 81.00680310051867, 
   79.83627111345926, 85.35455827515467, 81.79417908474218, 78.9962950765019, 
   77.20065595973344, 81.96940421215054, 79.94999793892322, 
   81.94388850972578, 74.11021441157266, 78.80272559689925, 
   81.94670307505972, 83.31612737606513, 80.79866053191483, 
   71.55687637911358, 78.9638434623552, 71.23734873709589, 79.54108995717101, 
   77.790601173948, 85.6090585749194, 84.53694068598297, 73.00329503908392, 
   77.97822979082873, 77.81600789290464, 81.96968270477203, 
   78.32720011481773, 79.42433315437926, 80.29532743196226, 
   74.45428302079182, 78.80819189160495, 78.50548411098055, 
   79.92106268494062, 81.05088165445864, 79.20141521384194, 79.3879669648059, 
   79.0462855686478, 76.99721144369857, 80.67065593610288, 81.75712769026741, 
   78.41496911600697, 81.68140746932272, 80.35719102927708, 
   79.93973422949975, 78.41791843314888, 79.08087594907467, 
   78.33644300995712, 79.94549928593463, 80.27430497603588, 
   79.54963920220632, 78.72287504577623, 79.49549860333312, 
   78.14108473259006, 78.33390438055918, 80.47551375522912, 
   78.80552422802023, 77.14622901709946, 80.01442732393352, 
   79.04069048378025, 77.47392968028406, 79.413426321675, 79.63082338147532, 
   79.96628412088626, 79.96314218437448, 79.69140683735264, 
   80.84924239587296, 78.9547291388436, 79.42802053822396, 79.34742043228326, 
   78.8352218026421, 79.81417192800112, 80.29070048274836, 79.71573524181363, 
   81.02467951081934, 81.00201312366131, 79.09604115050858, 
   79.97725720781447}, {76.23469591750982, 70.95995620429994, 
   74.54190372198529, 73.15870950576416, 75.96403588969208, 
   84.92816909420463, 76.67985985480009, 80.11127174045592, 
   76.53541573717979, 87.23309435926346, 74.61070277844024, 
   76.21930889991799, 82.21164276022304, 78.27059769002793, 
   72.93866193453101, 80.14104583155363, 81.98374222319156, 
   81.97290776413338, 82.65614669374168, 72.94107252724204, 
   74.52725241258716, 80.36611706984748, 79.57873493537329, 
   77.06117847977686, 79.57271208615884, 81.22693614091548, 
   76.10850378470208, 79.70268869872957, 84.7980052492344, 79.40855024812473, 
   82.61491076818551, 76.54959019246333, 78.11640329789392, 
   76.11185333705474, 78.98432639003816, 79.15850711347218, 80.9232549331524, 
   80.97619859859006, 80.47924068791247, 80.10179746423452, 
   80.39214164174757, 79.35710401765748, 80.77081815793476, 
   79.07073550700156, 80.13460705070105, 80.12241214939512, 
   81.02808017801512, 80.34911767896345, 79.96485380480632, 
   79.81677979195668, 81.43374143801033, 80.38873303286049, 
   80.37694961972663, 80.10416680863499, 79.30550484891829, 
   81.13074904895012, 78.29102509935791, 79.54976799447357, 79.4386992058227, 
   78.90308378993537, 79.0429692011328, 80.2941513691192, 80.11388716158353, 
   79.8644567846979, 80.00518153372929, 81.14239146781763, 79.52455276507595, 
   78.29653277404016, 80.53866431855963, 79.80500735350785, 
   80.40229289916194, 80.12585836833206, 78.32288892420713, 78.5922589571143, 
   79.9629670005471, 80.07492950864865, 80.18998683819729, 82.19693770920878, 
   80.25469610937631, 79.48660664171776}, {74.27821016052023, 
   68.98052261057319, 68.13376433566266, 70.36061159235476, 76.1328186111734, 
   78.05665870973813, 75.54972678666095, 77.44131916686318, 
   77.71976074584254, 75.06366218237505, 79.08001115544583, 
   81.17805165375492, 88.00583095652496, 79.48128481571436, 
   81.82307539657558, 81.13536645830595, 82.53035202509882, 
   84.08682044085667, 81.86281634340656, 78.80223729029206, 
   73.34487538245341, 80.80793887524045, 79.83669490864987, 
   77.05382727492068, 78.27376480481493, 81.84274055991256, 
   76.91840026403139, 79.02134175668073, 78.8274955690075, 76.13990534261573, 
   84.2588727395083, 79.47009852347861, 77.99905209323815, 75.58026051039697, 
   79.63558675088207, 79.13066361912114, 78.15030013662096, 
   79.01556518367593, 81.25733653025206, 77.20260144386774, 
   80.24358819463245, 80.86860703700604, 79.1852270019518, 80.00425903642716, 
   80.06810765787556, 80.04597049032529, 77.82551169729966, 
   79.81656039175877, 79.26334975428045, 79.54589980271678, 79.8125465673659, 
   79.53311065088168, 80.2167873203242, 80.62031082610932, 80.0710088767799, 
   79.98416544083588, 79.39209307347674, 79.39555951154968, 
   79.79888322991921, 80.3788921941643, 79.47093291542154, 79.82617186299618, 
   80.80917628566134, 79.36889947547996, 80.27353104505893, 79.3514093211025, 
   79.49026309269397, 80.61629887221923, 78.59578839078009, 80.4272138420338, 
   78.87689408354495, 79.28540878074526, 78.75983572932684, 
   79.35682737468876, 80.30217891436693, 81.21073539702721, 
   79.83727876481214, 79.65250008864463, 80.8910625575177, 
   80.12733834228737}, {70.11034588991568, 69.20108564254879, 
   64.26589067175165, 73.4276521383607, 86.12528401739577, 82.46828837178647, 
   78.31810609991877, 82.74190296430696, 81.80657998879093, 
   82.76175313690766, 81.8049387272379, 76.97085478101708, 83.63134215500142, 
   81.41933146479866, 81.56522469337084, 78.59637846768939, 
   76.59299017649148, 81.4100325777648, 80.01976121095433, 85.06620817145748, 
   79.172795153861, 86.0585846860418, 82.28793708909944, 77.88726869222388, 
   81.24734009661091, 84.03657513708131, 82.64799093634672, 
   80.85883449243889, 87.2966156390737, 86.2153699012508, 83.74458166243363, 
   80.73037018225112, 84.7856669758543, 73.60209582026067, 81.21298852543414, 
   80.55144694542666, 81.2857009378374, 80.83128981916687, 80.79080703855374, 
   81.43021201791699, 79.51870166731709, 80.94344649380442, 
   79.92896159216919, 79.52984939193499, 80.49425134570271, 
   79.62315364109458, 80.80571933277204, 80.68108016735175, 
   80.45345062836711, 80.39031389800249, 79.78021137608873, 
   79.46437677486944, 79.85160857280238, 79.92444279385127, 
   79.55579042885608, 80.05329523183296, 78.53601287857234, 
   81.37184691908789, 80.13425390407062, 81.5085500951609, 78.82835606016013, 
   79.73827291676491, 79.69342219192356, 79.82582337457828, 
   79.68062373316991, 80.6565793329739, 78.76541918599476, 79.48501227735889, 
   80.49397983602596, 79.40187897637604, 78.95970976218669, 
   79.52874364916559, 79.49534431379386, 80.20799411312373, 
   80.47554419248206, 79.14228793574722, 81.91585522537362, 
   82.98198138004524, 79.03865885761354, 79.24216325135053}, 
  {63.31767321355689, 71.39033601248838, 68.57360329571, 69.3468804266754, 
   78.73346483312862, 80.90012621945905, 86.3383238173719, 83.90500049618154, 
   79.93589596007297, 78.41618203836268, 80.83430567553958, 81.5819596142168, 
   78.82268338761918, 77.56165867332437, 84.1167191678242, 78.88276074378379, 
   81.09189159825809, 79.76375034654777, 82.98262159143398, 
   78.77097131368785, 80.58073438529887, 82.07561727935175, 
   77.94171184914046, 80.52856326272533, 73.34635154120818, 83.2309887690997, 
   85.40125802151385, 75.28878657538652, 80.33792998587971, 
   82.08480283306555, 81.74190147638738, 78.66874848848806, 
   87.25601240953506, 79.62505367146437, 79.86420180197229, 
   80.81145897911426, 80.52039505129628, 79.83510755557347, 
   79.87013805220066, 81.3158514284409, 79.24098033481462, 80.81041914948473, 
   80.5125688565746, 80.52662237705428, 80.48549339926218, 81.10146641282236, 
   81.21451725042226, 80.38497578555574, 81.63442718753213, 
   81.79714564053832, 80.63484643921007, 80.09714835837823, 
   79.68790793205363, 79.22297737926539, 80.23921544887982, 
   79.45166863481984, 79.36103469612303, 80.68678532063505, 
   79.86449816425124, 81.74135999076312, 80.66112055631585, 
   80.20496624649556, 80.76462974913514, 81.7783830013417, 80.5709985926651, 
   80.58513391734601, 80.21751618589015, 78.83758890303943, 
   80.65759251740413, 81.30602869944269, 80.5298709317133, 80.28633728971464, 
   81.21540529112498, 82.41320299279116, 80.66257151542246, 80.1933297552462, 
   80.21341089175974, 78.84397750209885, 79.8868169371731, 
   81.09370213940709}, {63.414050630851115, 65.27734445242511, 
   65.69466959708826, 74.4772756208096, 80.68469308556118, 78.92936814058615, 
   81.3822350029568, 81.67553415964066, 77.44205471933212, 81.3327461821596, 
   79.00228410193822, 84.38138168051658, 88.17423435621122, 
   87.56601844552058, 76.83575277528433, 78.23323120643813, 
   86.48071065567748, 80.3034172119118, 84.91104547190704, 77.53456486339356, 
   82.44594667070893, 78.99394781364741, 76.42628581768315, 
   84.40984063089482, 83.30091449646751, 80.2130114543566, 79.62527264282379, 
   79.17138788331658, 78.86325444625444, 80.3672904136784, 76.76783960834969, 
   79.68186938220914, 77.96602356745844, 85.25871671540791, 
   80.82446560407003, 81.27401559420188, 79.73785859227661, 
   79.61192385487516, 79.63931881872952, 81.44306957926875, 
   80.88076921984518, 81.12935905108829, 81.72170266014449, 
   80.05740773713677, 80.76880026340427, 80.27576433032385, 
   80.23880127042287, 81.5900916906084, 80.40915984440232, 80.96361814353283, 
   80.86769823538161, 80.06639197464608, 79.35786672459935, 
   79.83781066284439, 79.19615922600417, 80.80025205046387, 
   79.55481333331328, 80.76414120696168, 81.27688563681627, 
   78.74298245377798, 81.24091503740738, 81.52777145659847, 
   82.38060546010401, 79.4986588663929, 79.41744036338382, 81.67870354347268, 
   78.67796086268466, 80.94357970649975, 79.0708535417208, 79.92518823632975, 
   80.77621886076233, 79.69850042369984, 80.45762371459168, 
   79.56870542082396, 81.77271132002639, 81.31344697857111, 80.8218718406047, 
   81.03270000322931, 79.9544538284977, 80.00613354277317}, 
  {67.53140344768791, 67.42683950960243, 62.67218627609466, 
   62.279266629116506, 78.09735754373669, 82.62638554576446, 
   72.6852418497217, 80.80540463208635, 81.76569332187623, 83.56795602353434, 
   77.66813629604253, 79.87238402234982, 85.11351464955565, 
   79.48039294908529, 77.16511799371355, 81.25890513863737, 81.0302698863387, 
   85.8618513424785, 76.69972005112255, 82.64603205490157, 84.1381080820509, 
   81.48606607237676, 81.12200698151109, 84.95724321658832, 
   78.12863245439927, 81.40914425893793, 80.68836821077517, 
   78.16075601056164, 77.13812308791925, 80.2624322258602, 71.52135635215556, 
   79.6441940770396, 76.14491694177711, 78.96763174478683, 79.15175070141053, 
   82.37309959576567, 82.07748731066827, 80.20679576912453, 
   81.51340277493709, 80.56204642639231, 80.27309443238344, 
   80.25962724258474, 80.89672603975812, 81.87256975558383, 
   80.75758796429783, 82.03291097389089, 78.45713451003147, 
   81.21026528224202, 82.02575213493795, 80.86511552500625, 80.0673163073149, 
   79.94114189139322, 81.14596925565014, 81.00061567492486, 
   79.91020711893324, 80.88829763799599, 79.828386930388, 80.94039463589581, 
   80.17930073412455, 80.84428544486835, 80.14702364752074, 
   80.15931362570215, 79.9874859590836, 80.44632981341037, 79.2131000098677, 
   81.49713389955232, 80.17454842912122, 80.62383580747507, 
   79.93977136297053, 79.21630044140258, 80.66773859790227, 
   82.27617849613807, 82.53350649354773, 81.47344286448106, 
   79.29657221218696, 80.23760562316014, 80.80071934597937, 
   80.99051511528961, 80.34927531989388, 80.98232038200223}, 
  {68.84670715569649, 65.40064461630828, 62.10718996869717, 
   65.43831890811668, 79.83917874800848, 76.7933742534919, 76.62975573626447, 
   84.73770919066679, 80.95134948295208, 76.85576727611117, 
   81.52274074360521, 73.96735303597377, 80.39421145593867, 
   79.42519964689978, 74.65213606143467, 83.79373361122829, 
   79.98598336192413, 77.99594384236732, 83.43557738865367, 83.8466439812051, 
   79.14979275289319, 83.67072973909191, 83.39839903178746, 
   90.94963876506333, 84.05572076589584, 72.70956870362888, 
   85.53488836972433, 79.27436265235661, 75.54616334768386, 
   72.66445190164433, 79.69403377703895, 76.31375475977367, 
   84.26901422305116, 82.14456248893778, 80.86176183853226, 
   81.08574772226643, 81.26439166278738, 80.59526252326789, 
   80.70752585117623, 80.55807564723818, 80.40825895619076, 
   79.67320486865196, 79.53571113727973, 81.30717767428386, 
   80.94193218583396, 79.81594825867782, 81.63932769024306, 
   81.21558078944231, 80.25107576125727, 80.03244264118482, 
   78.86354808317117, 80.21890019454275, 79.37051013389323, 79.6049992823678, 
   79.79592008847152, 79.62142548983755, 81.54949976522079, 
   80.02364576740719, 80.91122180908003, 79.90995541122197, 
   80.80548950098884, 81.13711135082886, 79.64768710056568, 
   80.47956800294673, 80.13125542235589, 79.6316136265589, 80.5065073279678, 
   79.15048692247137, 81.4521141994244, 80.397642616407, 82.00837052425838, 
   79.74638489162194, 80.92994002830021, 81.36628146609411, 
   81.24401142939799, 80.48095712292195, 80.26557939300075, 
   80.58336048123957, 80.63332380238033, 81.5752713275011}, 
  {64.21087378291648, 68.78283560529465, 63.838397022434876, 
   61.61366102406988, 81.54927935140816, 83.03913543851124, 
   79.90696709174486, 84.7366032083924, 83.06801588273146, 81.46945120112589, 
   76.77642141833523, 79.71489896583141, 78.48469264186731, 
   86.17763267375616, 85.66434241797003, 78.3712800504027, 79.96478093590245, 
   73.23509378089922, 88.48961961125823, 82.02972577873528, 
   74.85996287387658, 88.57461200605859, 77.88048489704681, 
   82.09979446021795, 73.60248504694593, 83.45013731195522, 
   76.53392435598901, 83.90534165120724, 81.27667701257249, 
   82.46572586163619, 81.67783017736512, 79.93014567264314, 
   84.87801591353714, 86.24185177890678, 81.51968740785726, 
   81.67561899561315, 79.22859509732216, 80.2850253210433, 82.15451903367186, 
   80.67570690086605, 80.56674905591777, 80.8622350775247, 81.91877773581027, 
   80.5748657866059, 79.98474348023451, 81.78591162273533, 80.7494524280054, 
   80.74291090196957, 80.92828780656733, 80.464695930347, 81.38099229857428, 
   79.6705330659431, 81.24012071478025, 78.51929416817201, 80.67773844475168, 
   80.6105321437176, 79.98685688900824, 80.27950488278596, 79.97551575559349, 
   80.50440101318745, 82.11275661168155, 80.52902662914927, 
   81.66601899739905, 81.7482059258986, 80.45878192220492, 80.84079597043082, 
   80.40074871917872, 79.82882849667918, 81.19143062970107, 
   79.67428195835309, 80.81618137345431, 81.50982116992681, 
   80.50838622181422, 79.24128303485797, 81.35044213644738, 
   80.65471020519834, 80.65364642623828, 81.58276132413984, 
   80.17679216923494, 80.8909571554077}, {63.450085006716975, 
   63.49462457736868, 62.47713001835372, 64.33601310126613, 82.3091683159112, 
   83.91888266668626, 77.52603889188697, 82.71390786879583, 
   78.52624049882485, 80.64236869754734, 78.97371902085726, 
   83.77940386516036, 87.83752294158491, 76.85259787491572, 
   81.57748526707853, 86.46700401541796, 78.7598815700095, 77.08195212449547, 
   79.68281357867602, 81.97919723400157, 77.10310100099102, 
   81.43073919267084, 80.06601846075426, 78.2745914943575, 81.72715508531509, 
   80.48573990331639, 73.01694431825817, 79.48400115050727, 
   82.06473431155482, 75.76815970148944, 75.97701054159424, 
   80.70692048430362, 73.8932829540122, 79.12213044059062, 82.23982341133106, 
   81.11212321851677, 81.87719277887201, 81.60542339651896, 79.3642060789083, 
   82.00352926792813, 81.3630360143222, 80.08111151893311, 81.08788157089077, 
   79.87456414145498, 80.7650579913965, 83.68766858469507, 81.17919733370607, 
   81.40487315224163, 80.50202350410024, 82.22118365720128, 81.8607891725979, 
   82.00043923783888, 82.35718981431353, 81.31288239182363, 
   82.67112367115581, 80.05359006711801, 81.05165655622656, 
   80.60828111512753, 80.19448772663489, 80.67463677290056, 82.201755817625, 
   80.79340561444988, 81.0712772560082, 81.7575607821278, 81.62667755481884, 
   81.77347359373786, 81.92430405763258, 81.1330080911279, 82.64310051516598, 
   80.88242346395087, 79.0964925968056, 82.25627872813669, 80.23225158041645, 
   80.76273063536547, 80.77561126691165, 80.23400903913493, 
   79.55492468592453, 81.04876528273397, 81.02823650083151, 
   81.73917786749324}, {66.39708308538869, 63.43941517550163, 
   63.182766350172756, 60.457161842834836, 86.32261068992186, 
   75.54234876386869, 81.89459600173554, 82.03313218688106, 
   83.71672006502764, 82.69618754926688, 83.73301679403546, 
   80.41401572653649, 79.81533113299957, 75.46586459667223, 
   85.10856762639554, 76.85494041297238, 86.18852424583253, 
   77.97374409830935, 84.1341140560887, 74.67789900834723, 83.08575043073745, 
   81.79967736774863, 86.03630647258483, 85.39708748574006, 
   81.85363691288681, 79.62190312419925, 84.23319435866344, 
   86.08409911607669, 82.79337744634783, 81.05305785359873, 
   80.25809774171188, 86.57963097537268, 82.47968257435897, 
   83.62161565157696, 78.72683011948742, 80.70144241789077, 
   81.90045777884885, 82.08734369193913, 80.63853649300248, 
   81.00446817746928, 80.38033999919392, 83.17757560881672, 
   80.78196704028662, 80.01588219262021, 81.82781559200535, 
   81.47492445355033, 81.84943449491705, 80.5444681905246, 81.32331702844677, 
   80.17504902534313, 82.04424074224757, 81.19094091302274, 
   80.56778759571357, 80.7531132398407, 81.27484364831075, 80.27633700753647, 
   80.63810183056246, 81.75984286484366, 81.42996262888099, 
   80.69741911340446, 81.06839894379353, 80.42926196049277, 
   80.03387225428969, 82.34626693224565, 79.9104308383095, 80.02978092051674, 
   81.34608346896589, 82.68236991658473, 81.00296613678816, 
   82.04556629161769, 79.16496482717795, 79.92421123508362, 
   81.71499871884107, 81.37585763099754, 81.82127720131172, 
   81.68000175655982, 81.634827162313, 82.70819670193194, 82.31467625956017, 
   81.88836740706239}, {59.843688359186935, 54.88830240023699, 
   60.850839521292485, 58.72019948093943, 82.07227048212995, 
   83.58183664723346, 84.28658906978484, 81.22867992833362, 80.7705135415661, 
   84.8105175676669, 83.22306239228551, 82.65722663891579, 84.32422610582876, 
   85.38766583227523, 81.40083045771397, 83.36772882928952, 
   81.31456936659325, 82.30660914571851, 81.79350914400496, 
   86.38713822442193, 74.95050530915678, 78.66488511361727, 
   77.07035797303932, 82.94702929330155, 84.50979296433795, 
   82.06774363046078, 90.20363308589765, 80.97137846504899, 82.7905074369888, 
   86.76860485082472, 79.09903133853936, 83.07180697802161, 
   82.67975002454583, 79.00027250817409, 79.60328641321576, 
   82.00608639839217, 81.63626127136786, 81.53869425024229, 
   81.07271775790858, 80.56538458438555, 82.82616211759378, 81.9013200929524, 
   82.48807435225466, 82.51512098560252, 81.21274360924143, 
   82.13975904690462, 82.30742460310506, 81.15318803541227, 82.7509781316413, 
   81.209127845278, 81.64145901619891, 80.44133165253608, 83.15161860646988, 
   80.91504173340489, 82.20472760910398, 82.68565342197937, 
   82.04929690354999, 79.61753256161529, 80.71867598058525, 80.2718535884451, 
   82.3108143990383, 82.24097215879713, 80.77342137707083, 81.35145888692612, 
   82.46387473997629, 81.89714364527279, 81.74004599511606, 79.6534643501147, 
   81.10049699741661, 82.04671576301776, 82.14428361486253, 
   79.88321785010753, 81.59740194146437, 80.04117493337367, 
   81.06810970544029, 82.17825054658002, 82.36307238373833, 
   81.10094279923311, 82.37863368113645, 79.97168101059069}, 
  {56.04257332668134, 56.63452542092429, 60.08733330661729, 
   51.666296128827085, 81.71634762356328, 82.34837106463794, 
   77.66925986805062, 79.4791511417069, 80.04803686095396, 82.76754311895047, 
   81.28222182710937, 80.64366143036146, 83.47487993636015, 79.4364654004079, 
   81.34489627176445, 81.94102863231248, 84.85301278408676, 
   81.87445245994802, 77.30705931279581, 81.30070325852867, 
   79.39913590790434, 81.88936770884006, 74.6158029585881, 79.60950158723595, 
   83.4473519143031, 86.06995552663031, 82.28472081319444, 76.46069994186834, 
   81.56106575377622, 85.60775344038635, 74.3865578439766, 83.21766429189893, 
   86.37361046817509, 76.8908723729719, 82.26113163417479, 83.36013880207234, 
   80.09738079559055, 80.09790751263671, 82.37298614864609, 
   80.50281294294452, 84.47630025665205, 80.89074026663096, 
   82.69878182603546, 81.21668470620087, 80.39509571603855, 
   79.15694375859533, 80.5326630071776, 81.28311495356431, 82.81069801112153, 
   80.79963291175078, 81.58148075237993, 82.65116524891634, 
   82.51946087888365, 81.98596427591667, 81.56942908432634, 
   81.49101443557204, 83.05121317478952, 80.18264568070265, 
   82.96171416748712, 81.6214904977635, 81.80589369604024, 80.83939230214571, 
   80.9096071587226, 82.31705117343309, 80.63555312504799, 81.52367740559757, 
   83.05817970710774, 80.91707307550084, 81.01532365965123, 
   81.27471019776162, 81.51357912963549, 81.22533381719018, 
   81.11697560188259, 82.19146638017982, 81.51693196916038, 
   80.84327623221841, 80.97858462611622, 81.10131184745553, 
   82.01855010489035, 80.95626369266763}, {52.362960706209996, 
   57.909456635507944, 53.47782582500292, 52.45997856643345, 
   82.69542877714156, 84.44532928468539, 79.21211394561963, 
   81.70003950297395, 85.8839618232993, 78.4205062488032, 87.9674775055725, 
   84.04933440062871, 84.8616933355294, 82.04302971454868, 81.92277289364594, 
   73.56819701283177, 78.80227715374181, 90.63871832704092, 79.6500350011484, 
   88.36293861596249, 82.4043068198999, 82.38436037046132, 77.633045289223, 
   87.0269333154514, 81.47078447020549, 76.89610613642945, 83.61326706962576, 
   78.62396124892383, 80.34766535653509, 82.88933540888324, 78.696786912804, 
   80.5913322134411, 78.70659233142612, 86.7869361103861, 81.68076366468958, 
   81.82344858147762, 81.93506815673206, 81.47710453810329, 
   82.75369187644881, 82.305919065931, 80.5148363103228, 83.38823300772933, 
   81.04889927563359, 81.44761351373162, 81.16998898278344, 81.944370261681, 
   82.40019180404781, 82.59330300682478, 80.47267192031688, 
   83.10133353815002, 84.33820391938474, 82.55059882987666, 
   79.82154757437279, 82.20761177411346, 81.24171816468208, 
   80.48167342042765, 81.6947456373237, 81.25962800133648, 82.10850733589632, 
   81.78131356194686, 81.68649071110184, 80.01636616825147, 86.0449213061807, 
   82.63768636584442, 80.89279770230935, 81.3096961097545, 81.17924368300896, 
   81.04595414525411, 83.45377677512691, 82.24403931314524, 
   84.18728436342062, 81.00844984920235, 82.613942411267, 81.7554790860231, 
   81.23506239800403, 81.99654140881742, 83.91337207108299, 
   84.37823474022626, 81.14910759248687, 81.87444063313696}, 
  {55.18209706634332, 58.98713355134448, 55.597944035153866, 
   53.968472164734365, 78.88730553840186, 81.86952416531061, 
   85.18329774025607, 77.23595155641026, 83.36549066026268, 
   82.39131724345796, 83.66379172932952, 77.8945504785103, 81.94916712802795, 
   79.53661496038751, 82.01952852794008, 76.68649572099092, 
   84.73383604212454, 83.17728209186714, 83.17041040179708, 80.9547912562198, 
   79.94060172057524, 85.20805508499905, 79.19513674794099, 
   84.80375299225143, 76.4078511144622, 86.40766690386876, 80.83307696358229, 
   84.5063360997551, 85.24930922670873, 81.43923499313561, 79.10423595809137, 
   81.12585772236393, 81.660461514787, 80.92230798643529, 83.2607586667483, 
   81.98227704190093, 81.15130485627637, 80.80577222347445, 
   82.07529485193017, 80.03384508536689, 80.50548740346498, 
   82.31062578752612, 82.01896029140224, 82.89563640918115, 
   81.98291307653571, 81.92851621307304, 83.08644144897889, 
   81.64347127133969, 81.53263232944398, 81.58901905515009, 
   82.01618298068351, 80.63603276054397, 82.92413057038944, 
   82.47622446947533, 82.25274061414703, 81.99362318838767, 
   83.46359638011135, 79.83877392731773, 82.43197302747741, 81.2906727386525, 
   82.29785230249342, 81.46545806400114, 83.49860432352506, 
   83.42295237836488, 81.10563809771125, 82.23993922416335, 81.7172077175945, 
   82.53366928678781, 82.0925275517695, 81.87167573098871, 83.0383028318603, 
   83.29982820381393, 82.06170043880806, 81.9257350056741, 81.18489989316498, 
   80.0734411676626, 82.58478743200006, 83.04788390117307, 81.11631112743312, 
   80.80006343524855}, {53.39388360311334, 57.52623236864362, 
   57.46699081816781, 50.192768800356575, 84.18881756707843, 
   85.20327579483019, 83.13603498728088, 81.26666330893411, 
   81.59850571667025, 78.46528336525249, 84.22612131498633, 
   82.97279764247685, 86.76085437061272, 85.4846844884883, 82.64161177623555, 
   84.57397095070998, 81.48112574277765, 87.77467436260773, 
   84.45494735715602, 87.20033201999296, 85.72339684788341, 
   88.86225516978863, 81.72521062666368, 79.97516336072661, 
   81.01739472365146, 78.7064148342879, 80.37426548372885, 83.61527031493003, 
   79.52369325945004, 81.81736357293117, 83.9108647164024, 86.35891240196177, 
   76.2395461717697, 78.05129655308541, 83.00225662353085, 82.35196460034716, 
   80.51333210172952, 81.41719309700018, 82.50137741795409, 
   84.40091764041367, 81.48075125366657, 83.0020200697797, 80.60629417552161, 
   82.26083912148951, 82.2606819134769, 82.61412754531435, 84.32326813096168, 
   82.72684623800292, 81.20478253736182, 80.35919390249217, 
   82.66047239150762, 82.02328118724297, 83.34505646015685, 
   82.02411708425106, 81.79667496363106, 81.2813249401585, 83.14746375021878, 
   81.9051075542133, 82.52334920907798, 80.91203041563682, 80.69459582819893, 
   82.29284226546383, 80.0374660842011, 80.46916953143736, 80.50483864755185, 
   80.30491402909311, 80.46152714658862, 81.0805234119358, 81.55503268030732, 
   81.68662765604233, 80.43454832865805, 82.17099382380786, 
   82.67396718268489, 83.05657094296613, 82.16063168400937, 
   82.22075980424941, 82.14242256548246, 82.92508942217589, 
   81.02028499179109, 82.41878969551564}, {49.65464008281055, 
   54.25504471760461, 51.33221611350877, 54.879559601541146, 
   82.49434105790216, 85.4335639834842, 89.2433537719464, 84.80346414611817, 
   81.7367463450243, 82.81779423005034, 78.485845284069, 82.25048666026554, 
   82.69048004755133, 78.58039246329581, 80.47802283229198, 
   74.63817032161302, 80.21143422120954, 86.30220725253207, 
   81.76527227081452, 86.18758410900323, 78.72835754076664, 
   80.68946141938189, 79.92092972931795, 90.18655376426744, 76.1948477571509, 
   81.27422256497697, 83.79500328652462, 81.34437927880364, 
   82.39172812159592, 78.94580382952465, 81.89269766997012, 
   82.55651100966597, 75.05216816214123, 85.57700493172581, 84.7543788199923, 
   80.5584317725052, 82.25531439242579, 81.88256541935664, 81.50164779108562, 
   81.80561574758511, 83.53796817232761, 81.61480582764642, 
   81.37887597159437, 81.70710429900066, 82.85745170432739, 
   80.97117623092073, 80.87227839834571, 82.1644440110955, 80.80086168934305, 
   81.19070150687993, 81.88593877653332, 81.68138802042024, 
   80.07539871349209, 82.6165433123235, 82.06405848360697, 82.03958945796177, 
   82.41514376619429, 81.02461896949214, 80.82730461579126, 81.4273291651963, 
   82.26152903277034, 80.47179367901816, 81.24962406332395, 
   83.01218115645644, 81.36623591079783, 82.61640426353468, 
   83.80732313247063, 82.71630460208439, 82.64330808317573, 
   82.06741116977341, 83.20038215085594, 81.48392761313468, 
   82.83375568174966, 83.43022289531885, 81.09017680045957, 
   82.27376649595512, 81.52720823962628, 81.92669154927958, 
   82.47001975586831, 83.7178172165305}, {51.27636988070766, 
   47.294537771675195, 49.58812041607853, 46.59157399009133, 
   75.31681069130471, 80.94048047775415, 85.56346976455177, 
   81.60321115449779, 85.13880065400943, 87.62488210173314, 
   85.50522899437895, 75.32820457059067, 73.47827814373208, 
   85.27899433178224, 83.56651308032322, 78.09137661852168, 
   78.76769776128307, 86.5516582366624, 81.77194590888674, 89.40242659750686, 
   79.93886852562979, 77.43319659877471, 80.75876822529197, 
   80.98332169230419, 85.4601194771488, 82.36964378724467, 79.72620099140313, 
   77.72384479673073, 84.41684818202873, 86.10594187209107, 
   77.17467676331367, 79.95607186876907, 86.09794944249157, 
   90.64280236066703, 81.78944678543789, 82.34137773290286, 
   81.54196846477791, 82.65467477859869, 83.37325277502129, 
   82.84254182743709, 83.2790508554911, 83.45510699420258, 83.32359865534762, 
   83.1021318267151, 83.99801065987059, 81.79537422066159, 81.37765926328996, 
   82.82056444370264, 81.53540506122962, 83.16085057274857, 
   82.40369594165539, 82.84486911746882, 83.29629556014315, 
   82.24607627980872, 81.07342355547665, 82.24622653465477, 83.3385060721263, 
   82.9480633077574, 80.909723501621, 82.61215751639307, 81.60461611066029, 
   81.74412458390896, 82.0157982626777, 80.54386448643267, 82.60547880741895, 
   80.99706948689, 83.7405099389023, 83.80765717276184, 82.39571767761106, 
   81.30616349583698, 82.4084653306053, 82.47168197936881, 84.13803890480888, 
   80.62345431574178, 82.70590337927172, 81.57423742775272, 
   82.09268573896223, 82.00849386704523, 81.77595668248519, 
   82.35135141001263}, {109.59512823455381, 103.31415536118024, 
   102.02781291030801, 88.42516137910528, 86.97524683583607, 
   85.21210516723336, 89.95184519716344, 83.27583008095425, 
   87.44858730870573, 91.23010177725281, 86.13914273298171, 
   90.66646124761326, 92.34461624685736, 82.85035933358256, 
   89.59629529650128, 81.67908050278186, 84.3672451297745, 86.4202507467971, 
   85.93260705138974, 85.43783428249878, 88.13291157826883, 
   86.75310304757174, 87.2511912049634, 88.10556774405529, 87.29816251653442, 
   85.33430068424695, 86.42691808723968, 87.91815627996326, 
   88.46506827986289, 86.33539078847504, 87.20226687072173, 
   87.93949326306776, 86.22866102030511, 87.85206099643064, 
   88.55559563922115, 88.17045407401632, 88.85705943187952, 
   87.51202216247263, 89.62036674232155, 86.43504893855919, 
   85.60240315357075, 88.11626630254655, 87.49117608843989, 87.7564050255287, 
   87.247843692379, 88.64776615046603, 86.80422738831159, 87.41069072493616}, 
  {110.3809986051951, 109.8486069306953, 112.6327966252658, 
   89.28151742307077, 91.6692449637336, 85.58036176523244, 88.74161956015782, 
   91.50131608808282, 89.88585841327593, 87.73243332696055, 
   85.95747968192244, 87.5902723170357, 96.06895291260014, 88.85858727451354, 
   85.93373430486466, 89.31944353587275, 86.09174122027235, 
   89.21239650080032, 93.7148004943328, 89.87311783124899, 90.65158274216542, 
   89.86911957970742, 92.68410723495592, 90.53344647039188, 
   89.39057890726369, 90.43862337682125, 88.72664512650937, 
   89.44295547043151, 89.13496186983394, 89.39837060188407, 89.7414016338994, 
   89.36271442920112, 89.88809649860767, 88.64836087383595, 
   91.31774965804686, 89.55984458066109, 91.73463047396253, 
   89.87149904318373, 90.31674625797504, 89.63651656023086, 
   91.51459902787548, 88.2354859208344, 89.03318526987928, 90.60560783486132, 
   87.49858498983903, 89.8239572689372, 89.16169082284543, 
   89.23794836320394}, {112.33875415283238, 111.93990480919639, 
   119.91378967722056, 89.47349859925443, 100.66735981762906, 
   91.42025549510076, 95.09072656415468, 85.80560209017835, 
   84.42785144002748, 91.21632268030143, 97.06665980921501, 93.9727570458977, 
   91.01200753103076, 92.47864749967087, 96.07273671905162, 
   93.22670261649259, 88.0634018040435, 83.65925353632954, 90.4063277416933, 
   91.349498455221, 92.97514939178554, 89.93493704523486, 92.1457123430223, 
   92.96403516563359, 91.90306888468774, 91.13878160565876, 
   91.72261942359893, 92.18557536989178, 92.54031751219713, 
   91.01493846609362, 92.60108484014927, 89.75638566873177, 91.5124949236122, 
   91.71035237416902, 91.38061929251039, 90.13606871921863, 
   91.08419042202034, 89.4320477888989, 92.88431475155541, 91.18942365346388, 
   91.11241760948452, 93.90418790482966, 91.64090517675423, 
   91.97303749583955, 90.37818605556754, 91.43854233314264, 89.2152369058432, 
   92.02419715280509}, {122.02176387013309, 123.37836227959981, 
   116.7251548459693, 100.1577298807715, 102.82990946293268, 
   101.1743398659482, 96.4907545752324, 97.67006440730636, 93.49827666303402, 
   94.5710387641886, 94.92837326678566, 90.00030547390773, 94.27542573089684, 
   93.3570411790089, 90.35304436198192, 99.53688080280537, 96.73192655241947, 
   92.4783357007877, 87.60307046541251, 94.17744540160393, 95.17922846353025, 
   95.659632309655, 93.17996179009177, 93.19192163562022, 95.32054664842617, 
   93.49708336825174, 95.1211369619427, 95.96602791395061, 93.54301495397628, 
   93.48864499648944, 93.38050899785755, 95.15066024210559, 93.8033061684342, 
   91.90960665655726, 94.93199716864096, 93.16596181909978, 
   96.15867686012291, 95.52388893640779, 94.7735199492246, 95.93726623321275, 
   93.32959910323036, 92.71905930313503, 92.63673211774292, 
   94.54164620053962, 94.57545298795358, 92.45579905327438, 
   95.12864371633316, 92.69786312240481}, {124.0050416258416, 
   128.33428823168373, 130.03954662666462, 95.70830082378428, 
   91.30626831096514, 95.94097949471653, 97.21107458117618, 
   99.82063856126295, 92.39047910918181, 100.7514437025231, 
   95.93560257571534, 98.28854294945158, 98.63314398413671, 
   96.25733550960581, 97.45893166073881, 100.97269146660331, 
   100.65612232377781, 93.07793714131961, 101.00867824710473, 
   93.7877095448801, 96.11592195784473, 95.65464939125008, 95.99844478457213, 
   96.84266763358886, 95.30813094226411, 97.33639274070248, 97.6561993792244, 
   95.49101121355193, 98.68204200248474, 96.84955170095658, 
   96.47935036230867, 98.42728882636425, 96.12755738671822, 
   96.32655448390025, 97.50023835158241, 97.52385896592682, 
   97.59039632519075, 95.50642853470656, 95.9207271549096, 97.33384012104753, 
   94.69076087180441, 96.19580570857286, 93.77345723130456, 96.4552276282797, 
   96.55648498052872, 98.302257121002, 95.45808559921939, 96.40338372855511}, 
  {140.1965098792357, 131.03419762456778, 129.63287174338956, 
   96.09589810382988, 94.21516657948166, 95.21753214764473, 
   91.07598002482469, 99.61260410178053, 101.27964784589581, 
   98.57439979800768, 99.93851669361872, 104.1868255488509, 
   90.79000871857454, 100.78923398699966, 102.37837199719759, 
   96.52838043560425, 94.71231422041919, 95.77633366574149, 
   93.14120046416421, 96.10593692330103, 96.33024869221565, 
   97.08487012671694, 96.667115037628, 96.8569618183586, 97.09451560561668, 
   95.54437038800044, 94.91079071657154, 97.3462429463226, 96.20595337834763, 
   96.52301842940294, 98.29393909418958, 95.8848623988186, 96.72480091383883, 
   98.48308655947208, 96.66445550901435, 96.2050267538964, 96.78110772606699, 
   96.09818366608036, 98.01851720412951, 96.1921241522388, 98.19615506302026, 
   98.3014328475878, 97.83238775342824, 97.20205151692917, 93.76145223616908, 
   95.44806351041302, 98.23985996597929, 95.69385059661799}, 
  {134.617717981326, 121.487173897823, 128.77166449317306, 94.88907151747776, 
   98.10622178234661, 104.36439332182383, 99.24828957899359, 
   89.34962466544556, 89.7987373597094, 98.44474035009533, 98.63875145119991, 
   96.80022115499483, 99.52043482545056, 97.36897797660573, 
   92.09069133706171, 86.51778227094316, 99.67235317712937, 
   91.71298277694068, 98.68114427378796, 94.85489408272625, 
   96.16936926670368, 97.96159379645486, 97.57536964501216, 
   96.52768627808229, 96.42061511395748, 96.89367624619267, 
   96.68599811640166, 99.62434261952531, 95.35766274661104, 
   97.37494977491917, 97.18887264398556, 97.18381492433329, 
   95.90210255767424, 95.57298829696371, 97.80872101929818, 
   99.06201123815624, 96.90760889679657, 97.25279510255602, 
   97.60741912679516, 96.17505044524165, 95.35758925194733, 
   97.89428464394776, 99.04482234175167, 94.299575316276, 95.51965419507384, 
   96.40239308574832, 99.64744390259378, 96.9793983174871}, 
  {126.2432057763157, 124.84831396807911, 121.70682821459428, 
   104.39336612964331, 99.58872211431725, 89.4394224103153, 
   98.11258077058758, 102.21431556592452, 97.72131703521546, 
   94.71613893127743, 94.04971837546064, 99.1005363833759, 97.56552489590597, 
   96.3178928448918, 96.66532868846977, 98.82144547079558, 
   101.34431213171479, 93.9836982763231, 97.70361235975135, 
   98.07550942656837, 97.15566936072923, 95.58017988693616, 
   97.02347005796821, 97.80552487109262, 96.59237159784873, 
   96.82037760406978, 96.26225698626047, 96.14259453607849, 
   97.04960111495146, 97.40790225168388, 95.76278370864316, 
   96.92544939354538, 96.16162945015026, 97.29281742670274, 
   93.31185140264401, 96.76889554343511, 96.95694932109365, 
   98.59187954668849, 97.83928648828739, 95.87803797539736, 
   97.01082742338842, 98.0565567776305, 96.31611948432274, 97.04821877544167, 
   98.10966753126102, 97.94268336220424, 97.60603212098587, 
   97.67170119988363}, {122.69143092485143, 123.99998685772883, 
   125.33766530264364, 100.6572406711395, 95.29987692834223, 
   94.67023653559683, 98.70702051134607, 94.71586877761959, 
   107.8276860385294, 97.17938565197652, 101.79444087423947, 
   100.06243594121956, 102.19352971969516, 93.8813745254196, 
   91.95048340050525, 100.4199325536857, 96.78032606174745, 
   94.53246379120215, 97.96560643078256, 98.50279828388302, 
   97.24333266802878, 96.41541591625766, 95.5131395409218, 96.7344888909602, 
   99.15663453139895, 97.1494684497216, 97.14066758735548, 96.47187890937302, 
   98.60950329775075, 96.68510626729577, 98.59735741659476, 
   96.28054920396096, 96.66178973881419, 95.80556131886964, 
   96.92943389817748, 99.12648129978606, 98.37528857498259, 
   97.77675955120033, 96.46518068447702, 98.23369336941188, 
   95.32400094076729, 97.62889666171216, 96.81647279921897, 
   98.68149449199366, 97.34092720084158, 96.72711180088221, 
   98.19473457966228, 97.33969857011722}, {121.74309964602091, 
   116.06193468211612, 127.05336386556027, 93.6572799067459, 
   93.60494338013663, 95.87752265862373, 93.98328816304617, 
   101.71705001684819, 97.90317772148077, 96.94315508574029, 
   101.96118215358598, 95.07471834409411, 85.90457974556048, 
   94.89654353807725, 99.61597358891196, 100.30940839742064, 
   95.13504420483294, 97.6736573557069, 99.46104044245243, 97.45568189249396, 
   97.07166267917577, 97.46310535563917, 95.57592317794429, 
   96.04755042439791, 96.9710015826622, 98.99870834754961, 97.95091462497786, 
   97.28874003825149, 96.77583809427729, 96.74265102490597, 
   97.44713951706618, 96.53230661284985, 97.69595170412128, 
   98.63623395681833, 97.08799651204468, 97.17453101396333, 
   98.00365491225939, 97.92666110208927, 97.73211783939377, 
   95.98934940728066, 97.56990952561544, 97.74309008175808, 
   96.59704942915843, 97.2758233683127, 97.38116692398361, 96.91271965900611, 
   95.9105653271855, 97.64449129815455}, {120.69174780951, 
   126.97659802203175, 122.73607956572818, 88.59288362201949, 
   96.27962134648456, 96.20935423452788, 99.85002054276248, 
   96.85934497884972, 93.25180610471068, 96.32523365672353, 
   96.68697132689132, 97.55560827468328, 98.96899120556637, 
   104.21241114686794, 97.72603475920609, 97.36554908969481, 
   96.49894434352676, 94.09467603391997, 98.66941570902085, 
   97.99738813638837, 99.25280487447489, 97.13195435671173, 
   97.70313061979891, 98.16132821545843, 97.66624422385927, 
   97.16606138641112, 98.51949851642406, 97.47906643126163, 97.8109679682633, 
   98.38766951213665, 96.23727110322916, 96.76541880949563, 
   97.84708301138555, 95.86711602396535, 98.57405192296841, 
   97.89171586212971, 96.50914922838449, 96.9217022664601, 98.11436267425785, 
   97.39044955738885, 97.61648726109793, 98.94424072114856, 
   101.04169223396396, 97.87013094632272, 96.40838647837349, 
   96.96942411958082, 97.14267001265593, 97.73265568758526}, 
  {122.88657593740497, 121.16935087990359, 115.57338534456122, 
   102.33279702513964, 95.70700868825749, 91.96633551091873, 
   98.4912303767328, 94.13330372855498, 98.52647705415379, 96.30814335667928, 
   99.31398929158031, 99.76644168375863, 101.09989722849392, 
   90.94300818112144, 95.8923613081342, 100.12207914541048, 
   98.45233886586556, 95.74719071359523, 96.39636993557227, 
   98.20012308764935, 98.31207895024362, 96.75020822805634, 
   97.11863992743423, 97.07243948265308, 97.44171681279967, 
   97.41286345298404, 98.34601954883308, 98.01004090351344, 
   98.32373696949404, 96.49372392439196, 98.16627229390784, 
   98.33668639788254, 97.22922062761259, 98.41519488775849, 
   97.48731892186761, 97.10489358789516, 96.0852586419177, 98.42128186470464, 
   95.24166668336883, 99.96284004016981, 99.27085237674416, 
   98.10214806696689, 97.52821914873104, 97.9585142365182, 97.86296522099205, 
   97.38033362336321, 97.63817044827398, 99.35591760957963}, 
  {114.55563894089849, 129.85942875269242, 121.49077257671954, 
   98.29340759481794, 108.2714301124883, 101.33523783851834, 
   96.11628471336304, 100.60728050721636, 100.51518072386357, 
   101.36408363165312, 103.07100961245057, 93.20339570775505, 
   103.54049142790967, 98.78830636432596, 111.49770903089363, 
   95.6597536091129, 97.71046840366196, 98.48998282120058, 
   104.35106647643863, 97.97340592890515, 97.43538880076247, 
   98.92787427575561, 98.11695791065561, 98.56666990786393, 
   98.87554891117412, 98.94202705739217, 99.4344049341986, 99.3369017418061, 
   97.5855564944402, 98.81237864006818, 100.17305119123324, 97.1348582490537, 
   97.85736672086182, 98.25741265462555, 97.48540977485234, 
   95.17650426290814, 97.11751914452898, 97.40541223298129, 98.6527635240404, 
   97.87506557200214, 99.23305835302573, 95.84230844662885, 
   98.24464668601755, 98.26391051248993, 97.6893292341858, 98.15863345702448, 
   98.93731465993326, 97.9379567886735}, {117.84191838036246, 
   117.17983273009062, 123.67584994326486, 99.9624202248302, 
   96.35603266121794, 91.3637509096296, 103.34175197495456, 
   97.80440755023173, 95.76418365268736, 89.39329539194793, 
   104.07598190604674, 95.27923192387667, 99.59783022235528, 
   90.69190799729789, 95.34719032122615, 98.61123097009776, 
   97.56975468453255, 93.50774807107017, 102.51893695739324, 
   96.29236193405035, 98.99137950831121, 97.72899969106724, 99.1745233669639, 
   97.69566249674402, 97.86162712302075, 96.64567885493386, 
   99.19374727297019, 100.16542666349167, 96.75586585753415, 
   99.20132841821471, 99.4122255105865, 99.151291282315, 98.56126606222271, 
   98.08742162721421, 97.12310376026494, 99.5176547773624, 98.33551204320291, 
   98.63716318212988, 99.6686102892815, 98.38708519647011, 99.16920645823991, 
   100.35817763582585, 97.94581386904315, 98.7966117061966, 
   98.46819331716597, 98.49272551603507, 98.4220090126209, 
   99.02191463940329}, {115.4405990098536, 112.68255241897155, 
   112.18808976399161, 94.47112363858508, 107.65991679089355, 
   96.37614911812065, 94.32832445467918, 97.03249468340195, 
   99.86681729991128, 101.18474425647636, 98.20778604017406, 
   93.07041862676533, 102.67699888839559, 98.55881297889331, 
   97.5031324367747, 96.60008082898, 99.95109918550547, 95.5448245313795, 
   103.02365052337277, 98.36544705960608, 97.8426561348217, 98.7951577743194, 
   98.00106527227804, 98.6917919351134, 98.22670448134599, 97.12188456595766, 
   99.19933013618294, 100.22283074097787, 96.09123775092336, 
   97.67384873352944, 97.21927060086338, 95.85556291216425, 
   98.87991184803396, 99.35086974135272, 97.34051691813708, 
   96.68599017399791, 98.88364616528787, 97.93502890445497, 
   98.34453454793042, 99.86446767022505, 96.65429968662829, 
   98.62647331577452, 98.21285273678767, 98.18759618298287, 98.8591433652225, 
   98.71709299535281, 97.97649849809603, 98.44055070470533}, 
  {110.44925716408098, 113.54554593947796, 118.2225805425413, 
   95.26033127799201, 94.22530819648142, 92.31150352810455, 
   96.35980944131452, 94.24573168281034, 95.81491975288824, 
   95.14031244997825, 97.1765830145878, 94.37960639871328, 99.51800865696714, 
   100.71157928623188, 104.13333336438428, 103.0137463601719, 
   98.54268835101529, 95.38502944787614, 96.19277234224464, 
   101.7751576445923, 97.7914223180228, 98.57363810676875, 98.65583448242384, 
   99.97921181904304, 99.77411586656895, 99.42906700138587, 
   97.80528648623053, 99.91892600973605, 99.3010803650813, 98.67188282692925, 
   97.66438198718862, 99.96642891789418, 100.87168333200201, 
   100.89423641753791, 97.37954784682738, 97.40887626764399, 
   99.22900028951786, 99.17934498740316, 98.84349330079218, 
   97.05737551069387, 96.42910958285988, 97.93135470961758, 
   98.68092528953116, 97.29670459811335, 100.89236517184364, 
   99.60076826283787, 96.73235755870458, 99.13988528350454}, 
  {114.83952500354114, 120.95134357955855, 109.91127457610072, 
   101.69393514950997, 106.0564453718852, 92.56566455712655, 
   89.98210412731342, 98.00239270515542, 102.06469779871838, 
   98.57341221545303, 102.8610691105264, 98.22589250067091, 
   98.78562010722165, 92.11118649681246, 99.57517635393779, 
   97.43863140899947, 108.90692003264961, 101.47333923579693, 
   99.87018358264305, 99.08159029550654, 100.09842661749651, 
   99.12993059171013, 100.59129686499018, 99.06218642675603, 
   99.56381546551079, 99.22212470156887, 98.70287137230282, 
   96.57347461662604, 96.85793476360917, 98.69005274922672, 
   98.89400693927153, 100.83492999356176, 97.38049287196975, 
   98.05369703594148, 98.40707667523705, 101.16465906698886, 
   98.58647838290025, 100.6268286803777, 99.23858044212196, 
   99.25378251088033, 99.54364641324123, 99.45849477959281, 
   99.13313566603124, 97.68354295346461, 100.10049124952641, 
   97.80730908590147, 98.35767660113112, 100.85640074904131}, 
  {98.85614425870413, 105.96822165507612, 101.45123888561004, 
   107.45776483697345, 100.2111607003639, 97.27859360625409, 
   104.39454651947554, 94.6211922233827, 102.36497365675802, 
   96.74674508572035, 95.62890849232144, 101.25642799826821, 
   99.59976361588372, 99.453325052917, 92.16440313484418, 91.14320216878833, 
   93.46698767070134, 97.27613377230983, 94.94069906921027, 
   99.88185898557882, 98.96388717026947, 100.27291192049306, 
   96.90767960098782, 98.34690853837245, 99.25205386149986, 
   98.44131806300751, 99.28616031923653, 99.59995899330924, 
   99.42062548232691, 99.26133769972822, 99.90413029321837, 
   98.98424052548528, 97.22991912119257, 99.06441585369251, 
   99.56303607072157, 97.12878612964126, 98.35747370473716, 97.9743209506894, 
   99.03453127677908, 100.2428876333054, 100.67853807736851, 
   100.84311727452678, 98.10946320664738, 99.77932240436213, 
   97.6508951063178, 98.92430950354013, 98.51953053561336, 
   100.04910126504512}, {101.37780069418764, 108.10061024123303, 
   110.15679754535945, 98.1511330041314, 106.10060982611651, 
   104.81264479462928, 97.44461064963441, 95.00088138269913, 
   94.24868867674674, 96.59760625439247, 103.02748576913493, 
   100.03808054942749, 99.02668664199324, 96.89807385518844, 
   103.85723725707584, 97.33681190677567, 103.78913718497219, 
   96.65718593023647, 96.0810166534821, 97.03021011820591, 99.12922102824402, 
   97.77362955012526, 100.73793471011948, 99.33390477452281, 
   99.65808912565784, 100.49714932525947, 99.81831670167591, 
   100.13202491859285, 100.61005139292462, 99.5841917137767, 
   100.84902687584184, 99.11140263204277, 100.69179790632064, 
   100.45951997641976, 101.32369083007994, 99.10303291987013, 
   98.22091871316331, 97.8795455428016, 100.95934163279568, 98.8249920062086, 
   98.87548201496577, 99.26329086407517, 101.46190955914128, 
   100.18669487037575, 101.52937012947585, 100.73339798249012, 
   99.61011923589587, 99.59434085763851}, {108.72529944753308, 
   110.33912154644402, 101.62311615724252, 96.81580604350667, 
   100.55871932350792, 99.27136789930726, 95.06588000627963, 
   99.97340798488038, 108.0449432691496, 96.01667355531036, 
   93.50895781583601, 97.70872225222702, 104.96239512936432, 
   93.74595550299506, 96.20745357914014, 97.63111300910586, 
   101.22353769064746, 90.22933977303803, 92.45454378051669, 
   99.34412587869313, 98.1083398568314, 100.92837491088743, 
   102.12665248140492, 99.10718859128133, 98.87279453099354, 
   100.76398085872093, 98.91621170569941, 99.13723034070605, 
   99.90802911409006, 98.84536543038124, 99.1409782000521, 
   100.63300189256518, 101.23400723602364, 99.77245822650238, 
   100.28152514981706, 98.69404845611767, 99.42318743542944, 
   99.28425628262023, 96.77945998206302, 98.16991356324952, 
   99.48709273190806, 100.8475421514966, 98.94157767108743, 
   98.60262266363675, 97.58338340712474, 99.82441459006776, 
   99.57970796580459, 99.50916787920157}, {105.59251597687656, 
   99.91307158322677, 106.52467103514523, 100.9319196761856, 
   102.29053277213089, 104.12805781365772, 104.86015849462291, 
   100.32723447954564, 103.32732681484671, 100.11063566885032, 
   97.566242309687, 100.49166156002775, 98.38031650673051, 97.4344106943577, 
   96.65432417321941, 99.62108923886821, 98.72313695304226, 
   106.4376882891367, 97.09298863561793, 100.22477618936826, 
   100.34088247619412, 100.393753304999, 100.41002867013336, 
   98.22214358339679, 100.32706555007974, 99.95711231326223, 
   99.51951633629574, 99.98497393769567, 99.11147638696988, 
   99.22138757940692, 98.1783786033104, 99.39210648844133, 98.44109571073247, 
   99.44126695999918, 98.7259140309778, 98.24183564867873, 99.00936976257879, 
   100.25789568940229, 98.38667529597426, 100.94494998051474, 
   99.45105025607654, 100.50621438163165, 100.73426978356947, 
   98.88092664271359, 101.17104140874619, 99.0397794108149, 
   98.68575652062303, 100.42855303355742}, {103.43347828624547, 
   92.01769705155296, 96.4597431005427, 96.1625532362662, 93.17951380243755, 
   104.6191757100918, 100.94980681035568, 101.8403824959151, 
   96.5533763021405, 101.50330225100356, 98.36570305266662, 
   103.75961587830342, 101.34359173128001, 102.13918532471632, 
   91.89706464231695, 93.07438411549697, 108.56386888138478, 
   102.25457840723122, 97.72264761719401, 100.15442675775796, 
   102.91615971527628, 99.699028808551, 101.40402851858373, 
   99.16639984302218, 99.04914746497911, 99.6671770238739, 99.1045417002329, 
   99.90383451297684, 100.2579029428836, 99.1796183199615, 
   100.63734513935822, 100.70092221673927, 98.74031651583743, 
   100.60138934702353, 100.58519392966488, 99.3043544808223, 
   100.93121803833009, 100.40132530008704, 99.82492879314486, 
   99.44572624928938, 101.84616161948767, 100.38060927526755, 
   99.29186959538069, 99.30337215900504, 100.04223378254297, 
   101.62115974826341, 99.6550560435148, 99.44635803957843}, 
  {98.42870015692245, 94.28633162931106, 98.36575915817278, 
   95.41704471831156, 93.32871619677151, 98.45542751555556, 
   94.97453190374239, 93.75324562640931, 104.30994037268702, 
   106.49305703625484, 102.34400948337513, 98.87162485004853, 
   106.32390786629176, 98.90531971007412, 105.78260887627016, 
   101.17151857220085, 92.38390702205861, 96.72892939900323, 
   99.92244095881235, 101.07152614524968, 99.23277318246818, 
   100.02812194768774, 99.70739272366372, 99.48225443407297, 
   98.93615460663663, 100.04677252232563, 99.27985388425479, 
   100.65941091015823, 100.86724556524305, 101.93495879519942, 
   99.95283944587693, 98.79076401589201, 99.87823651055277, 
   100.24039881921843, 101.40178968555036, 100.10379396271449, 
   99.66185234536164, 99.85268475134936, 100.71385722524025, 
   99.87100702500449, 102.68836080202357, 97.46247979234599, 
   99.99387839427503, 102.22436624814412, 99.37116203061076, 
   99.89257860448298, 97.57925805877352, 99.52348660652846}, 
  {103.82488093168307, 96.5990853155862, 91.91007699268398, 
   102.88167958690401, 104.70710912569682, 99.12743659042522, 
   97.22994298791667, 107.07931854796684, 103.55313771824746, 
   101.60687873682832, 102.29593456790646, 108.35298298157774, 
   107.30539263914265, 104.29080041902955, 97.71751301888304, 
   94.53195075184333, 101.90380214499022, 97.07220448668996, 
   106.63062525134883, 100.8040384830318, 101.64109353973882, 
   99.1441237427272, 100.73530962109417, 102.63521249526198, 
   98.64570440164565, 100.29776712062967, 100.1684227143619, 
   97.89916694396304, 99.28600169985562, 100.88101681234151, 
   99.94678941036155, 100.44096123039247, 99.4537079005357, 
   102.10673494548365, 100.17033795021827, 101.4166435221093, 
   102.50381742319055, 100.9383568983125, 100.49833839792106, 
   102.734165339259, 101.58641391640805, 102.08331801184127, 
   101.07991065705822, 98.7654800989782, 102.30575031466188, 
   99.4327465509123, 99.24977552233531, 99.85079496773886}, 
  {90.91163404828988, 93.03158782784799, 92.10582944333721, 
   113.13710514181302, 100.84434552438402, 106.633781974834, 
   102.816950999535, 98.2729330145497, 101.9064125341522, 98.6773514622883, 
   103.20085585373026, 99.22765370515965, 103.58596125868112, 
   96.0285530851032, 103.7201808428271, 104.20629421812944, 
   97.59519426310676, 99.36953226028592, 97.76399947931485, 
   100.70806780679168, 97.6441339160626, 99.40943923856332, 
   99.30759954784008, 100.82834842914183, 98.60370338124291, 
   100.39641862296239, 100.1363631388935, 98.1924325676269, 
   99.50250609801515, 100.57404641183355, 100.68505028772803, 
   100.03178438778224, 101.54949775353175, 100.90079987233717, 
   96.66953143245676, 99.36083383855073, 101.62526764530362, 
   99.40093880778963, 100.16450987455403, 100.854423384726, 
   101.27943842259958, 99.62570897624585, 98.417073318141, 
   101.31339104671936, 99.41134571728485, 101.26612479818793, 
   101.18872870513974, 103.40382992940498}, {90.5821905908243, 
   98.10035988019266, 87.43978148165847, 103.43638078039032, 
   97.9421336485465, 104.6295441806172, 102.10682981736981, 
   101.65128311449007, 109.05501477521248, 105.11724423178238, 
   102.41938647438631, 100.2755576847857, 102.07663930018606, 
   97.33741734343727, 103.09183906477102, 99.69805293936489, 
   104.8187252943345, 99.42573276402548, 100.44951098907511, 
   101.20767400678898, 101.63081621566327, 101.46246292057677, 
   101.64145496066257, 100.8115177757649, 99.68243450508463, 
   97.88004597238165, 100.88577171590771, 100.62197490122037, 
   101.39512637956972, 102.2578826059081, 97.4881762641225, 
   100.96242970034814, 100.44963379210782, 99.82294264220985, 
   101.16990028671358, 98.6312131709385, 101.47682451724151, 
   100.44053642760798, 100.5770277304548, 100.8407171412314, 
   100.26313720145231, 100.37346217979194, 97.86492114460319, 
   100.1040334813346, 100.0240255647087, 102.38126069260737, 
   98.80729566624638, 99.96034597419022}, {99.52307005071357, 
   97.4950176761902, 88.9525242837673, 103.16851299742393, 
   100.57927242501032, 103.62819480860927, 100.04781177308362, 
   100.93733933590153, 92.92862249598448, 95.31297631368464, 
   105.80608788626151, 100.34255617311166, 99.50731860238902, 
   98.15488962936749, 100.62842931713732, 98.19983555487116, 
   103.3220608415266, 104.01159456812658, 101.53960218514507, 
   100.5184636831476, 98.1191471768944, 100.36712705255066, 
   101.4837881388506, 100.85637659481465, 100.55739229389158, 
   103.02224361270447, 102.26108621347439, 100.45689125589368, 
   101.59816806709232, 102.37743727555686, 102.34739131129533, 
   101.09942966746486, 103.23083481703807, 99.97356165296416, 
   99.52687888530087, 99.41616151970493, 101.8687833898311, 
   104.05163220065211, 100.30226697025965, 100.57764401129589, 
   101.88060107054045, 101.2297369761638, 101.13846329988175, 
   102.97559195395951, 102.8461813205337, 100.2613976695816, 
   101.25538026534473, 100.92188862933264}, {87.98191717537534, 
   85.71131042709526, 92.33293026781573, 102.52792564906402, 
   98.73735927663498, 103.4149108549847, 103.65451794705734, 
   106.47942075885739, 110.19845529391007, 98.69430298345296, 
   99.8799668523189, 100.99680433334677, 102.76506766506337, 
   93.39971488365265, 105.11993515074883, 101.95808654909278, 
   106.41136308146974, 103.3152105083707, 103.86172386994149, 
   98.94770560995622, 101.44056348019583, 102.83569604851986, 
   101.17490975251214, 101.09589107147832, 103.08908302353764, 
   102.81601887020986, 101.02227530915187, 100.15080135787159, 
   100.66201724728437, 100.10922239242335, 99.45173055773614, 
   100.71344759807624, 100.58748413663423, 100.12603357608893, 
   101.97728045903187, 102.60738669487156, 100.4820185946931, 
   103.01051440949365, 100.70418093113895, 101.39936382814038, 
   99.94537822745919, 99.44306980545888, 100.59308608086754, 
   102.03173070419656, 99.30324110661496, 100.53040288735764, 
   100.80713108133358, 103.07776812739723}, {89.80982826264317, 
   90.93045919848173, 82.52184217144642, 105.78874084212528, 
   106.7925589285606, 105.07217364272286, 103.79925265871354, 
   101.53182612246806, 95.04869665944862, 95.73624957651309, 
   100.73498856923491, 97.03842622462473, 102.13426494094573, 
   93.72652298568396, 102.68181405708981, 98.11491823551106, 
   102.65750241340105, 102.35868686560526, 100.52580503884712, 
   100.30803044065934, 101.16458239094983, 100.9500306463766, 
   101.27606077964293, 101.36484185904708, 102.01345838723108, 
   101.31219552364983, 103.33344089926864, 100.24086268559108, 
   100.71237450033155, 101.127297016439, 98.60810262434434, 
   100.81563028417955, 98.71566662818894, 101.3977458208488, 
   101.55474555141777, 99.87301022418183, 102.60978638866669, 
   100.92151101724404, 102.22299611881218, 102.50798141458719, 
   101.6591899331512, 101.66892129298772, 102.58309136541584, 
   99.78125697526954, 98.98413929537165, 104.02753151330994, 
   102.26226436401143, 101.52138399664717}, {82.77281643013228, 
   90.15966699708049, 82.25724651049094, 101.42801204661646, 
   100.49485138803804, 105.31023334614363, 106.72367879685547, 
   90.47545363946728, 102.59059492506404, 98.62232464254312, 
   101.54474710078829, 113.7188258441329, 94.16860591567223, 
   106.1461556435624, 109.4625333707852, 102.4510380339055, 
   99.47996435892492, 96.37690716783608, 103.36643989544702, 
   101.70873157753553, 101.09557648789269, 103.19302713786794, 
   100.92728040971622, 102.39072119897634, 99.65542773579755, 
   102.05806201638585, 101.29603559851526, 104.02584564262705, 
   99.97548029379765, 102.69579262080477, 100.0405097199328, 
   99.58542815829985, 100.12879537107622, 102.45396431826832, 
   99.0244417830221, 101.56186584224012, 99.4362449971408, 
   100.48493491344682, 102.5456369672808, 101.68125870996647, 
   102.18383537419736, 101.17826897044505, 101.48397640865988, 
   101.4918224649313, 101.73930692544029, 99.8561585732138, 
   100.73162938885608, 100.90795124535286}, {88.7994335433452, 
   81.63979958716135, 79.18682373055424, 100.09066208014431, 
   104.56640777828419, 101.90667575347739, 103.81198123224392, 
   99.87625395197674, 108.56155381711906, 99.479694945148, 105.3931099004531, 
   103.72431015084027, 100.16821525077683, 107.87856502978016, 
   107.84570129188536, 104.28888008432166, 99.18481767708187, 
   93.19515807841992, 101.20509946795704, 103.40220933223989, 
   101.84841944627931, 101.20750661162857, 103.8133364518755, 
   102.87004380747369, 101.27619187225287, 101.78592474241178, 
   101.62830384957513, 102.69742163486978, 103.1430216323413, 
   102.74616567393022, 100.9534734027443, 102.19672210083988, 
   100.59885402396758, 101.27637304899325, 101.34258492266515, 
   99.40438688826178, 100.90443151377718, 100.1963228468987, 
   102.26234664884065, 101.8600765727904, 102.08277520005802, 
   103.01561429949624, 100.80333705155495, 101.5325213434783, 
   99.657868402504, 100.83493992254917, 101.94152623391581, 
   104.00486377574441}, {80.33053781185941, 90.86354647484505, 
   87.59716110968802, 106.03199728687919, 105.10397958700626, 
   98.83100560275903, 95.73785813126106, 105.34046668973322, 
   106.14902315796841, 95.10264198856065, 105.03666760239041, 
   105.80699822240918, 99.65530636762013, 110.24190332823176, 
   111.48538808399084, 100.61329015275942, 102.70498768410765, 
   96.77838922713798, 100.39233414468468, 103.06715357152628, 
   102.38238594309729, 103.01348797121773, 103.26220756447084, 
   102.57840389389078, 103.11909674654251, 100.49564021901782, 
   100.38706590316224, 100.11745081694548, 100.7718681782416, 
   101.97921562170598, 101.32279848450008, 101.6226898388153, 
   101.83804376439592, 101.44913718480407, 102.59871741638936, 
   99.14539357638492, 103.66888370849335, 100.18405997142915, 
   102.42828248412664, 101.30643320447227, 102.69549275422335, 
   101.1387723933368, 101.79081830644132, 102.6455079978153, 
   104.07345413222384, 102.02639401493236, 102.7082560013578, 
   104.78449656833747}, {77.46598017772729, 77.59281052743519, 
   71.7860796299448, 94.88935272351185, 111.68050337967563, 
   103.09428849208476, 111.64610819683027, 100.10134972570184, 
   93.49234731047675, 108.19522866914528, 101.3467578649414, 
   95.48696457453718, 106.84741778116111, 103.3358380923475, 
   100.52468368627156, 101.00949976669553, 107.85356090385935, 
   93.30170858643802, 100.12851534449042, 101.45186689394649, 
   102.1972994716367, 102.79600178043397, 102.27766988090865, 
   102.80242358530305, 104.74417634191602, 99.8826798639196, 
   103.16076309682006, 102.78672688638864, 102.38520101563094, 
   101.96124599226808, 100.700714304399, 100.70413313335122, 
   103.15778621588969, 101.55633797400925, 100.42457474949593, 
   102.58957734954555, 100.938102669996, 101.90714194612492, 
   102.82861954469635, 103.56611661183985, 103.44132697464558, 
   101.55047740940681, 103.24815161446884, 102.14490540638944, 
   103.72427130390722, 100.2883090315955, 100.4220087436331, 
   101.60582808657233}, {77.15553607808002, 83.27488315717052, 
   77.7792053649586, 96.49622381483829, 97.08794077058806, 
   101.97221391230829, 103.22780471685257, 102.48753075038101, 
   100.23086464218359, 103.7765720843093, 100.27371106664154, 
   102.57172618442621, 99.76246923941939, 104.68396665156232, 
   104.00410172128242, 104.59159646818539, 104.7453984457722, 
   99.58814711361231, 96.65918119379815, 101.69541736963136, 
   103.5670491337013, 103.55233020427272, 101.19311201933235, 
   100.67439611540422, 101.61189657280808, 102.39266116238609, 
   101.72958058669887, 101.60674109136608, 103.35211991236113, 
   101.44746493863093, 102.36981695493326, 102.03728898364255, 
   102.24890339839428, 102.85632637311052, 103.1421181128343, 
   102.56690270846181, 104.01120199091068, 101.62400335843144, 
   103.15938177205078, 103.28664278312388, 102.20456674308915, 
   101.54570672119678, 101.41445322885471, 101.81693279550589, 
   101.82922024056232, 104.69805560674288, 103.84413645947215, 
   101.08719886243232}, {77.51718131946313, 77.11704566921249, 
   81.74974571891471, 99.879619459529, 99.58753063434753, 111.17096232948668, 
   106.81113255050711, 102.62480110149276, 96.57139271543335, 
   107.04631148425875, 98.96288409662361, 98.4124603035939, 
   101.6683573861187, 108.76565278561569, 103.30142027458233, 
   105.86511197252041, 102.35329299079908, 103.3305953915396, 
   99.74183722478355, 101.84421464971882, 103.71596102577134, 
   103.65234617025871, 103.64717463747479, 103.02069904225725, 
   105.25965639047797, 104.62728440923966, 103.13010540779446, 
   101.47327155912868, 101.78138480944737, 103.063725032448, 
   104.84388199542063, 102.30903042369252, 103.34026791337956, 
   100.94421996956085, 101.44153265709897, 104.64049353034633, 
   102.84799260184477, 104.37254355658452, 104.01937492406891, 
   101.50418342649803, 101.67073949635396, 101.39960679117067, 
   101.41516280230815, 100.92991585020435, 104.02817533054676, 
   103.459676512761, 101.85056568447544, 104.82360836931453}, 
  {71.282977203075, 80.55317665534179, 71.39967374975281, 106.09548460177172, 
   103.85202497809091, 91.07853734125074, 110.40460191645339, 
   102.6548409973596, 101.00578431709297, 109.78817029979471, 
   106.70326040144637, 99.7082339764041, 101.41436809702867, 
   106.31645104260662, 99.42697143034727, 104.86239811688512, 
   97.84500049463024, 105.38603069797358, 100.50419269844306, 
   102.68272929470838, 101.54338923249229, 102.3735663687272, 
   102.60879455165387, 102.52939795704773, 102.82130824520736, 
   100.43526274076139, 102.57371007005969, 102.77925758178279, 
   104.76077105431908, 102.52160456215174, 103.77291293725582, 
   103.28089446354963, 105.17172845187395, 103.92749256263404, 
   102.69901415158603, 103.15186911182296, 102.85541256381687, 
   104.19981136726005, 101.90528836453865, 102.69082688223341, 
   103.35161030722426, 103.66767945752815, 102.01318405483487, 
   100.79875557120832, 103.49632511624611, 103.42126008710733, 
   104.1496967247631, 103.75804603603969}, {75.65578340335624, 
   68.56831282506846, 68.11879265507294, 100.17662667368393, 
   105.94964426658333, 93.55838258006096, 97.68140458366804, 
   109.02982829563874, 93.29351922451873, 106.26596914205277, 
   111.11916602121981, 106.29622869639564, 104.93582461761326, 
   98.42743487592156, 101.16591858693678, 95.17411816737814, 
   99.37924335582656, 103.23125914881862, 96.14837791041313, 
   103.10398723740947, 104.10238466250516, 102.47611824741263, 
   99.4356009263013, 102.08778107412469, 101.98399591994983, 
   102.06193341048528, 101.67122600192727, 103.90344516342186, 
   103.27909159808125, 103.9691319171626, 102.59660972419908, 
   104.8207480863799, 103.7965310523245, 100.69025835264928, 
   104.64383921057555, 105.10056973027662, 103.50469513121948, 
   105.04368178638698, 102.02482073076968, 101.71799199503084, 
   104.81320655120976, 104.02426712954407, 103.34498377262094, 
   103.79790476840627, 103.58547204917637, 101.89972570137675, 
   102.38209856255827, 103.84866664061856}, {70.2503740252274, 
   75.8767496883707, 67.27583364844891, 101.75142510639358, 
   104.12755924316828, 103.75741676028962, 104.60584256767856, 
   104.82242966501356, 103.34231692088781, 97.531894910056, 
   99.94191979953924, 96.83226052521157, 104.74484560273531, 
   98.58717917939626, 110.55163935988642, 106.99580842040771, 
   110.73388970835856, 104.05663274749011, 94.59422569585844, 
   104.12481560241018, 102.66997673348993, 105.55356633578137, 
   104.42230110746428, 104.53023392043781, 104.97892514437572, 
   102.99811425076481, 103.14316701741492, 103.07295996515143, 
   104.22236883917088, 103.18941729010363, 105.39301238429363, 
   105.03245893559802, 104.48123325358583, 102.41216113459367, 
   103.75704649102818, 102.87507202157335, 104.12254118079974, 
   105.60331727630646, 103.25313464113961, 102.42418572065908, 
   103.49277917543871, 104.14766467666202, 101.85402159776606, 
   104.3659994673391, 103.90661493895512, 103.59055813608718, 
   105.424452796498, 105.13639658305158}, {70.09532594745411, 
   66.99480806105962, 67.77282647494198, 103.81611671807812, 
   105.3942091059711, 112.55252998717606, 105.01277599433905, 
   110.70300095767864, 101.64140531365608, 108.1317591598108, 
   102.74045224361336, 103.22405847551019, 99.69777999335444, 
   101.72920395310841, 103.18966504394105, 109.91769710810973, 
   107.25412543829103, 103.21847349511862, 104.08992494566685, 
   103.83004418606832, 103.59981956053575, 103.10331696184728, 
   103.93954883131659, 103.31978322873672, 104.51042081698702, 
   105.42458156822624, 101.42261475942203, 103.60772469333824, 
   105.85004910487054, 101.67539522148071, 101.07084520178645, 
   105.413864423093, 102.89342903287815, 102.00469534566314, 
   104.21037138061568, 104.39660455927378, 100.49836872191389, 
   104.05894758525427, 103.03269439660932, 104.56562369481622, 
   103.02408190540335, 102.6467605222446, 104.8365525423231, 
   102.61750951308241, 104.22086810702078, 104.1319789058549, 
   103.1962799449794, 102.03593368663795}, {65.97080371629141, 
   67.4927332429611, 63.954626595014695, 108.42214665547314, 
   109.7703532449325, 108.96189610551093, 105.0681609475058, 
   107.63103305693038, 102.66769796999276, 95.40982644314103, 
   98.87825191140305, 102.59383541945655, 102.81645964402084, 
   106.34119073426216, 104.51693314038786, 107.70880822745771, 
   110.3502948532672, 110.06046269969379, 108.9868175553223, 
   102.98772849551783, 103.45884160020593, 102.21625249697051, 
   102.41086766189373, 103.66916627552085, 103.37818553593742, 
   103.33106962225656, 103.2102956204488, 104.9315752649879, 
   103.4049526788073, 102.37915976110386, 103.26697120245322, 
   104.0633401634841, 103.99476925020076, 101.98850330908053, 
   102.0823379595988, 101.71432346823987, 103.25716399520074, 
   106.21812522842968, 101.81989771444009, 103.06033909977796, 
   104.71655266030407, 102.82821135905249, 104.90514305832903, 
   106.26476057784832, 103.27543671272939, 102.72804876830068, 
   100.85801215683729, 104.2368778162886}, {63.066467562835214, 
   67.7302272633784, 63.37844710476554, 111.931291305736, 102.35641457878097, 
   102.6423211256032, 98.30608815247314, 103.29407090834599, 
   103.01735324047203, 105.61993978953257, 102.20197229129457, 
   100.29336856533607, 111.16434241418156, 103.22301230949903, 
   102.06784968667819, 101.95364189201533, 106.57092569979426, 
   112.05288087543823, 110.17312872610937, 104.10450244797785, 
   103.62765719460229, 104.76412878348478, 103.4381883326588, 
   102.07883543126817, 103.73859997767994, 105.28745797382396, 
   103.29590676757368, 105.29352774137851, 102.53065967109919, 
   102.80093567562756, 103.5195266291123, 105.71838003611448, 
   103.80856710986957, 100.92215221387377, 104.14465726298764, 
   104.09859711921405, 103.13724252645497, 103.30258418989288, 
   102.43152959590225, 104.40840347687679, 105.56504514836944, 
   104.64234182951769, 103.78550246900724, 105.11573717752101, 
   103.85297863854157, 104.70868149502849, 103.03612523970811, 
   103.22849151988795}, {117.36879484339471, 135.20966746987312, 
   120.38272389113841, 114.51177555098545, 99.9432915250038, 
   106.98793249116038, 98.45910847050529, 101.22422020886388, 
   104.93237087658989, 100.02271238945576, 95.02725237462327, 
   98.70087547561779, 106.26135451474188, 99.2533902943339, 
   104.09344132565695, 98.51909336849744, 95.96437080561417, 
   100.6850761876616, 100.91275523017671, 97.7390547181942, 
   96.96081176926941, 109.23791067089549, 102.65707265397812, 
   99.26682019660296, 105.50065008300126, 97.65017463197287, 
   106.5485327018591, 104.04946967755819, 92.63384423224731, 
   100.93510761316388, 101.2346747040334, 102.02161747381506, 
   101.39304247512894, 99.23470544650398, 99.1399011233982, 99.735909984144, 
   99.65908037748369, 99.26266594460648, 100.58012113953632, 
   102.442911277876, 101.15851110608826, 100.14364234666348, 
   100.63793095814609, 99.53978299901402, 100.02600540260501, 
   101.76700117263606, 101.49478471611877, 100.15183203799731, 
   99.13530383107404, 100.76267986418615, 100.4556980715614, 
   99.63893263090097, 101.29856672573683, 100.46995249332132, 
   99.10911015185675, 100.50246440788374, 99.40226856458935, 
   101.17562958255616, 98.28699897403268, 102.15953545933903, 
   101.53952006396378, 99.12484421747959, 100.94566610714092, 
   100.24260631364518, 101.61256411086495, 101.08986602164303, 
   99.54254172949301, 101.96988228327142}, {124.30733925288672, 
   129.0761568665891, 139.16613716278414, 119.7035080735091, 
   103.23043103623166, 95.71386965145689, 103.75925093542278, 
   108.44641991878422, 102.63761658423316, 108.38430085621832, 
   97.87290193060201, 96.2665863194301, 106.94752214315318, 
   103.11299050257375, 103.15429998869595, 100.81169473839415, 
   104.7516169082283, 101.85667798894306, 100.04103213079762, 
   103.76296067334883, 103.1598072116735, 98.61177073769232, 
   94.54925330621145, 104.6254338391455, 107.3235914591398, 
   96.81610546666676, 97.39358413421397, 103.87076655974857, 
   95.9765773490153, 101.94405124997797, 103.01527510585908, 
   103.20404432712805, 102.04365639918464, 104.08341591317173, 
   102.93755886889525, 102.38554076601402, 102.87601103611767, 
   105.69052704364321, 103.0053980139401, 102.37261168798449, 
   104.57701038020625, 103.00373238783638, 104.18603953396403, 
   104.27707335786621, 101.83440875061066, 101.12772192945337, 
   101.47966850451942, 102.54464416775272, 103.91428593673231, 
   101.09320548435895, 104.50983468900495, 103.82338630398587, 
   102.30030064480803, 103.73852628499688, 103.41069620422718, 
   104.12869512105343, 101.02532992750201, 101.83075007447957, 
   102.02881649642185, 105.02428122461767, 102.1173379905039, 
   104.5410084383607, 103.41481263571369, 104.81643168028256, 
   103.20515600773493, 101.78764417577815, 103.88871068793364, 
   100.84706274831072}, {138.74766906280757, 132.6870886664538, 
   124.88836993489684, 143.37697883601638, 115.93137744646003, 
   104.33695501210958, 111.07055744656309, 108.35195392503877, 
   106.24668214465348, 108.27565026145496, 115.31802792158456, 
   100.91788110183658, 101.37028195990003, 107.36348941824855, 
   109.29320695436951, 104.20924809263641, 114.12678768773853, 
   103.41630607098504, 100.02854783449415, 106.39871788103645, 
   115.29039755385193, 115.28565756274371, 108.18386191036245, 
   104.74687869268973, 104.67759806866033, 104.28059707705425, 
   101.84993305895784, 106.7148549089963, 109.63547528552407, 
   107.80008413451513, 105.26562187967198, 104.13350829616928, 
   100.41391081241001, 105.12216455445348, 105.21298020671715, 
   104.17056128122921, 104.66032864155042, 102.96286023696076, 
   105.0123355543664, 104.90950599107789, 105.0922008864823, 
   104.56929186694431, 104.66116668160033, 105.03802257530647, 
   106.22704184238187, 107.299153925577, 104.2320845841958, 
   103.61006923991171, 104.67244378597674, 104.87004766800891, 
   105.0675751575667, 104.76129091609215, 103.80008391266483, 
   105.86872763866768, 105.07699029257631, 105.87902083275256, 
   104.39899481902447, 103.88199475193606, 104.05291119307876, 
   103.77777354663786, 107.5994716125008, 105.01604035295809, 
   105.35181858128935, 107.33795112173766, 106.24872800276067, 
   104.54141361666484, 106.35548287646988, 103.9030960251621}, 
  {139.3112146229423, 145.1512867151156, 139.0360035380691, 
   146.4570562582151, 101.16661429341308, 105.79003599147181, 
   109.45852058095218, 107.56828040186747, 112.36548536809845, 
   110.98040466073103, 106.62228954999058, 110.7736682815528, 
   106.30095017954498, 111.10685399923432, 113.19507073403986, 
   109.03245953368797, 102.42585228944712, 99.73626338476245, 
   103.02543904265706, 105.2212727785493, 106.85385567087725, 
   104.16003622455531, 104.90375204797273, 107.07433141123508, 
   103.15737103035482, 110.63329867787789, 109.36040072203348, 
   109.75041951077621, 106.08625274974456, 108.41919678880618, 
   108.27041947903602, 110.42112193128447, 107.97537268003862, 
   105.68304065840718, 106.64895079612043, 108.55692092311061, 
   107.74686659764329, 108.95782113412153, 108.60150858133709, 
   107.6672986747038, 108.3369686501014, 108.5633179665809, 
   108.33305882009276, 108.86971191145108, 106.85068464759941, 
   109.77745933028584, 106.8870083770449, 106.15621345501594, 
   108.56005493035494, 109.51168743985946, 107.67949620455458, 
   109.05684092749286, 109.14171970739457, 108.46460924503941, 
   106.09671793283796, 110.30905235884975, 108.22170832485598, 
   107.77548834103125, 105.66632173110209, 106.26635591499635, 
   109.0731820245208, 107.18463707334745, 109.43093375739792, 
   109.90610940757787, 107.7469645174978, 106.58160985384181, 
   107.97027778665264, 108.37252169593283}, {142.2527309955961, 
   149.27069113242945, 147.36360374639762, 140.91717397007184, 
   119.74199466736479, 110.47850241489026, 113.00556206121655, 
   109.97268412038889, 108.29208069600483, 117.62177838305712, 
   109.32038251950037, 112.89156631079605, 114.56936218729629, 
   104.06793916169335, 109.06618015425231, 108.88088152914906, 
   106.475695974852, 104.67530897285798, 114.32023508520032, 
   107.80411405141899, 113.56658605961489, 117.50607330142044, 
   105.37105853046526, 110.34392152796079, 115.85838278188007, 
   112.38295997425283, 117.91190854255314, 107.40662972939671, 
   112.94862792247707, 114.40471076441301, 109.34154720839209, 
   109.80344555620358, 108.04355850629395, 111.15964293437455, 
   108.83589722019491, 106.57023724428056, 108.22506481791541, 
   110.73041001024512, 112.4675553764481, 110.19539527888975, 
   109.03364677517376, 109.0253021780279, 112.20441167713716, 
   110.88672570947966, 111.90363634106136, 110.02720811414537, 
   110.36830532550667, 112.89447276363703, 109.07064975834427, 
   112.32208116338184, 110.52847570252595, 112.53986166307698, 
   112.74072870133662, 109.15181611471655, 109.77510503039014, 
   109.1866091678943, 111.01446891264243, 109.44132716941233, 
   109.92389647112796, 111.32924655181074, 112.27736048499301, 
   108.53694300437388, 109.89953561151466, 110.01461500090358, 
   109.50854576441532, 110.80432652311646, 109.50572627993193, 
   110.31502194051299}, {156.59302724645906, 142.61960398470347, 
   152.75295476869107, 155.1691898913976, 112.57597009695935, 
   116.52268464660133, 111.49299897665388, 102.88012505307518, 
   101.93571615519674, 118.17321086767879, 104.79141126958669, 
   107.64047349706627, 108.08735303888236, 108.06104252074857, 
   107.02552162629924, 109.32123397203463, 111.57579184002056, 
   104.35260746578102, 119.83260017078277, 112.21189287591129, 
   103.68240278149666, 108.83769002541982, 117.18097929589175, 
   120.59338504411679, 111.4165943447104, 109.4609431668809, 
   111.10652219750506, 113.00780272094026, 110.7718907795263, 
   110.504642985314, 112.13828666120449, 108.73639234605626,
[truncated: 10,509,954 more chars]
