# Supplementary material for: Modeling the effects of strigolactone levels on maize root system architecture
Source: Front Plant Sci. 2024 Jan 11;14:1329556. doi: 10.3389/fpls.2023.1329556 (PMC10808495; doi:10.3389/fpls.2023.1329556)
Supplement: Supplementary file 2 [file DataSheet_2.zip]

Archive with 4 entries (4 files):
- Supplementary Data File S2/EffectkoRoot.tif
- Supplementary Data File S2/EffectkRoot.tif
- Supplementary Data File S2/Supplementary Data File S2.nb
- Supplementary Data File S2/SupplementaryData_Liu_et_al_2021.xlsx
