# Supplementary material for: Modeling the effects of strigolactone levels on maize root system architecture
Source: Front Plant Sci. 2024 Jan 11;14:1329556. doi: 10.3389/fpls.2023.1329556 (PMC10808495; doi:10.3389/fpls.2023.1329556)
Supplement: Supplementary file 2 [file DataSheet_2.zip › Supplementary Data File S2/Supplementary Data File S2.nb]

(* Content-type: application/vnd.wolfram.mathematica *)

(*** Wolfram Notebook File ***)
(* http://www.wolfram.com/nb *)

(* CreatedBy='Mathematica 12.1' *)

(*CacheID: 234*)
(* Internal cache information:
NotebookFileLineBreakTest
NotebookFileLineBreakTest
NotebookDataPosition[       158,          7]
NotebookDataLength[    807596,      17387]
NotebookOptionsPosition[    758783,      16477]
NotebookOutlinePosition[    759310,      16496]
CellTagsIndexPosition[    759267,      16493]
WindowFrame->Normal*)

(* Beginning of Notebook Content *)
Notebook[{
Cell[BoxData[
 RowBox[{"Quit", "[", "]"}]], "Input",
 CellChangeTimes->{{3.882871576430366*^9, 3.8828715798502293`*^9}, {
  3.8844246187979174`*^9, 3.88442461976517*^9}, {3.897717780549621*^9, 
  3.897717781817911*^9}},
 CellLabel->
  "In[531]:=",ExpressionUUID->"8c5199f4-4edb-4cbe-a621-e23ff28c1ef2"],

Cell[BoxData[
 RowBox[{
  RowBox[{"SeedRandom", "[", "1", "]"}], 
  RowBox[{"(*", 
   RowBox[{"Run", " ", "this", " ", "to", " ", "initiate"}], "*)"}], 
  ";"}]], "Input",
 CellChangeTimes->{{3.8968885184665833`*^9, 3.8968885275944676`*^9}, {
  3.902480256537304*^9, 3.9024802647013826`*^9}},
 CellLabel->
  "In[194]:=",ExpressionUUID->"6bc4bb1d-90f5-467d-9d6f-090d72524fbe"],

Cell[CellGroupData[{

Cell["SL biosynthesis to Root System Architecture (RSA)", "Title",
 CellChangeTimes->{{3.8652631557362747`*^9, 3.8652631586288586`*^9}, {
  3.906451437517087*^9, 3.9064514424811935`*^9}, {3.9065282307097206`*^9, 
  3.906528247559659*^9}},ExpressionUUID->"0d1bd265-c800-4394-bbbf-\
9cd78ef64ef1"],

Cell[CellGroupData[{

Cell["SL Preliminaries", "Chapter",
 InitializationCell->True,
 CellChangeTimes->{{3.8483935608489747`*^9, 3.8483935647292075`*^9}, {
  3.852199982446426*^9, 3.852200006460182*^9}, {3.8652785174345922`*^9, 
  3.86527852173552*^9}, {3.906528260404147*^9, 
  3.906528260787939*^9}},ExpressionUUID->"28f73959-dc25-480b-9a35-\
000c49b54494"],

Cell[CellGroupData[{

Cell["Dependent variables", "Section",
 InitializationCell->True,
 CellChangeTimes->{{3.848393587409128*^9, 
  3.848393594575514*^9}},ExpressionUUID->"c3980a8a-38c3-47e2-a485-\
ecdd590a28e3"],

Cell[CellGroupData[{

Cell[BoxData[
 RowBox[{"DepVarsA", "=", 
  RowBox[{"{", 
   RowBox[{"BCAR", ",", "CISB", ",", "CTNL", ",", "CL"}], "}"}]}]], "Input",
 InitializationCell->True,
 CellChangeTimes->{
  3.8455324073422046`*^9, {3.8455385244341354`*^9, 3.8455385358872886`*^9}},
 CellLabel->"In[70]:=",ExpressionUUID->"fd1e5e82-c63b-4bd6-9dc1-ce4de220f398"],

Cell[BoxData[
 RowBox[{"{", 
  RowBox[{"BCAR", ",", "CISB", ",", "CTNL", ",", "CL"}], "}"}]], "Output",
 InitializationCell->True,
 CellChangeTimes->CompressedData["
1:eJwV030w1AkYB/Bd7ZF2zFXUXXJGFk3F6YgTV9dPjHeqSccxJ7IYERWjCbe7
dN3Uem2E9uTlbKvcbdhzQtcNp/HWemuPcc7rUaz7cdw03FaT+z5/PPP545l5
5nmZZ09U0ikhl8PhFCN8whQp3QqWKcq7PtELWx/apy3DnAMK7vIDllGflIpd
f2QZwdHrZZ9Bo/5PEz3gD3wbYTJ8vn5pcQoe43ryX0Je4VBpmJJlQso3+8ZC
b4s18xvwvvXcYB7MO9lVUwedZRtpb+pZ5sS9scecBpYx8VhfIS94y7g8aKXS
7iVfx7Y6kfVzilIreEu6SRcI7RoEHwTBdyvKNSEML5qvvALNTQx3i2HsvddH
yLf1tuHZcLtdUrCvimUc/wycDIZnFkfZGrhLGZVm9RPLuLQvpNrAU9+tGl6G
VwbbOiugvrN5WDXMqBPoN8GZ2n6/XljCG5i1bWSZslZ+hwPsMmU6HKE4R9dH
+p6ztveC+XW6lkBYe9t2hUz4a695EHxiqj1M/qFJDyZFol1CMmMgIvEE1bnp
KiLdHZayyYHVkeZwWDJVO1zehDmtTf1X4GjbrzrjR+hTHtnTDlstz7sLm3GH
b/31/oZPVz9P57ewzHsZAQln4dtvcpPS4fBGozYDFoUGHc+EWiY8hpyNPn2R
zFYfTCevzuwoIHn+qmpyqPNrPxGUFM2PkL1fFXiK4S/TsV+Sx6YMhsj4nZ5u
EqiU7It7v5VlxhrV6aTkbmbQVtgTPSQ3hpZnhINOj7H3IdUb0ROWUbSLfcI6
MGfDXDwpM/ByPg9dInK7yeHpuXVy1EgrSIQRdh97ky4hohRSW3ww9AKszEyI
JGvindOSoDpGqF8Cuw+Z6kph9H6B2x1opc0PJ+2eFkaRVddeeNyFvhy3SJJX
micjbR6m9pM11hXjpFVAv145vPNgiyUZeV/GrYJduvqtpJ+J8yckZ/NEMBnU
MJNMZkmlueS7pplaMu4L2zZy+ecPF7+HZjH/GlfDggrNATLGQH6ULNye7EMe
1xuZJ/XXnfhyOHbZlefShT86K5ZMw1dOdr+R9oeez85Cx+y+bfPwiDI/ZxXy
ZKkqw26WmTQ7d3MLTPmH+4wPLQ7L643g9J7i5m3Q0C1l0JjyLeNcS2jz0Y0s
Ady5OrzhB1d6NXGB0EvzX0lID/6r02uhAPbl8gOS1OiDu2MuE7pz9zv8DqO9
hQuvTJeY01Xrz9agopJ5abZ7iVE9kl+1gJNp0lvkYMsYe9FsiXmhzrp2CS4y
knFS0xY6UQb/B66Sipo=
  "],
 CellLabel->"Out[70]=",ExpressionUUID->"63dfdc6d-ffdb-41e1-95d5-ad408ff1ee82"]
}, Open  ]],

Cell[CellGroupData[{

Cell[BoxData[
 RowBox[{"DepVarsB", "=", 
  RowBox[{"{", 
   RowBox[{"ORO", ",", " ", "STR"}], "}"}]}]], "Input",
 InitializationCell->True,
 CellChangeTimes->{{3.8455385595749598`*^9, 3.8455385977891483`*^9}},
 CellLabel->"In[71]:=",ExpressionUUID->"feb40ca3-b02d-4704-b173-908e94ae16d2"],

Cell[BoxData[
 RowBox[{"{", 
  RowBox[{"ORO", ",", "STR"}], "}"}]], "Output",
 InitializationCell->True,
 CellChangeTimes->CompressedData["
1:eJwd0n8w2wcUAPDErCuy0nOdmwZdo2GrH6NXU5T7hv5IqAzlVrJVu2aMWhRr
/EhPxLRqmIn50aWtX41xSoq2Ka2ttUMR0s6PakV7lzUq+TJ1Thc/au/tj3ef
P969d+/dex+dFITzqRQKpRzCYXI+rV9OEuyjBZoB8KdED+E8eHigkTrfSBJ/
BZSJfZpJ4ppPocwPHPYKSAoCI44685PBn9/N0D8H/dZCLHTgwYinlTHXScIn
w4ITB1a7r9hfBDdzZtXF4OKFwYZW0HDXLH1VQRKdSk0X5QZJKFRrC2hHXz3V
FEwxWXZCr4Xd34vmj7ZUOoLN27YYQ8F0v49tuOC06sYyH1yw0Veng/VM2nYx
OP8exR+Vsd14udg/KDWS00YSoumw6UjQTfKMbAAnmHFCx3aSWN5i+J4J9ge8
MUsF87UPeq+CuZcdYurAKBpz0y1QqhgJHgC/cnmkdekgCUGyZY8nWJB6oGcP
eEm3rkJr55juh8BP7q3cCQV1Xa4LaPlbZ3sumL9Lvw9dnBBFok2ttnw05W5s
0udgZpVvNrrmPZ+LlognlTxwnH597MotkvjTnB6yAP7a87vR+jbsxfr64X0w
c9dpFl9JEv4jR0wMIMuJlWVxhyTeloSejgVbLcsFWWDexu1ZETg0FR54DmyQ
Hv8GdSmNOoP2ju/JQotPfViCihQ369A8niQ4G2QY9OOo/7ayA2KQU/dtNFrQ
ZfYIPTt70DcHLKvZHW/ZSRKfKlRZ6LSLmGsFPv7ycb01+K8mQb23C+7Z3LGa
fY8kzEIk7JgekrhI1SWgoyOHvBLBKM/iftTF8PIN+oKrZySB3Tz3w2hGrDgN
tVF7HPsOtPst6QTKFX0mFICy8LhNFWDLUztjJRhmdPStAqP7pTy0jS89idKr
ZoIug8do+0/8r7z0EkobEw6j6+drptDOWrXJFTD4GW0nak/KqDVgOLvdCl1O
8/ZAGwOfR6ITOm0yqrxaVISazmibUEWh2x9o95Ktvhb7aJas68B9K2O70W6+
3B8tdE1ho3nKyRlUGuttUY/5CMLUuw/+/x9Jzos+rHd7gN50GNVqwSeq4a0z
YG/cL4Wv+/Bewjazfpiz5VSBOah2fWfQAnSKlyveBynrFcqt4MvjZ9XWoNfG
NHUn2Bn9o4QBNplPbgSDm3OexIeC9MTVii8ewp/pOa9KwPxIyyOCIZL4wMru
73NgmrO75yho6pHwasl2jmB0GweXwSFWoI6+fY7Y0SjP3AG27y8qRT0vTJFn
6HNE9evcH1LADUbuFLqYydPIwP8A79iRDQ==
  "],
 CellLabel->"Out[71]=",ExpressionUUID->"fd430817-43b8-4347-a16a-6260b42b7fbf"]
}, Open  ]],

Cell[CellGroupData[{

Cell[BoxData[
 RowBox[{"DepVarsC", " ", "=", 
  RowBox[{"{", 
   RowBox[{"CLA", ",", " ", "DO", ",", " ", "ORO", ",", " ", "STR"}], 
   "}"}]}]], "Input",
 InitializationCell->True,
 CellChangeTimes->{{3.8455385858238764`*^9, 3.8455386185759*^9}, {
  3.851157992097114*^9, 3.8511579927291765`*^9}},
 CellLabel->"In[72]:=",ExpressionUUID->"68ad3c69-4ca1-469d-820d-896ee8ef28b2"],

Cell[BoxData[
 RowBox[{"{", 
  RowBox[{"CLA", ",", "DO", ",", "ORO", ",", "STR"}], "}"}]], "Output",
 InitializationCell->True,
 CellChangeTimes->{
  3.8455387290049763`*^9, 3.8455436603551846`*^9, 3.8456165695765543`*^9, 
   3.8471884933412666`*^9, 3.84839373276888*^9, 3.8483980550252743`*^9, 
   3.8484140580288258`*^9, 3.848504105291764*^9, 3.8487324998574247`*^9, 
   3.848745050495937*^9, 3.848985798899703*^9, 3.849009744398196*^9, 
   3.84907903187586*^9, 3.8490906953543134`*^9, 3.8491579504211845`*^9, 
   3.8508860805000286`*^9, 3.8508968629651337`*^9, 3.850897287956715*^9, 
   3.8509035653053555`*^9, 3.85090387187982*^9, 3.850903982185665*^9, 
   3.850970309543785*^9, 3.8510570965343204`*^9, 3.8510573373985405`*^9, 
   3.851104181627423*^9, 3.8511424073623085`*^9, 3.851157720435726*^9, {
   3.8511579938205366`*^9, 3.851158000096963*^9}, 3.851164385475689*^9, 
   3.8515718836945395`*^9, 3.851595506605695*^9, 3.8517635589326577`*^9, 
   3.852018619311505*^9, 3.852022703401588*^9, 3.852179535793327*^9, 
   3.8522711581172047`*^9, 3.852278489026874*^9, 3.852316721218893*^9, 
   3.8523582385164547`*^9, 3.8525601585713706`*^9, 3.8525721845688868`*^9, 
   3.852574234258976*^9, 3.852574320070423*^9, 3.852614009240493*^9, 
   3.8526294558575335`*^9, 3.8526298894541187`*^9, 3.852630257313681*^9, 
   3.8526304793432817`*^9, 3.8526306999271345`*^9, 3.8526308248594522`*^9, 
   3.852632939049594*^9, 3.8526330818925495`*^9, 3.8526331194674788`*^9, 
   3.8526581188609757`*^9, 3.853842093435777*^9, 3.8540089289193134`*^9, 
   3.854081998014575*^9, 3.854437963137195*^9, 3.8547727554033127`*^9, 
   3.855046674465993*^9, 3.855113178091299*^9, 3.855287138483187*^9, 
   3.855342460738659*^9, 3.8553454858099537`*^9, 3.855346202674473*^9, 
   3.8553464830497866`*^9, 3.8553465707643566`*^9, 3.8553466496920013`*^9, 
   3.85534681685855*^9, 3.855346973754809*^9, 3.8553503641178036`*^9, 
   3.8553514794289155`*^9, 3.8553523647233305`*^9, 3.855352531342205*^9, 
   3.8553534803461595`*^9, 3.8553543302660046`*^9, 3.855645505385435*^9, 
   3.8556456624487143`*^9, 3.855647356015476*^9, 3.8556541825979567`*^9, 
   3.856248451449662*^9, 3.857448925668082*^9, 3.860519500102776*^9, 
   3.8605197672167006`*^9, 3.86055211429012*^9, 3.8605532844914308`*^9, 
   3.8605536632090473`*^9, 3.8605560633490443`*^9, 3.860556353520068*^9, 
   3.8605567080412674`*^9, 3.860558537589314*^9, 3.860558603452771*^9, 
   3.8605608257609243`*^9, 3.860641843249802*^9, 3.860645832980943*^9, 
   3.86064636119447*^9, 3.860646628656576*^9, 3.8606466766361637`*^9, 
   3.8606546312824407`*^9, 3.860654857947757*^9, 3.86065531662481*^9, 
   3.8606557317871637`*^9, 3.860655845086878*^9, 3.8606561505656805`*^9, 
   3.8606564004438868`*^9, 3.8606622849425793`*^9, 3.8606624056456995`*^9, 
   3.860662665805278*^9, 3.860662959018008*^9, 3.8606631751629305`*^9, 
   3.860663404470748*^9, 3.8606636391689224`*^9, 3.860663809506673*^9, 
   3.860666192881378*^9, 3.860666527696993*^9, 3.860666718729767*^9, 
   3.8606668692399197`*^9, 3.8606669556194773`*^9, 3.860668222841775*^9, 
   3.860668505804694*^9, 3.8625444181190205`*^9, 3.8628894841221414`*^9, 
   3.862890001486493*^9, 3.8628964146578684`*^9, 3.862902926498865*^9, 
   3.862924388758919*^9, 3.8629738437416983`*^9, 3.8629755711722775`*^9, 
   3.862978136132312*^9, 3.8629820212299843`*^9, 3.8629902767786355`*^9, 
   3.8629945637362423`*^9, 3.863023631011664*^9, 3.8630267083898325`*^9, 
   3.863109630854536*^9, 3.8631145668591824`*^9, 3.8636597118858337`*^9, 
   3.8637750423763695`*^9, 3.8652790805191975`*^9, 3.8653089609792404`*^9, 
   3.865485713553711*^9, 3.9064471713277864`*^9, 3.9064510398179693`*^9, 
   3.906529074113819*^9, 3.906536405225944*^9, 3.9065365964291043`*^9, 
   3.9072274948985023`*^9, 3.907228708136854*^9, 3.9072294121047325`*^9, 
   3.90731543490247*^9},
 CellLabel->"Out[72]=",ExpressionUUID->"9235a7da-df4c-4103-8aec-7ebb498b5cb2"]
}, Open  ]],

Cell[CellGroupData[{

Cell[BoxData[
 RowBox[{"DepVarsAB", "=", 
  RowBox[{"Join", "[", 
   RowBox[{"DepVarsA", ",", " ", "DepVarsB"}], "]"}]}]], "Input",
 InitializationCell->True,
 CellChangeTimes->{{3.8455386326948757`*^9, 3.845538654677771*^9}},
 CellLabel->"In[73]:=",ExpressionUUID->"1d9d7c56-8358-43e9-9545-b42923b250ed"],

Cell[BoxData[
 RowBox[{"{", 
  RowBox[{
  "BCAR", ",", "CISB", ",", "CTNL", ",", "CL", ",", "ORO", ",", "STR"}], 
  "}"}]], "Output",
 InitializationCell->True,
 CellChangeTimes->CompressedData["
1:eJwV038w23cYB/DEVI+0k0xvOsJSNRxKUUa46Ie6KhpmS0dxhKXtrPGjZYSZ
H8l10/Mjt7WqadBWNt1mpqmFinVanaJtThfLdCfDmHR8g+6czvzYnueP5153
77vnnrv33bMnMzdRRKfRaA0wunfDC4e+pEh1Ro1xBOyODyhaBDn27fTFryiy
Q3elgttOkVsdJmUYSJNEiA+BDcmeojyw69ey+UkwbimRMQd6755sTPmWIiuc
l2NOgm6GTedqsCPTPFoHcn+KuvEd+DrTrni9kyLJ9Ckt7SZF3vGlPUePCTvo
lqDOku6BBtUPBaJhkq5GV1DB3rXGB+MGfe3jQX+OZlUE9r1mvloMcvtsHStA
/sI2Huocvj9VClrwJIIYNUW2hILfBSDfa4pqA5NtxEWutyiy4b5U6AbesV+3
PgtOnr0/2AI2veKS0grmPHa30oAHC57EjoA9RfoZ7y7YU+0a8Ac7W2IHAsDh
9O069O8qD9/DIC1w4zYffPrUZxm1POnpHA8231wIQesLPhaggX84ilCf9Cxx
AvjAHFaOGnqWpOi1NGNPKqi80/FLs4YiarVz3DIocbu7ZtdNEU2haPguqGsX
R4h6KJI0EG+xAP7WH1nKuE0RXmzC6QywVq/MLQVXDdq/PgLZx5Iiy0DWYtYJ
9FHU8XzUmxtcigbFOclRH3FvK6oKno4tB0cEywa02kYRVQF+/vbp46iiZscT
tLc/JrQSdBjfd8q2lyIX/tGVomZZZTwTTCnQq+zA86a80UAtRcY6NevlP1BE
2yc9kjIA982mbNTGJyboA/CTl+RDaJ6F6QX6VtnCXjHmer9olJlQVYDqNwKS
c8CdpblClHk4pCgXVKpPWV1CqzhrjeAX2e6hl8H5VxtSUe32i5kog8wfagK9
pOFCNJV3UYHmp5foUEOIagK9ekFv0Qyekdq6oJqkFvo1cMZaw0TdN7h+qPDe
tAA98OFcHhqaIa9Fo4fmvkYL6vz6UVWW0/x1cJ/mhV0rGCQZ90K7Z2/w0J89
C4+g884TJtRqkstQgW/yoi2DH1DkmwFZ5RT4ac7+eyjT1TAzA0bMjrJM4PVz
iprnYJ20WG09hH2dOG8DxkVse8gArX9s69wJOtAVPSxQPlg8ageyW6bpLuBu
eW3VXnB8y/hfLHhw4cD7fDDRafNS0jBF+jlHn8lB2RjraO4j+J+SPbNl4P3N
AP8xcKsp+9mKg5ms1P/7cBVMexw5x3Y0E48/20o44Pdv1H2GhgcYqXy2mbDH
ZLIzIGtROoG+F5lmVIL/A04mgrA=
  "],
 CellLabel->"Out[73]=",ExpressionUUID->"700d8d31-8bae-46ff-a0e3-7c2274279217"]
}, Open  ]],

Cell[CellGroupData[{

Cell[BoxData[
 RowBox[{"DepVarsAC", "=", 
  RowBox[{"Join", "[", 
   RowBox[{"DepVarsA", ",", " ", "DepVarsC"}], "]"}]}]], "Input",
 InitializationCell->True,
 CellChangeTimes->{{3.848409770808743*^9, 3.8484097795261354`*^9}},
 CellLabel->"In[74]:=",ExpressionUUID->"1d91c0f1-6893-4c6d-a13a-1e608047d6f4"],

Cell[BoxData[
 RowBox[{"{", 
  RowBox[{
  "BCAR", ",", "CISB", ",", "CTNL", ",", "CL", ",", "CLA", ",", "DO", ",", 
   "ORO", ",", "STR"}], "}"}]], "Output",
 InitializationCell->True,
 CellChangeTimes->CompressedData["
1:eJwV0H1QE3QYwPHNuCVOlDGVM7g15eVQiMWKnQESPxulMAd6jaxhAsckTBhS
4G7DGAKncrEbmG4gCgIWB+lodjJEPN40wA5G4a4XSR3EJv4oIAMH7ex5/vje
5//vlgzlfgWTwWBUQR8vn0zZ9S0lu3niHDHYeyhUkQdWdmhnHoLvymTsafD6
F4+N8quUTOWvS8gCg21u3hnQaf7bqgMlckmLCcyY36haaadE+/LjLsZ3lGRb
mfNoptvM9ACXLniEoDOPhiPR1GSLMRDl+7qkoG1U6JsEVoRZFhVg9+a/GlQg
+xTHTwuW3lodi06nR6SWgqdIkSzBTEnUnyl/yMC0/+z0G/DaJuXxwOuU1CzM
FQSD1On2/Az8WXDnbj0Yty9A3gSqBSGsG6BR8lPiMPi2aXwy7HtKCoW+/UIw
alHa/wa4fefaEfS1xG2C98C+ze5OKThwTjCHpsSG8pLA59X0LXQ0rliGJlj9
Fejq7Zk5yaB+YGcx2l40V4rWnnloSQUX+ab7l25QEuTHl8yBnA19Lm4HJZb6
w0O9YK42d5fCQkmPIXnVU/BypVjD7qSkK27f0TQwKL9eqQEzh7ufFIHStfJ3
ToCnxxSH0TCf1GPom/ooDWpmvapHRVndTShvgyOxGAz0/MeGig9ejNeCd9ty
PkKD/vUaQzMjJNEl4EBd+Cfrb1Kicoxq0BhHSZI3+FXIeDMXvHa0wBrZRYmv
omOluJuS326V7ZH3U9K24jyCxmoTRJ+CgYP6QdTucCyhtrM0IAccfiLcjeri
Sz9Hm1+K/DAXvFOTl456+UcdV4IVPtksA7ig3+Iygu1pIdE14MZgQyraNnUu
Aw2veSq+CBZWxaWj7vLztaiqUzOC5mZfeYAu0fFVl8Dnv3tvRcN6G5iXQT7p
8EYj3o+JQK+67DL0l2lHHjpsqKpE53Y4W1HZC2EP2ljLm2kE17Fc3CawaOzX
ULSB3RqLmtWFe9Cq+AkHqubEsJtBY0qix44f4NtQeckjkFhe70PDX9gmJ0GR
fYzjAM/P1H05D6ruq8yeg5Q8k2VVrAHPHmDdY4OtN1vavcBG3wsWDhi6SW3l
gswFO3MraPpadzIA1E2IGBJwgR+dLQULl92GA0OU+AikTj24vJ67V/kj/DYE
TJ0A90aLhONg/+0jzmevzJKRnuV7i6BJIJ7295slIQUtaj645pCuGu2tnqDH
/GfJB2nlZflg2v6yB6j09sGJOvB/b2pzVA==
  "],
 CellLabel->"Out[74]=",ExpressionUUID->"faffb6fc-3536-4747-8314-7966aa1c410d"]
}, Open  ]],

Cell[CellGroupData[{

Cell[BoxData[
 RowBox[{"SubDepVarsWithoutT", "=", 
  RowBox[{"{", 
   RowBox[{
    RowBox[{
     RowBox[{"BCAR", "[", "t", "]"}], "\[Rule]", "BCAR"}], ",", " ", 
    RowBox[{
     RowBox[{"CISB", "[", "t", "]"}], "\[Rule]", "CISB"}], ",", " ", 
    RowBox[{
     RowBox[{"CTNL", "[", "t", "]"}], "\[Rule]", "CTNL"}], ",", " ", 
    RowBox[{
     RowBox[{"CL", "[", "t", "]"}], "\[Rule]", "CL"}], ",", " ", 
    RowBox[{
     RowBox[{"ORO", "[", "t", "]"}], "\[Rule]", "ORO"}], ",", " ", 
    RowBox[{
     RowBox[{"STR", "[", "t", "]"}], "\[Rule]", "STR"}]}], "}"}]}]], "Input",
 InitializationCell->True,
 CellChangeTimes->{{3.845563708186837*^9, 3.84556379500885*^9}},
 CellLabel->"In[75]:=",ExpressionUUID->"c275d2b8-d808-4112-8fe5-712c0b99eb16"],

Cell[BoxData[
 RowBox[{"{", 
  RowBox[{
   RowBox[{
    RowBox[{"BCAR", "[", "t", "]"}], "\[Rule]", "BCAR"}], ",", 
   RowBox[{
    RowBox[{"CISB", "[", "t", "]"}], "\[Rule]", "CISB"}], ",", 
   RowBox[{
    RowBox[{"CTNL", "[", "t", "]"}], "\[Rule]", "CTNL"}], ",", 
   RowBox[{
    RowBox[{"CL", "[", "t", "]"}], "\[Rule]", "CL"}], ",", 
   RowBox[{
    RowBox[{"ORO", "[", "t", "]"}], "\[Rule]", "ORO"}], ",", 
   RowBox[{
    RowBox[{"STR", "[", "t", "]"}], "\[Rule]", "STR"}]}], "}"}]], "Output",
 InitializationCell->True,
 CellChangeTimes->CompressedData["
1:eJwd1GtM02cUBvB/CUGk41LL4kQGFnAikjFuxpVL9m7ARsEyiDgc4G0plAlW
dA6wXKqgmwwEWZRCarXCEBkI6wgURFEus45J0BTNHFQQhLZ7q4CECUzcOftw
8vvwJCcnz4fD2y+JE7EYhjkHc7u8Sq2ro2SOH5D1HBQ6N7GeX6XEKlIp4zdS
wpeYFMFgojI8Iwx8ddhbdAjcFVpoegI6ln/BngKruZPyxCZKitT2glSwlmFc
T4MR1oL7Z0Cvm8L6ZjCo853s5RZKOE5PrzO/QK52mkVL7dtYlqC5cZUn2vLt
vUA0f1OX3AO0/MlpUQgeHAxcGwPOB3UuiMA5xYtL2eBoLHe9DCwuZYf+r8wv
qRAc0ebHC9SUnDUm6ONBb8EzegVs2JSZ5fErJY9X5o6+B/6rYWyOgDty+n+7
CPIveSTWgA5vbbZqA7uaH0T9Dvb0D094t1Li0beu1w/kDcT1+oPZTpxBNOIj
L59PwctHXncI0Rc+M+i4j7dLDJjwkn6IhvjL4lHX7ndF6EsXUcbnuKcjtAC1
2ztbiCqzxzVJoNrcPKxso0Qs5UXPgFpDzyK3nZLCttS7t8HiaMnHIg3cYxdr
8TdY8SRMyu6gpMQ2Ln0vuNStkkjBCF23MRfMa0z+JA/kpIlTUElfciZa0h8s
RXPceeWoovpWDWphbYwqAB2ZhYfoaztVuAwMdpR8ifYl299HYxq2Bx0HN755
X2zfCf03DUnRD56diHEA84/parlgRX32UOB1Sjy725cLblBS/9fJyMReSgRG
49do59GorQfAmyVnteiNPsM/qOK02T0D/JEJ+Ayd8Cr6Bi1mbd11EPy+LHMf
WnKKnyUB9XfSrCrB3Ctui3KQkWwOqgL/jJUnoX7L5/ejNuM07ALYWEb2oXpd
ZTVqNZY7iN6bqhtB56IfWihBf/c1bugag4qlAq3FGgc0/4cQX3QpdjIenXnb
eAgNf1RRisplxga0LyLgFqo1uZoug7zdS9wacGj68RY0N/HnUFSpyopEW8/p
p1HGM4RdC157I7TcdoeS9PZTx8fAnam+Paiv4dHEBNj16gFnGjStvVgyC05/
l6NeraVkxU1cbAPO71w1wAbTW6622IJf2So0HHAqXjrEBTekTLLcwJz+shPu
oHNoMBMNjrWEpAlB+Y6VyoS7lFwIjzGUg3SP43bJH/A/RjdO5oF1Vdv8dOA1
hwOGeSczad2yPLAAtu0Jm3JebyZemvpjG0CX4TMVKF2np5nOZpKydLLoMNj4
tGgE7fXYPaoA/wPXdIYx
  "],
 CellLabel->"Out[75]=",ExpressionUUID->"1d0488e2-3261-44ce-b075-6521883520e1"]
}, Open  ]],

Cell[CellGroupData[{

Cell[BoxData[
 RowBox[{"SubDepVarsABWithT", "=", 
  RowBox[{"Table", "[", 
   RowBox[{
    RowBox[{
     RowBox[{"DepVarsAB", "[", 
      RowBox[{"[", "i", "]"}], "]"}], "\[Rule]", 
     RowBox[{
      RowBox[{"DepVarsAB", "[", 
       RowBox[{"[", "i", "]"}], "]"}], "[", "t", "]"}]}], ",", " ", 
    RowBox[{"{", 
     RowBox[{"i", ",", " ", "1", ",", " ", 
      RowBox[{"Length", "[", "DepVarsAB", "]"}]}], "}"}]}], "]"}]}]], "Input",
 InitializationCell->True,
 CellChangeTimes->{{3.8455673688089824`*^9, 3.845567468404468*^9}, {
  3.8455676013247786`*^9, 3.845567610889609*^9}, {3.845618531627144*^9, 
  3.845618550994675*^9}, {3.8484097109812336`*^9, 3.8484097112953854`*^9}},
 CellLabel->"In[76]:=",ExpressionUUID->"78300552-979f-4eea-ae1c-902f1213f5ca"],

Cell[BoxData[
 RowBox[{"{", 
  RowBox[{
   RowBox[{"BCAR", "\[Rule]", 
    RowBox[{"BCAR", "[", "t", "]"}]}], ",", 
   RowBox[{"CISB", "\[Rule]", 
    RowBox[{"CISB", "[", "t", "]"}]}], ",", 
   RowBox[{"CTNL", "\[Rule]", 
    RowBox[{"CTNL", "[", "t", "]"}]}], ",", 
   RowBox[{"CL", "\[Rule]", 
    RowBox[{"CL", "[", "t", "]"}]}], ",", 
   RowBox[{"ORO", "\[Rule]", 
    RowBox[{"ORO", "[", "t", "]"}]}], ",", 
   RowBox[{"STR", "\[Rule]", 
    RowBox[{"STR", "[", "t", "]"}]}]}], "}"}]], "Output",
 InitializationCell->True,
 CellChangeTimes->{{3.8455674477538404`*^9, 3.845567469428771*^9}, {
   3.8455676018930435`*^9, 3.845567613094257*^9}, 3.845616569662109*^9, 
   3.8456185525625916`*^9, 3.8471884934442124`*^9, 3.848393733056862*^9, 
   3.848398055386094*^9, 3.8484097499208584`*^9, 3.8484140582068357`*^9, 
   3.8485041054223704`*^9, 3.848732500182703*^9, 3.848745050806385*^9, 
   3.848985799201413*^9, 3.8490097445005436`*^9, 3.8490790331137085`*^9, 
   3.8490906985696163`*^9, 3.8491579545321455`*^9, 3.8508860808647623`*^9, 
   3.8508968630980124`*^9, 3.8508972890241947`*^9, 3.8509035658174105`*^9, 
   3.8509038723358693`*^9, 3.8509039825007477`*^9, 3.8509703099613895`*^9, 
   3.851057096943177*^9, 3.8510573377912507`*^9, 3.851104181891901*^9, 
   3.851142407519185*^9, 3.851157720651745*^9, 3.851158000457017*^9, 
   3.851164385611213*^9, 3.8515718840249786`*^9, 3.851595506841428*^9, 
   3.8517635592440195`*^9, 3.8520186196001096`*^9, 3.8520227036496515`*^9, 
   3.852179536118616*^9, 3.852271158195022*^9, 3.8522784891814947`*^9, 
   3.8523167213096495`*^9, 3.8523582386123104`*^9, 3.8525601587164035`*^9, 
   3.852572184888563*^9, 3.852574234707308*^9, 3.8525743206705027`*^9, 
   3.8526140093492684`*^9, 3.852629455944301*^9, 3.85262988952493*^9, 
   3.852630257408161*^9, 3.8526304794273853`*^9, 3.8526307000315*^9, 
   3.8526308249558067`*^9, 3.8526329391717434`*^9, 3.8526330819844313`*^9, 
   3.852633119565561*^9, 3.85265811910273*^9, 3.8538420935217695`*^9, 
   3.8540089290923147`*^9, 3.8540819980999155`*^9, 3.854437963275036*^9, 
   3.8547727555040927`*^9, 3.855046674558978*^9, 3.855113178177291*^9, 
   3.8552871385751863`*^9, 3.855342461137635*^9, 3.855345486050658*^9, 
   3.855346203005313*^9, 3.8553464833317895`*^9, 3.8553465709847603`*^9, 
   3.855346649963132*^9, 3.855346817105595*^9, 3.855346974106838*^9, 
   3.8553503673522453`*^9, 3.8553514797780576`*^9, 3.8553523651449647`*^9, 
   3.855352531525233*^9, 3.8553534805252056`*^9, 3.855354330473057*^9, 
   3.8556455054927425`*^9, 3.8556456625470448`*^9, 3.8556473561194763`*^9, 
   3.855654182662393*^9, 3.8562484518581934`*^9, 3.857448925765051*^9, 
   3.860519500214451*^9, 3.860519767338111*^9, 3.860552114390159*^9, 
   3.8605532845744305`*^9, 3.8605536632980175`*^9, 3.8605560634510517`*^9, 
   3.86055635366004*^9, 3.8605567081412697`*^9, 3.8605585377176933`*^9, 
   3.860558603560771*^9, 3.860560825856924*^9, 3.8606418433276467`*^9, 
   3.8606458331161947`*^9, 3.860646361327805*^9, 3.8606466287959785`*^9, 
   3.8606466767411633`*^9, 3.8606546314454727`*^9, 3.860654858080758*^9, 
   3.860655316786767*^9, 3.8606557319408026`*^9, 3.860655845252739*^9, 
   3.860656150731896*^9, 3.8606564006090403`*^9, 3.8606622850945797`*^9, 
   3.8606624057997*^9, 3.860662665967278*^9, 3.86066295916901*^9, 
   3.860663175321929*^9, 3.8606634046277795`*^9, 3.8606636393349495`*^9, 
   3.8606638096746674`*^9, 3.8606661930344086`*^9, 3.860666527863987*^9, 
   3.860666718875799*^9, 3.8606668693889203`*^9, 3.860666955774477*^9, 
   3.860668222991786*^9, 3.8606685059441338`*^9, 3.862544418597022*^9, 
   3.8628894842368903`*^9, 3.862890001554342*^9, 3.8628964147761307`*^9, 
   3.862902926625863*^9, 3.8629243890382195`*^9, 3.862973843820514*^9, 
   3.862975571281283*^9, 3.8629781362643113`*^9, 3.8629820213347845`*^9, 
   3.8629902769056334`*^9, 3.862994563890237*^9, 3.863023631174475*^9, 
   3.8630267085299807`*^9, 3.8631096339385953`*^9, 3.863114570001835*^9, 
   3.863659711972824*^9, 3.863775042513278*^9, 3.8652790806737194`*^9, 
   3.865308961254279*^9, 3.865485713843774*^9, 3.906447171350972*^9, 
   3.9064510398640656`*^9, 3.90652907415059*^9, 3.906536405287097*^9, 
   3.906536596478119*^9, 3.9072274949486675`*^9, 3.907228708200984*^9, 
   3.9072294121649766`*^9, 3.9073154349489875`*^9},
 CellLabel->"Out[76]=",ExpressionUUID->"fd5e2e86-a435-49ba-9ab1-0b82cec792f2"]
}, Open  ]],

Cell[CellGroupData[{

Cell[BoxData[
 RowBox[{"SubDepVarsABWithoutT", "=", 
  RowBox[{"Table", "[", 
   RowBox[{
    RowBox[{
     RowBox[{
      RowBox[{"DepVarsAB", "[", 
       RowBox[{"[", "i", "]"}], "]"}], "[", "t", "]"}], "\[Rule]", " ", 
     RowBox[{"DepVarsAB", "[", 
      RowBox[{"[", "i", "]"}], "]"}]}], ",", " ", 
    RowBox[{"{", 
     RowBox[{"i", ",", " ", "1", ",", " ", 
      RowBox[{"Length", "[", "DepVarsAB", "]"}]}], "}"}]}], "]"}]}]], "Input",
 InitializationCell->True,
 CellChangeTimes->{{3.8484098741975656`*^9, 3.8484098998363147`*^9}},
 CellLabel->"In[77]:=",ExpressionUUID->"51a6b077-de34-4921-961c-b9d29636a35c"],

Cell[BoxData[
 RowBox[{"{", 
  RowBox[{
   RowBox[{
    RowBox[{"BCAR", "[", "t", "]"}], "\[Rule]", "BCAR"}], ",", 
   RowBox[{
    RowBox[{"CISB", "[", "t", "]"}], "\[Rule]", "CISB"}], ",", 
   RowBox[{
    RowBox[{"CTNL", "[", "t", "]"}], "\[Rule]", "CTNL"}], ",", 
   RowBox[{
    RowBox[{"CL", "[", "t", "]"}], "\[Rule]", "CL"}], ",", 
   RowBox[{
    RowBox[{"ORO", "[", "t", "]"}], "\[Rule]", "ORO"}], ",", 
   RowBox[{
    RowBox[{"STR", "[", "t", "]"}], "\[Rule]", "STR"}]}], "}"}]], "Output",
 InitializationCell->True,
 CellChangeTimes->CompressedData["
1:eJwV02tMk3cUBvDCHJvAIoyLBglqbXABjXJzOMH1RXBFC2jxZQidE5IyuXSF
AoJUKBS5DVSGGCoRhJUhTMjQEVdBCKxJQcoMVDBiAEmAUum/A3Sr6Vrnzvlw
8ktOnk/nydmVLOIJbBgMxo8wrocWBWFdhBp/yhGGg/6v9gkyQa2qYvUlWOvI
d9CBXQt6eWI3oTwjnY9/B75YoXdUgXGVpyevgh10bMevYMmwV76lh1CigKV+
xj1CZbczN9DBLwZsNoEFS06foa20NgityRqWs0CP7l3maJBFh2yNAQVfD5oE
YH3365Z8kNPuvr0YPLDf+Qha8XMgvxR8xJPRx+8TyjaDP0+D5oZVcgcUs3Pz
WL8RKrPelOsNBs3Z2WeD3htq9W3wqdU7UQG6DfjYPQA5+VMnxsCOD54v7u0l
1LGiHSp/8EbvGVUAuIXn8QTNM/vu/wpsefPfw2hQ2+G3jibE7vOKQf81HkLf
T5bQaMaKlwBNjk0RngQ14Wwpal/4uhTl3VpW8sE0x3vTzQ8IVXyaxV0HyV8q
s8vvhKp0THs8DF7QZYYJlIQKHOTZGkCmKULi8JBQKd/EZpwD+9baRRJw6q7q
1SVwa3Dy0UIw/oowBX3LTcpCy2vYEjSpxrsWzZ1RK9CQb40npGB0ruUZGm+4
E1EMXosXJ6DbOJ9OoqZHJw+XgJcqD5zf0kcorp9Wgu5UXo5xAmXuz9pcwLSL
RRNB/dD3n0qLdAD6f1ERmaiCu40Y0lBZcNTBdPAft+ujqCVq9S1ay1/bLQRH
qoI4aE51WQ6a8u7zM9+D42viJHQhNSRPBJYGp9s1gNIhllkOelX7Hr4JGmSN
fFRTL09G5flr4U3gkuJoElpd1tiIng2UPkGV5Z2zaH3dc9tm0HbAlYn6hLbZ
tILa+T4nVBTA9kMvSnQ0uifHkIm2RNy4gk58RH5Bx3QHh9DwU8zVn3A/a3VR
gHWhc75o4M3uIyjj44JIVGtZWEHnuV86tIG9b+hNwSOE2iurLFkAX4r9/0D1
MzOLi2C627TzCqg+p6jZAHuNBfc3jxLq6nLqD/ZgTvZmjQPY3HW35xOwXN+k
dAY1HxZNuIA94zobJshzrZPtBq+7sRlczHPDUqNB6/L7hvjH8PfiU/paMFXt
HiUaJ9Rolc9SIRgXF+o/BV5oStf/7WGk+rdZNSaw9ViEznO7kUro7CzYCb4b
u1aHTq/PkyxPI2Wyll8Wg8LBsln0/NDZuVvg/xZ2e/A=
  "],
 CellLabel->"Out[77]=",ExpressionUUID->"144a8dfb-8d8d-4af7-b75e-402dc7496dee"]
}, Open  ]],

Cell[CellGroupData[{

Cell[BoxData[
 RowBox[{"SubDepVarsACWithT", "=", 
  RowBox[{"Table", "[", 
   RowBox[{
    RowBox[{
     RowBox[{"DepVarsAC", "[", 
      RowBox[{"[", "i", "]"}], "]"}], "\[Rule]", 
     RowBox[{
      RowBox[{"DepVarsAC", "[", 
       RowBox[{"[", "i", "]"}], "]"}], "[", "t", "]"}]}], ",", " ", 
    RowBox[{"{", 
     RowBox[{"i", ",", " ", "1", ",", " ", 
      RowBox[{"Length", "[", "DepVarsAC", "]"}]}], "}"}]}], "]"}]}]], "Input",
 InitializationCell->True,
 CellChangeTimes->{{3.8455387380387597`*^9, 3.8455387635427046`*^9}, {
  3.8484097175519466`*^9, 3.8484097354824476`*^9}},
 CellLabel->"In[78]:=",ExpressionUUID->"8974469f-0573-4d86-ba4d-c44a810b2424"],

Cell[BoxData[
 RowBox[{"{", 
  RowBox[{
   RowBox[{"BCAR", "\[Rule]", 
    RowBox[{"BCAR", "[", "t", "]"}]}], ",", 
   RowBox[{"CISB", "\[Rule]", 
    RowBox[{"CISB", "[", "t", "]"}]}], ",", 
   RowBox[{"CTNL", "\[Rule]", 
    RowBox[{"CTNL", "[", "t", "]"}]}], ",", 
   RowBox[{"CL", "\[Rule]", 
    RowBox[{"CL", "[", "t", "]"}]}], ",", 
   RowBox[{"CLA", "\[Rule]", 
    RowBox[{"CLA", "[", "t", "]"}]}], ",", 
   RowBox[{"DO", "\[Rule]", 
    RowBox[{"DO", "[", "t", "]"}]}], ",", 
   RowBox[{"ORO", "\[Rule]", 
    RowBox[{"ORO", "[", "t", "]"}]}], ",", 
   RowBox[{"STR", "\[Rule]", 
    RowBox[{"STR", "[", "t", "]"}]}]}], "}"}]], "Output",
 InitializationCell->True,
 CellChangeTimes->CompressedData["
1:eJwd0WtQ1GUUBvCFiORSAmtE4UguyNiwKS6BKLbw0hL3iyB3RAQ2k4ssYQO6
MCxeWQNjsMsaRAGKuEKtaFy1MVZiBYbEAVIGsEAXgj8Ek0MSDPWcPpz5zTkf
zofn2ZycFS414PF4Kkw5v/2Yro5jFrGlYz0wb80tdx6mhGkM5q9yrLvrimJ3
A8fsRAuVe6B559G93jDdqCCaFCgDMiUwY3WbVAaZRjnzGN5NTTTTQ6nvrCq+
kWN9lVYBh2Dvrhg7JZR8GzVwHo4ERtZ/D39/tjlvRcMxh6SnHbzrHNPHOiyS
xXndBkZwbYm/lZRNDrqSEwValQPs1zgsh8D6GM/XQiF3+M6SFJoHe1fnwRWZ
ja0CHjB+VUyW1LomnIQjD05FBjRxzCYjcTwSWnjNcVegj1lursMNjrmde/6x
I7RxMjHNga80dv/8DVwUbI2vhVFKJ+NmeDxgKLAHOlo9mhTe5FhEskArgvOf
7Ne6wKTtdv2ktku43Re2tvzbFgI1hqIFsmrTtk2h0K1lfhdZX3oikiy4bScl
X5QcygyDGyxZIVni+tdJ8nTdVGsCXFm+PlTVzLHzDVuCFuCM9u4yv4VjJobp
936CzCvbW9rKsX9ORBjOQn3n+3KzNuQRvy8jCToVX82SQ79Pu/7Ih857Ut8r
gO4dsg/I6J0p2aRO7C0nP5t+q4xUj+lqyb6cPwMLYZPz2jD5q+01HwVUDOTE
kUfq+QPktahwjyKol+z4cH07xwbzH8hJfePpUAsoSRq+xIejuqL7rh34V9S2
UnibY+FPi/3jtRzbt5tLI5PLg93S4QbZBR1ZZzr7NxkXvmCfCQUqNz9y3bEz
R8mkFffYI1A4lHOQbHR7NzcLVpanG38Jh4a3LKtgTYXQ4yK0UFYkkEb+F5PJ
lzQLkq+huVpykHw+VvEVWV+i6P9//0E9Sk61PTKsggqhtYC8lXjZoBqmWd+y
IPVVbAe58+ZUJPmwg5ORea1flJLWnnNqcljsfodcV20/UwNljmv8WtiWOu5E
Ouu+E5MT0XJ/Uh8xMUWmpXiZXYIj+2ON3LvR52hx0W/whV9EnWRc0MjkJPzR
fthyCgq7L5csQoGfvMlEhz49086Zwhalaa8ZLFY3aF6m+3xVqyWs8Sm8z4cP
zacNBFDicuGEPfzc0psXBN+5ITkcAlfbeaqYexzzGNo7XQafiF2Cs/qQU7Pw
SQHMb/AUDcLxnvTpZ2/MMavw1d4lOKjx0W+0nWOvv60+/iZcLy4rJxUZj7ns
jXMsTHT21EfQ2ePMKKn0PTBWCf8DHnONqg==
  "],
 CellLabel->"Out[78]=",ExpressionUUID->"1620b97a-eeeb-487f-a6b0-5d8648ed80d0"]
}, Open  ]],

Cell[CellGroupData[{

Cell[BoxData[
 RowBox[{"SubDepVarsACWithoutT", "=", 
  RowBox[{"Table", "[", 
   RowBox[{
    RowBox[{
     RowBox[{
      RowBox[{"DepVarsAC", "[", 
       RowBox[{"[", "i", "]"}], "]"}], "[", "t", "]"}], "\[Rule]", " ", 
     RowBox[{"DepVarsAC", "[", 
      RowBox[{"[", "i", "]"}], "]"}]}], ",", " ", 
    RowBox[{"{", 
     RowBox[{"i", ",", " ", "1", ",", " ", 
      RowBox[{"Length", "[", "DepVarsAC", "]"}]}], "}"}]}], "]"}]}]], "Input",
 InitializationCell->True,
 CellChangeTimes->{{3.8484099148999166`*^9, 3.8484099291087255`*^9}},
 CellLabel->"In[79]:=",ExpressionUUID->"d91db866-4e9a-47b9-a521-7aa664a59418"],

Cell[BoxData[
 RowBox[{"{", 
  RowBox[{
   RowBox[{
    RowBox[{"BCAR", "[", "t", "]"}], "\[Rule]", "BCAR"}], ",", 
   RowBox[{
    RowBox[{"CISB", "[", "t", "]"}], "\[Rule]", "CISB"}], ",", 
   RowBox[{
    RowBox[{"CTNL", "[", "t", "]"}], "\[Rule]", "CTNL"}], ",", 
   RowBox[{
    RowBox[{"CL", "[", "t", "]"}], "\[Rule]", "CL"}], ",", 
   RowBox[{
    RowBox[{"CLA", "[", "t", "]"}], "\[Rule]", "CLA"}], ",", 
   RowBox[{
    RowBox[{"DO", "[", "t", "]"}], "\[Rule]", "DO"}], ",", 
   RowBox[{
    RowBox[{"ORO", "[", "t", "]"}], "\[Rule]", "ORO"}], ",", 
   RowBox[{
    RowBox[{"STR", "[", "t", "]"}], "\[Rule]", "STR"}]}], "}"}]], "Output",
 InitializationCell->True,
 CellChangeTimes->CompressedData["
1:eJwd03tM0wcQB/CWIBHKMhhuMGwmWqyP8RIGAVTMD4u8atmqFQbEQV3lVSgI
olhdCwhapw6dUVQeCowxRAQ0liEQFIcIRh46cQiyrIaH/jqoEhVdxr63Py6f
3P1xyeXulspVUgWXw+GcQBy+55UUWMcyfdbiVBFcN+2uSIdm579/PgYH8+N4
4zCqy1gcc5ll1k9/FJYAb4dEL9HBfcNRA8fhpwWRNVfglpHVe983sMy1+n9v
cBrRZ4HQREpP9HLNYZ6l/Upy65ohb7JvoKvYGbboV89J4GxMoH0EFGXfeq2A
Hl+FXNwLy246LtZCtxKHALLjF5/YfPhFZKEsrIlljqvinspg4plp9mf40jFn
j/NVltng8m63EFa08qwyYbWuu6sctietiqmEJYUuFtdh94ZH4T0w2W/Y4HKN
ZWpClnd6whF5fKcXTNMJ7pMWJ13dg+GFTE6LBH7S5zlD5indPouAYu60H7lt
Nk9GXrjqpCDjHRJTv4R/pDEactH8q3xyoX6qORaeb2/6vew6y3R5rxDPwG3a
3+bs9CxTNZFy9yZctWBXoKKZZWy1W81eQKkmWM37lWWO+sqUcVD89JJKDfnR
d6b2w5monRsPwMTxzJ3kZitFBsnZKFKTUplrEakd6KkkJdmmcA18yTMbIkVp
9UFaeFq6O5q8vfDjgf/zvi1rc2Gsg2fihy0sw/o9UJNlbwoibGD2oqEqO2hT
eLDf+wbLPNne8l7TxjL6UV1oTCf2u8KYTIojJT4pkM8/1U2az7x4Q8bFmQSp
UPnOJ4RUbD+URfZb+n+dBpc8yIon63gBe1TwWYDS4gz0mBLOFcPwRte1Z+HD
spJY0lt4Tk52z5tEpbCqOSie7HEtPUeOXMm9T9YOXRohox8Pm5XBrB32y0hB
RTX3IgxZ32ZDWhsD15CmwUkZ6fTKmE4mWBcfI6Xlf9eS8u/8Okhhv/PzCqjJ
mberhF31Y5+TOU4NAWTAD/tDybofDRNkawbDq4IVb2PMfe+wzKZGXe6fcLDA
6xa5zuOJwUB1/yHbCfiXec1RExTOqpssuzEPP+WIFeSreL08WN9wueED2D9b
3mwLNx3T9tvBR6FT3GXwW/mpPAHc4SbiiOHjsOAkCWxv4BZH3cU/G6STRbB6
qe9m1T3c23L3ZwdguiDQ8yH0WamcnHU0Mv6t//S+hm9Hg8b5i41MXXLtPifY
2lZ0kvypdIzN4BuZBP2hg7tgR3vhCHm485vREvgfooduGA==
  "],
 CellLabel->"Out[79]=",ExpressionUUID->"03e769b7-b8a3-4e3a-9cfb-dcc03e898f84"]
}, Open  ]]
}, Closed]],

Cell[CellGroupData[{

Cell["Initial Conditions", "Section",
 InitializationCell->True,
 CellChangeTimes->{{3.8483936333668113`*^9, 
  3.848393649757078*^9}},ExpressionUUID->"6fa1d33b-e887-4db9-8333-\
df4e47032a6e"],

Cell[CellGroupData[{

Cell["Fixed Initial Conditions with time", "Subsection",
 InitializationCell->True,
 CellChangeTimes->{{3.8483937120952225`*^9, 3.8483937232881165`*^9}, {
  3.8484036016836257`*^9, 
  3.848403609254119*^9}},ExpressionUUID->"6994f190-4020-44a9-be71-\
0e5f05af302b"],

Cell[BoxData[
 RowBox[{
  RowBox[{"initialConditionsA", "=", 
   RowBox[{"{", "\[IndentingNewLine]", 
    RowBox[{
     RowBox[{
      RowBox[{"BCAR", "[", "0", "]"}], "\[Equal]", 
      RowBox[{"10", "^", 
       RowBox[{"-", "4"}]}]}], ",", "\[IndentingNewLine]", 
     RowBox[{
      RowBox[{"CISB", "[", "0", "]"}], "\[Equal]", 
      RowBox[{"10", "^", 
       RowBox[{"-", "4"}]}]}], ",", "\[IndentingNewLine]", 
     RowBox[{
      RowBox[{"CTNL", "[", "0", "]"}], "\[Equal]", 
      RowBox[{"10", "^", 
       RowBox[{"-", "4"}]}]}], ",", "\[IndentingNewLine]", 
     RowBox[{
      RowBox[{"CL", "[", "0", "]"}], "\[Equal]", 
      RowBox[{"10", "^", 
       RowBox[{"-", "4"}]}]}]}], "\[IndentingNewLine]", "}"}]}], 
  ";"}]], "Input",
 InitializationCell->True,
 CellChangeTimes->{{3.8455375961214767`*^9, 3.845537639849125*^9}, {
   3.845538886920026*^9, 3.845538898537362*^9}, {3.845543335728939*^9, 
   3.8455433440773*^9}, {3.8455433852912374`*^9, 3.845543397875534*^9}, 
   3.8455434689853497`*^9, {3.8455435181786475`*^9, 3.8455435219815407`*^9}, {
   3.8471885243997016`*^9, 3.847188540935622*^9}, {3.8484036576319427`*^9, 
   3.848403662117735*^9}},
 CellLabel->"In[80]:=",ExpressionUUID->"409358b4-dbce-4ed6-aa67-cd7f9730b3b4"],

Cell[BoxData[
 RowBox[{
  RowBox[{"initialConditionsB", "=", 
   RowBox[{"{", "\[IndentingNewLine]", 
    RowBox[{
     RowBox[{
      RowBox[{"ORO", "[", "0", "]"}], "\[Equal]", 
      RowBox[{"10", "^", 
       RowBox[{"-", "4"}]}]}], ",", "\[IndentingNewLine]", 
     RowBox[{
      RowBox[{"STR", "[", "0", "]"}], "\[Equal]", 
      RowBox[{"10", "^", 
       RowBox[{"-", "4"}]}]}]}], "\[IndentingNewLine]", "}"}]}], 
  ";"}]], "Input",
 InitializationCell->True,
 CellChangeTimes->{{3.845543346988036*^9, 3.845543361982028*^9}, {
   3.8455434071947784`*^9, 3.8455434107147274`*^9}, 3.845543470373043*^9, {
   3.8455435261358414`*^9, 3.84554352780453*^9}, {3.847188543488654*^9, 
   3.847188545583703*^9}, {3.848403663342821*^9, 3.8484036643271775`*^9}},
 CellLabel->"In[81]:=",ExpressionUUID->"e15d989a-497f-4e0a-a129-77066f2c2952"],

Cell[BoxData[
 RowBox[{
  RowBox[{"initialConditionsC", "=", 
   RowBox[{"{", "\[IndentingNewLine]", 
    RowBox[{
     RowBox[{
      RowBox[{"CLA", "[", "0", "]"}], "\[Equal]", 
      RowBox[{"10", "^", 
       RowBox[{"-", "4"}]}]}], ",", "\[IndentingNewLine]", 
     RowBox[{
      RowBox[{"DO", "[", "0", "]"}], "\[Equal]", 
      RowBox[{"10", "^", 
       RowBox[{"-", "4"}]}]}], ",", "\[IndentingNewLine]", 
     RowBox[{
      RowBox[{"ORO", "[", "0", "]"}], "\[Equal]", 
      RowBox[{"10", "^", 
       RowBox[{"-", "4"}]}]}], ",", "\[IndentingNewLine]", 
     RowBox[{
      RowBox[{"DS", "[", "0", "]"}], "\[Equal]", 
      RowBox[{"10", "^", 
       RowBox[{"-", "4"}]}]}]}], "\[IndentingNewLine]", "}"}]}], 
  ";"}]], "Input",
 InitializationCell->True,
 CellChangeTimes->{{3.8455433690846395`*^9, 3.845543376871014*^9}, {
  3.8455434144423995`*^9, 3.845543471389392*^9}, {3.845543534776264*^9, 
  3.845543540212641*^9}, {3.84718854760092*^9, 3.8471885552237196`*^9}, {
  3.848403665517074*^9, 3.8484036680098825`*^9}},
 CellLabel->"In[82]:=",ExpressionUUID->"0f4e8263-bf87-47bd-addb-26b52bde90d3"]
}, Closed]],

Cell[CellGroupData[{

Cell["Random Initial Conditions", "Subsection",
 InitializationCell->True,
 CellChangeTimes->{{3.8483937482198315`*^9, 
  3.8483937527868385`*^9}},ExpressionUUID->"b96f81d5-a4d3-4f2b-8bf1-\
bca9fd808078"],

Cell[CellGroupData[{

Cell[BoxData[{
 RowBox[{
  RowBox[{"ssri", " ", "=", " ", 
   RowBox[{"10", "^", 
    RowBox[{"-", "32"}]}]}], ";"}], "\n", 
 RowBox[{
  RowBox[{"ssrf", " ", "=", " ", 
   RowBox[{"10", "^", 
    RowBox[{"-", "4"}]}]}], ";"}], "\[IndentingNewLine]", 
 RowBox[{
  RowBox[{"Random", "[", 
   RowBox[{"Real", ",", " ", 
    RowBox[{"{", 
     RowBox[{"ssri", ",", "ssrf"}], "}"}]}], "]"}], 
  ";"}], "\[IndentingNewLine]", 
 RowBox[{"randomInitialConditionsAB", "=", 
  RowBox[{"Table", "[", 
   RowBox[{
    RowBox[{"{", 
     RowBox[{
      RowBox[{"DepVarsAB", "[", 
       RowBox[{"[", "k1", "]"}], "]"}], ",", " ", 
      RowBox[{"Random", "[", 
       RowBox[{"Real", ",", " ", 
        RowBox[{"{", 
         RowBox[{"ssri", ",", "ssrf"}], "}"}]}], "]"}], ",", "0", ",", 
      "Infinity"}], "}"}], ",", 
    RowBox[{"{", 
     RowBox[{"k1", ",", "1", ",", 
      RowBox[{
       RowBox[{"Dimensions", "[", "DepVarsAB", "]"}], "[", 
       RowBox[{"[", "1", "]"}], "]"}]}], "}"}]}], "]"}]}]}], "Input",
 InitializationCell->True,
 CellChangeTimes->{{3.8483937635198555`*^9, 3.8483938091510825`*^9}, {
  3.8508974110825443`*^9, 3.850897416544791*^9}, {3.8508974618985143`*^9, 
  3.850897555362488*^9}},
 CellLabel->"In[83]:=",ExpressionUUID->"206b98bc-b1d5-4705-b093-793f8ab8d27e"],

Cell[BoxData[
 RowBox[{"{", 
  RowBox[{
   RowBox[{"{", 
    RowBox[{
    "BCAR", ",", "0.00007246682935499745`", ",", "0", ",", "\[Infinity]"}], 
    "}"}], ",", 
   RowBox[{"{", 
    RowBox[{
    "CISB", ",", "0.00009888822435561034`", ",", "0", ",", "\[Infinity]"}], 
    "}"}], ",", 
   RowBox[{"{", 
    RowBox[{
    "CTNL", ",", "0.00007194214641203295`", ",", "0", ",", "\[Infinity]"}], 
    "}"}], ",", 
   RowBox[{"{", 
    RowBox[{
    "CL", ",", "0.000046465262904832395`", ",", "0", ",", "\[Infinity]"}], 
    "}"}], ",", 
   RowBox[{"{", 
    RowBox[{
    "ORO", ",", "0.000021147144353437016`", ",", "0", ",", "\[Infinity]"}], 
    "}"}], ",", 
   RowBox[{"{", 
    RowBox[{
    "STR", ",", "0.00006348367795006362`", ",", "0", ",", "\[Infinity]"}], 
    "}"}]}], "}"}]], "Output",
 InitializationCell->True,
 CellChangeTimes->{
  3.848393813978564*^9, 3.848398063211927*^9, 3.848408737690627*^9, 
   3.8484140585168824`*^9, 3.848504105568697*^9, 3.848732500507753*^9, 
   3.848732893163661*^9, 3.8487450511565847`*^9, 3.848985799560267*^9, 
   3.8490097446612806`*^9, 3.849079034901639*^9, 3.849090698906435*^9, 
   3.849157954849036*^9, 3.850886081543083*^9, 3.8508968641209116`*^9, 
   3.850897290207649*^9, 3.850897417986401*^9, {3.8508974635926976`*^9, 
   3.850897556372337*^9}, 3.850903566617496*^9, 3.850903872959937*^9, 
   3.8509039829646187`*^9, 3.8509703104535117`*^9, 3.8510570975234118`*^9, 
   3.8510573383089914`*^9, 3.851104182292557*^9, 3.8511424103384686`*^9, 
   3.851157720996443*^9, 3.8511643857871103`*^9, 3.851571884324059*^9, 
   3.8515955071077604`*^9, 3.8517635596082573`*^9, 3.852018619880568*^9, 
   3.8520227038979073`*^9, 3.852179536542674*^9, 3.8522711583037043`*^9, 
   3.852278489348014*^9, 3.852316721434317*^9, 3.852358238733243*^9, 
   3.8525601588925304`*^9, 3.852572185314313*^9, 3.8525742352513504`*^9, 
   3.852574321278552*^9, 3.8526140094729524`*^9, 3.8526294560540075`*^9, 
   3.852629889621688*^9, 3.8526302574909363`*^9, 3.85263047950319*^9, 
   3.8526307001250706`*^9, 3.8526308250590057`*^9, 3.852632939289513*^9, 
   3.8526330820788527`*^9, 3.8526331196567936`*^9, 3.8526581194324107`*^9, 
   3.8538420936337347`*^9, 3.8540089293533134`*^9, 3.8540819982139454`*^9, 
   3.8544379634450264`*^9, 3.8547727556030936`*^9, 3.855046674702511*^9, 
   3.85511317827929*^9, 3.8552871387241526`*^9, 3.8553424614999027`*^9, 
   3.8553454863347588`*^9, 3.8553462032883797`*^9, 3.855346483757887*^9, 
   3.8553465712535477`*^9, 3.855346650262774*^9, 3.855346817556716*^9, 
   3.855346974432271*^9, 3.8553503676377134`*^9, 3.855351480214258*^9, 
   3.855352365770029*^9, 3.855352531730343*^9, 3.855353480715332*^9, 
   3.8553543306851053`*^9, 3.8556455056110296`*^9, 3.8556456626367893`*^9, 
   3.855647356231476*^9, 3.8556541827582474`*^9, 3.8562484524732466`*^9, 
   3.8574489258630877`*^9, 3.860519500366469*^9, 3.8605197674561367`*^9, 
   3.860552114497135*^9, 3.8605532846664305`*^9, 3.860553663410547*^9, 
   3.860556063595055*^9, 3.860556353762037*^9, 3.860556708266532*^9, 
   3.8605585378526564`*^9, 3.860558603689771*^9, 3.860560825972924*^9, 
   3.8606418434196777`*^9, 3.860645833280193*^9, 3.860646361497904*^9, 
   3.8606466289547744`*^9, 3.860646676889195*^9, 3.8606546316354427`*^9, 
   3.8606548582407575`*^9, 3.8606553176570473`*^9, 3.8606557321207285`*^9, 
   3.8606558454488983`*^9, 3.860656150913124*^9, 3.8606564007988195`*^9, 
   3.8606622852741036`*^9, 3.8606624059897003`*^9, 3.860662666169039*^9, 
   3.8606629593407497`*^9, 3.8606631755029297`*^9, 3.860663404827859*^9, 
   3.860663639526949*^9, 3.86066380987467*^9, 3.860666193219408*^9, 
   3.860666528058611*^9, 3.860666719062317*^9, 3.8606668695775595`*^9, 
   3.860666955961477*^9, 3.860668223862854*^9, 3.860668506113134*^9, 
   3.862544419047841*^9, 3.862889484352889*^9, 3.86289000164715*^9, 
   3.8628964148966923`*^9, 3.8629029267861176`*^9, 3.8629243893926287`*^9, 
   3.8629738439615164`*^9, 3.862975571390274*^9, 3.862978136397345*^9, 
   3.8629820214717846`*^9, 3.862990277040634*^9, 3.8629945640802374`*^9, 
   3.8630236313719673`*^9, 3.863026710882188*^9, 3.863109634250699*^9, 
   3.863114570342935*^9, 3.863659712093827*^9, 3.8637750426442795`*^9, 
   3.865279081853163*^9, 3.865308961787116*^9, 3.8654857142888727`*^9, 
   3.906447171400978*^9, 3.906451039915554*^9, 3.906529074207771*^9, 
   3.9065364053525076`*^9, 3.9065365965473604`*^9, 3.9072274950183372`*^9, 
   3.9072287082666817`*^9, 3.9072294122429943`*^9, 3.9073154350211396`*^9},
 CellLabel->"Out[86]=",ExpressionUUID->"f06a0d67-ebe2-4e22-a896-5674ad6854b3"]
}, Open  ]],

Cell[CellGroupData[{

Cell[BoxData[
 RowBox[{"randomInitialConditionsAC", "=", 
  RowBox[{"Table", "[", 
   RowBox[{
    RowBox[{"{", 
     RowBox[{
      RowBox[{"DepVarsAC", "[", 
       RowBox[{"[", "k1", "]"}], "]"}], ",", " ", 
      RowBox[{"Random", "[", 
       RowBox[{"Real", ",", " ", 
        RowBox[{"{", 
         RowBox[{"ssri", ",", "ssrf"}], "}"}]}], "]"}], ",", "0", ",", 
      "Infinity"}], "}"}], ",", 
    RowBox[{"{", 
     RowBox[{"k1", ",", "1", ",", 
      RowBox[{
       RowBox[{"Dimensions", "[", "DepVarsAC", "]"}], "[", 
       RowBox[{"[", "1", "]"}], "]"}]}], "}"}]}], "]"}]}]], "Input",
 InitializationCell->True,
 CellChangeTimes->{{3.8483938249337935`*^9, 3.848393832628893*^9}},
 CellLabel->"In[87]:=",ExpressionUUID->"75ff3ac1-0183-407d-9e19-cb0e683c8301"],

Cell[BoxData[
 RowBox[{"{", 
  RowBox[{
   RowBox[{"{", 
    RowBox[{
    "BCAR", ",", "0.000017620735057933037`", ",", "0", ",", "\[Infinity]"}], 
    "}"}], ",", 
   RowBox[{"{", 
    RowBox[{
    "CISB", ",", "0.000035519907339231035`", ",", "0", ",", "\[Infinity]"}], 
    "}"}], ",", 
   RowBox[{"{", 
    RowBox[{
    "CTNL", ",", "0.0000180371923550656`", ",", "0", ",", "\[Infinity]"}], 
    "}"}], ",", 
   RowBox[{"{", 
    RowBox[{
    "CL", ",", "0.00006910452487341797`", ",", "0", ",", "\[Infinity]"}], 
    "}"}], ",", 
   RowBox[{"{", 
    RowBox[{
    "CLA", ",", "0.000059497168909584124`", ",", "0", ",", "\[Infinity]"}], 
    "}"}], ",", 
   RowBox[{"{", 
    RowBox[{
    "DO", ",", "0.000023164861883576858`", ",", "0", ",", "\[Infinity]"}], 
    "}"}], ",", 
   RowBox[{"{", 
    RowBox[{
    "ORO", ",", "0.00004070421775204961`", ",", "0", ",", "\[Infinity]"}], 
    "}"}], ",", 
   RowBox[{"{", 
    RowBox[{
    "STR", ",", "0.000057729071490910606`", ",", "0", ",", "\[Infinity]"}], 
    "}"}]}], "}"}]], "Output",
 InitializationCell->True,
 CellChangeTimes->CompressedData["
1:eJwd030s3HccB3BUxOit5LZWkes8ZGnqqjfuNoe2+2Gei0lu1EPs2NWGc60q
5tSzRpcjKtKZ0gek9uSpNbMridU8cyEh3TwV1yjtj6JcJzrd+9M/vnnl88nn
+/l+k8/3axOrCJXp6+nplWOZlXxR4vory0h5KzXu0IMrnmDg4vrnci8YsXVF
dh72v7n27DH0sYg3XYLrha8qIxtZRlh60D8e7jeOOXIVtnBixkth8sHoH5uh
+wlhxm4Ly4w/MezUa2WZigLfDdJ1+pG+IdSV2h4lr8sXROTmjfFKezjkKdwJ
gtnawEPBVC8c0ckgLzzwTgYsS7G1yoVNCteoApi2qJL432MZTYpsTgKTI7bZ
Bjgvzk63v4/9A3uXPoSGq1yTi5DTONR3C76fyY+sgyKto1E7tJH9HTAEQ5tm
tfw29K/g9zhBs5jEHmdo7nVcQ75rJzjhA/nJBuogaL8oXCfTigS8YHhyeV1M
fjVaKCFvr9jKyOrDCfIQ6JHnmUM69G4XkEe0LzqioNPx3yZvtrNMwl1+4DpU
L/XvcH9nmSlLxeCfMOxwqoesA/G3YQbPYW6nn9L0D5ZxPhae9CUcXmxVKOHj
hyMrWTDJMdHzMrztpDxH8vwTLpC6Pn/l2zhAVEZOu43Vke2puoAcWF1h8og8
0P7gs1zoNJ8RQc5EWIyTzZfC3PLgfh/h1wfUqDs1qST/vVIcbAZDxf/Uc6HK
qnxM9ADzUnbu5nThXLXKL7KHZSyzXySQFb0hHyfCQZfrA2QmZ+0VGWy8ZSeH
MbViX9JFejWVLA9zP5sMuy3SpeTe2ul0BcyPSzb6HrYdOrZTCQV7ArcfYFHb
rSiyNKAmlqzVbHvVwInnvlKyOrq9iqy9WKQhxV3NM2RW2ZzBTThtY2VL3mV/
0r9DfV52m5H8Hu+PSPOzrISsat04T/aO3ighB6I3fyatM092k1Pyo89qoZFg
33t1dL80rQN57vX9U+QcP9fvbf7N66dk45qXaT2c1cUZuvSzTP2nqrx5WJkv
ekj+1TCr1cLYxCnzp3BvoUm1AV9m5Nx7ZwDvhpF/ZwK72jjDprDqk5YWDkyJ
q+0wh9ajBWNcmORtbGALp6Wz+XZQteOnFwjn4898EwQFa/sqwwfxjycly2XQ
Mcv9jGKEZUwkbk8uQ01VoNMEjD4tX96yXGV4Lf8N66B6z3vJ2mqV6Rv6JfMD
GL57rZxssF5gL1ivMt2bxYUpMMS5eIZMdZDOVsP/AT1Tdpo=
  "],
 CellLabel->"Out[87]=",ExpressionUUID->"fe2170a1-e9e9-4470-9c18-42e703cf2c36"]
}, Open  ]]
}, Open  ]]
}, Closed]],

Cell[CellGroupData[{

Cell["Parameters", "Section",
 InitializationCell->True,
 CellChangeTimes->{{3.8483937783471766`*^9, 
  3.848393782452479*^9}},ExpressionUUID->"5b04ed7c-4874-4bab-8011-\
5831da51edab"],

Cell[CellGroupData[{

Cell[BoxData[
 RowBox[{"parameters", "=", 
  RowBox[{"{", 
   RowBox[{
   "ko", ",", "kcatd27a", ",", "d27", ",", "kmd27", ",", "kcatd27b", ",", 
    "kcatccd7", ",", "ccd7", ",", "kmccd7", ",", "kcatccd8", ",", "ccd8", ",",
     "kmccd8", ",", "Vmax1", ",", "kmmax1", ",", "g", ",", "h", ",", 
    "Vmaxaba", ",", " ", "kmaba", ",", " ", "kk"}], "}"}]}]], "Input",
 InitializationCell->True,
 CellChangeTimes->{{3.8455324311636925`*^9, 3.8455324359630327`*^9}, {
  3.8455423093048153`*^9, 3.845542323557664*^9}, {3.845543109559307*^9, 
  3.8455431104373245`*^9}, {3.852658091636691*^9, 3.852658091829833*^9}},
 CellLabel->"In[88]:=",ExpressionUUID->"a4d5daca-dcdf-440d-a0a2-6a35e65b05de"],

Cell[BoxData[
 RowBox[{"{", 
  RowBox[{
  "ko", ",", "kcatd27a", ",", "d27", ",", "kmd27", ",", "kcatd27b", ",", 
   "kcatccd7", ",", "ccd7", ",", "kmccd7", ",", "kcatccd8", ",", "ccd8", ",", 
   "kmccd8", ",", "Vmax1", ",", "kmmax1", ",", "g", ",", "h", ",", "Vmaxaba", 
   ",", "kmaba", ",", "kk"}], "}"}]], "Output",
 InitializationCell->True,
 CellChangeTimes->{
  3.8455431117647066`*^9, 3.845543660497628*^9, 3.8456165697679605`*^9, 
   3.847188511276536*^9, 3.8483938666192665`*^9, 3.848398067979229*^9, 
   3.8484140586449146`*^9, 3.848504108357567*^9, 3.848732500662751*^9, 
   3.8487450513664627`*^9, 3.848985799833001*^9, 3.8490097447131925`*^9, 
   3.849079034977907*^9, 3.849090699046211*^9, 3.8491579549695044`*^9, 
   3.8508860817257833`*^9, 3.850896864186632*^9, 3.850897290328064*^9, 
   3.850903566889523*^9, 3.8509038732160306`*^9, 3.8509039831166353`*^9, 
   3.850970310630293*^9, 3.8510570977270665`*^9, 3.8510573384969845`*^9, 
   3.851104182445563*^9, 3.851142410417821*^9, 3.8511577211487465`*^9, 
   3.8511643858791494`*^9, 3.8515718844706373`*^9, 3.851595507233159*^9, 
   3.8517635597250032`*^9, 3.852018620008572*^9, 3.8520227040099397`*^9, 
   3.852179536727092*^9, 3.85227115835756*^9, 3.8522784894268036`*^9, 
   3.852316721494156*^9, 3.8523582387872095`*^9, 3.8525601589597573`*^9, 
   3.8525721854855943`*^9, 3.8525742354433627`*^9, 3.8525743215505896`*^9, 
   3.852614009535196*^9, 3.8526294560998855`*^9, 3.852629889675707*^9, 
   3.852630257539895*^9, 3.8526304795484114`*^9, 3.852630700173137*^9, 
   3.8526308251161165`*^9, 3.8526329393283787`*^9, 3.8526330821329165`*^9, 
   3.852633119702922*^9, {3.852658096164461*^9, 3.852658119552147*^9}, 
   3.853842093693765*^9, 3.8540089294593143`*^9, 3.854081998257914*^9, 
   3.854437963507*^9, 3.854772755654093*^9, 3.8550466747666616`*^9, 
   3.8551131783292923`*^9, 3.855287138789151*^9, 3.8553424616194563`*^9, 
   3.8553454864738045`*^9, 3.8553462034104414`*^9, 3.855346483924945*^9, 
   3.855346571382577*^9, 3.8553466504098043`*^9, 3.8553468177744427`*^9, 
   3.8553469745843115`*^9, 3.85534728619598*^9, 3.855350367764759*^9, 
   3.855351480474764*^9, 3.8553523659307785`*^9, 3.855352531823365*^9, 
   3.8553534808060875`*^9, 3.8553537198589363`*^9, 3.8553542203327923`*^9, 
   3.855354330781127*^9, 3.8556455056565037`*^9, 3.8556456626867867`*^9, 
   3.8556473562944765`*^9, 3.8556541827962475`*^9, 3.856248452684479*^9, 
   3.8574489259130807`*^9, 3.860519500433749*^9, 3.860519767514144*^9, 
   3.8605521145491567`*^9, 3.860553284704431*^9, 3.860553663465583*^9, 
   3.8605560636520534`*^9, 3.860556353813068*^9, 3.8605567083211184`*^9, 
   3.860558537916687*^9, 3.8605586037337713`*^9, 3.860560826021926*^9, 
   3.8606418434706774`*^9, 3.860645833860669*^9, 3.8606463615606794`*^9, 
   3.8606466290257425`*^9, 3.860646676936668*^9, 3.860654631719475*^9, 
   3.860654858312758*^9, 3.860655317737816*^9, 3.8606557322071667`*^9, 
   3.8606558455327826`*^9, 3.8606561509961767`*^9, 3.8606564008916993`*^9, 
   3.860662285344135*^9, 3.860662406071732*^9, 3.860662666253327*^9, 
   3.8606629594254675`*^9, 3.860663175590929*^9, 3.860663355450282*^9, 
   3.8606634049098587`*^9, 3.860663639614972*^9, 3.860663809964266*^9, 
   3.8606661933004093`*^9, 3.860666295833351*^9, 3.8606663803778577`*^9, {
   3.8606665198074164`*^9, 3.860666528140685*^9}, 3.8606667191461897`*^9, 
   3.86066686966259*^9, 3.860666956042478*^9, 3.8606682239428124`*^9, 
   3.860668506188134*^9, 3.862544419250573*^9, 3.862889484416889*^9, 
   3.862890001682151*^9, 3.8628964149586935`*^9, 3.8629029268582354`*^9, 
   3.8629243895421057`*^9, 3.862973844009517*^9, 3.86297557144328*^9, 
   3.862978136462344*^9, 3.8629820215378165`*^9, 3.862990277103633*^9, 
   3.862994564157786*^9, 3.8630236323677464`*^9, 3.8630267109542027`*^9, 
   3.8631096343797245`*^9, 3.863114570496948*^9, 3.863659712134825*^9, 
   3.8637750427132764`*^9, 3.865279082641328*^9, 3.8653089619338236`*^9, 
   3.8654857145359287`*^9, 3.9064471714241915`*^9, 3.9064510399407463`*^9, 
   3.9065290742255974`*^9, 3.9065364053836164`*^9, 3.9065365965682955`*^9, 
   3.907227495043748*^9, 3.907228708289204*^9, 3.907229412278264*^9, 
   3.907315435043086*^9},
 CellLabel->"Out[88]=",ExpressionUUID->"f4f1816c-66fb-40e9-ab60-6c64853951b4"]
}, Open  ]],

Cell[CellGroupData[{

Cell[BoxData[
 RowBox[{"parameterValues", "=", 
  RowBox[{"{", 
   RowBox[{
    RowBox[{"ko", "\[Rule]", 
     RowBox[{"1.0", "*", 
      RowBox[{"10", "^", 
       RowBox[{"-", "8"}]}]}]}], ",", 
    RowBox[{"kcatd27a", "\[Rule]", "68."}], ",", 
    RowBox[{"d27", "\[Rule]", "1.06`*^-7"}], ",", 
    RowBox[{"kmd27", "\[Rule]", "0.26`"}], ",", 
    RowBox[{"kcatd27b", "\[Rule]", "34."}], ",", 
    RowBox[{"kcatccd7", "\[Rule]", "26000."}], ",", 
    RowBox[{"ccd7", "\[Rule]", "1.06`*^-7"}], ",", 
    RowBox[{"kmccd7", "\[Rule]", "0.0087`"}], ",", 
    RowBox[{"kcatccd8", "\[Rule]", "0.18`"}], ",", 
    RowBox[{"ccd8", "\[Rule]", "1.06`*^-6"}], ",", 
    RowBox[{"kmccd8", "\[Rule]", "0.0092"}], ",", 
    RowBox[{"Vmax1", "\[Rule]", 
     RowBox[{"6.08", "*", 
      RowBox[{"10", "^", 
       RowBox[{"-", "6"}]}]}]}], ",", 
    RowBox[{"kmmax1", "\[Rule]", "0.0005`"}], ",", 
    RowBox[{"g", "\[Rule]", "0.5"}], ",", " ", 
    RowBox[{"h", "\[Rule]", "0.5"}], ",", 
    RowBox[{"Vmaxaba", "\[Rule]", 
     RowBox[{"3.8", "\[Times]", " ", 
      RowBox[{"10", "^", 
       RowBox[{"-", "9"}]}]}]}], ",", " ", 
    RowBox[{"kmaba", "\[Rule]", "0.016"}], ",", 
    RowBox[{"kk", "\[Rule]", "1."}]}], "}"}]}]], "Input",
 InitializationCell->True,
 CellChangeTimes->{{3.8455324886817493`*^9, 3.8455325174536724`*^9}, 
   3.8455422876731377`*^9, {3.845542332396706*^9, 3.8455423885262523`*^9}, {
   3.845543120064498*^9, 3.845543125527382*^9}, 3.852571100941536*^9, {
   3.852571962238333*^9, 3.852571972044015*^9}, 3.852572118471667*^9, {
   3.8526302362544594`*^9, 3.852630250218504*^9}, 3.8526305441276045`*^9, {
   3.852630815932603*^9, 3.8526308187612724`*^9}, 3.8526581057238836`*^9, {
   3.855345471227273*^9, 3.8553454751267715`*^9}, {3.855346197257533*^9, 
   3.8553461976630883`*^9}, 3.855346470844863*^9, {3.855346558102132*^9, 
   3.8553465583473253`*^9}, {3.8553468111761284`*^9, 3.855346812919315*^9}, {
   3.8553469672874203`*^9, 3.855346968329692*^9}, {3.855347276916196*^9, 
   3.85534728060376*^9}, {3.8553514660809503`*^9, 3.855351473377104*^9}, {
   3.855352357808893*^9, 3.8553523582911835`*^9}, {3.8553525242070737`*^9, 
   3.855352525520602*^9}, 3.855353473631888*^9, 3.8553537159348507`*^9, {
   3.8553542110142593`*^9, 3.85535421555233*^9}, 3.8553543231669617`*^9, {
   3.8605535183645515`*^9, 3.8605535285152135`*^9}, 3.86055669949152*^9, 
   3.8605585828485947`*^9, {3.8606458091903944`*^9, 3.8606458178312373`*^9}, {
   3.860646817489153*^9, 3.860646817624463*^9}, 3.860654614970441*^9, {
   3.8606547448709087`*^9, 3.8606547698269496`*^9}, {3.860654832387763*^9, 
   3.860654848066758*^9}, {3.860655263582762*^9, 3.860655303302747*^9}, {
   3.8606557243728657`*^9, 3.8606557248368025`*^9}, {3.8606558267727194`*^9, 
   3.8606558408128796`*^9}, {3.860656142805975*^9, 3.8606561468458786`*^9}, {
   3.8606563936941586`*^9, 3.860656396501049*^9}, 3.8606622650467014`*^9, {
   3.8606626100299654`*^9, 3.86066264203831*^9}, 3.860662953112482*^9, {
   3.860663344735486*^9, 3.860663350423268*^9}, {3.860663395814674*^9, 
   3.8606634004099517`*^9}, {3.8606636314985046`*^9, 3.860663634185362*^9}, 
   3.8606637630009737`*^9, {3.8606661834426994`*^9, 3.8606661865777273`*^9}, {
   3.860666274635076*^9, 3.860666291279416*^9}, {3.86066637488601*^9, 
   3.8606663775468493`*^9}, 3.860666514036953*^9, 3.8606666966524553`*^9, 
   3.8606668649649954`*^9, 3.860666946988516*^9, 3.8629781320857167`*^9},
 CellLabel->"In[89]:=",ExpressionUUID->"a20b31df-4914-4a2d-ac7b-4956ffdbb012"],

Cell[BoxData[
 RowBox[{"{", 
  RowBox[{
   RowBox[{"ko", "\[Rule]", "1.`*^-8"}], ",", 
   RowBox[{"kcatd27a", "\[Rule]", "68.`"}], ",", 
   RowBox[{"d27", "\[Rule]", "1.06`*^-7"}], ",", 
   RowBox[{"kmd27", "\[Rule]", "0.26`"}], ",", 
   RowBox[{"kcatd27b", "\[Rule]", "34.`"}], ",", 
   RowBox[{"kcatccd7", "\[Rule]", "26000.`"}], ",", 
   RowBox[{"ccd7", "\[Rule]", "1.06`*^-7"}], ",", 
   RowBox[{"kmccd7", "\[Rule]", "0.0087`"}], ",", 
   RowBox[{"kcatccd8", "\[Rule]", "0.18`"}], ",", 
   RowBox[{"ccd8", "\[Rule]", "1.06`*^-6"}], ",", 
   RowBox[{"kmccd8", "\[Rule]", "0.0092`"}], ",", 
   RowBox[{"Vmax1", "\[Rule]", "6.079999999999999`*^-6"}], ",", 
   RowBox[{"kmmax1", "\[Rule]", "0.0005`"}], ",", 
   RowBox[{"g", "\[Rule]", "0.5`"}], ",", 
   RowBox[{"h", "\[Rule]", "0.5`"}], ",", 
   RowBox[{"Vmaxaba", "\[Rule]", "3.8`*^-9"}], ",", 
   RowBox[{"kmaba", "\[Rule]", "0.016`"}], ",", 
   RowBox[{"kk", "\[Rule]", "1.`"}]}], "}"}]], "Output",
 InitializationCell->True,
 CellChangeTimes->{
  3.8455379007016244`*^9, 3.8455389171338234`*^9, {3.8455423467344236`*^9, 
   3.8455423565825157`*^9}, 3.845542392669793*^9, 3.845543126317933*^9, 
   3.845543660528694*^9, 3.8456165698080907`*^9, 3.8471885113697414`*^9, 
   3.8483938667977133`*^9, 3.8483980681789656`*^9, 3.848414058694336*^9, 
   3.8485041083873696`*^9, 3.8487325007920094`*^9, 3.848745051437765*^9, 
   3.8489857999200196`*^9, 3.849009744755246*^9, 3.849079035050185*^9, 
   3.8490906991182055`*^9, 3.8491579550290995`*^9, 3.850886081814804*^9, 
   3.850896864220396*^9, 3.8508972903860755`*^9, 3.850903566964947*^9, 
   3.8509038733119745`*^9, 3.8509039832144794`*^9, 3.850970310694281*^9, 
   3.8510570978378954`*^9, 3.8510573385912657`*^9, 3.8511041825175705`*^9, 
   3.851142410464309*^9, 3.8511577212124834`*^9, 3.851164385910149*^9, 
   3.8515718845280504`*^9, 3.8515955072890415`*^9, 3.8517635597844477`*^9, 
   3.8520186200898104`*^9, 3.8520227040659475`*^9, 3.8521795368153653`*^9, 
   3.852271158383532*^9, 3.8522784894627304`*^9, 3.8523167215270996`*^9, 
   3.8523582388135223`*^9, 3.852560158990764*^9, 3.852571102989417*^9, 
   3.852571996727928*^9, 3.8525721191228027`*^9, 3.8525721855767827`*^9, 
   3.8525742355714035`*^9, 3.852574321678586*^9, 3.852614009560129*^9, 
   3.8526294561098585`*^9, 3.8526298896867924`*^9, 3.852630257565488*^9, 
   3.8526304795604916`*^9, 3.8526305461836023`*^9, 3.852630700183359*^9, 
   3.8526308251445594`*^9, 3.8526329393558917`*^9, 3.8526330821583753`*^9, 
   3.8526331197254205`*^9, {3.8526581090468206`*^9, 3.8526581196324387`*^9}, 
   3.853842093705768*^9, 3.854008929502313*^9, 3.8540819982829475`*^9, 
   3.854437963534027*^9, 3.8547727556650925`*^9, 3.8550466747927756`*^9, 
   3.8551131783402915`*^9, 3.8552871388121834`*^9, 3.855342461675742*^9, 
   3.8553454865768113`*^9, 3.855346203478448*^9, 3.8553464840139647`*^9, 
   3.8553465714585776`*^9, 3.8553466505028067`*^9, 3.855346817864463*^9, 
   3.8553469746703444`*^9, 3.8553472863036947`*^9, 3.855350367834777*^9, 
   3.8553514805728574`*^9, 3.855352366011561*^9, 3.8553525318733864`*^9, 
   3.8553534808520994`*^9, 3.855353719911957*^9, 3.8553542203848033`*^9, 
   3.8553543308301373`*^9, 3.855645505680271*^9, 3.8556456627117867`*^9, 
   3.8556473563244762`*^9, 3.8556541828212476`*^9, 3.856248452786226*^9, 
   3.8574489259410877`*^9, 3.860519500468254*^9, 3.8605197675431566`*^9, 
   3.8605521145741205`*^9, 3.860553284727431*^9, 3.8605536635034056`*^9, 
   3.860556063677047*^9, 3.860556353850075*^9, {3.8605567010456715`*^9, 
   3.8605567083511195`*^9}, 3.8605585379476867`*^9, 3.8605586037647715`*^9, 
   3.860560826045924*^9, 3.8606418434926796`*^9, 3.8606458340058265`*^9, 
   3.8606463615942492`*^9, 3.860646629625987*^9, 3.860646676961199*^9, 
   3.860654631759474*^9, 3.8606548583557577`*^9, 3.8606553177778163`*^9, 
   3.860655732247518*^9, {3.860655841438152*^9, 3.860655845572715*^9}, 
   3.860656151043086*^9, 3.8606564009327*^9, 3.860662285388256*^9, 
   3.8606624061101165`*^9, 3.8606626662962923`*^9, 3.8606629594653873`*^9, 
   3.8606631756309304`*^9, 3.860663355519376*^9, {3.8606633965766597`*^9, 
   3.860663404948859*^9}, 3.860663639657956*^9, 3.860663810007352*^9, 
   3.8606661933434057`*^9, 3.8606662959030886`*^9, 3.860666380444229*^9, {
   3.860666519885649*^9, 3.860666528179652*^9}, 3.8606667191871347`*^9, 
   3.8606668697025948`*^9, 3.8606669560854797`*^9, 3.8606682239803066`*^9, 
   3.860668506222133*^9, 3.862544419333606*^9, 3.8628894844488897`*^9, 
   3.8628900017068434`*^9, 3.8628964149917307`*^9, 3.862902926892435*^9, 
   3.8629243896401443`*^9, 3.862973844033515*^9, 3.862975571471281*^9, 
   3.8629781364973435`*^9, 3.8629820215678177`*^9, 3.862990277133634*^9, 
   3.86299456419676*^9, 3.8630236324046297`*^9, 3.8630267109902315`*^9, 
   3.8631096344497414`*^9, 3.8631145705709767`*^9, 3.8636597121598277`*^9, 
   3.8637750427472825`*^9, 3.8652790827743645`*^9, 3.865308962022501*^9, 
   3.8654857146196156`*^9, 3.9064471714326987`*^9, 3.90645103995513*^9, 
   3.906529074231591*^9, 3.906536405400772*^9, 3.9065365965813007`*^9, 
   3.9072274950622787`*^9, 3.907228708302693*^9, 3.907229412295946*^9, 
   3.90731543505612*^9},
 CellLabel->"Out[89]=",ExpressionUUID->"b99cc578-7905-490c-9714-8231160f7490"]
}, Open  ]]
}, Closed]],

Cell[CellGroupData[{

Cell["Rates", "Section",
 InitializationCell->True,
 CellChangeTimes->{{3.8483938583918557`*^9, 3.8483938628010406`*^9}, 
   3.8652785415972614`*^9},ExpressionUUID->"a85adcea-133a-49c8-84e3-\
90a50e422034"],

Cell[BoxData[
 RowBox[{
  RowBox[{"ratesA", "=", 
   RowBox[{"{", "\[IndentingNewLine]", 
    RowBox[{
     RowBox[{
      RowBox[{"r1", "[", 
       RowBox[{"t_", ",", " ", "BCAR_"}], "]"}], ":=", 
      RowBox[{
       RowBox[{"(", " ", 
        RowBox[{"kcatd27a", "*", "d27", "*", "BCAR"}], ")"}], "/", 
       RowBox[{"(", 
        RowBox[{"kmd27", " ", "+", "BCAR"}], ")"}]}]}], ",", 
     "\[IndentingNewLine]", 
     RowBox[{
      RowBox[{"r2", "[", 
       RowBox[{"t_", ",", " ", "CISB_"}], "]"}], ":=", 
      RowBox[{
       RowBox[{"(", " ", 
        RowBox[{"kcatd27b", "*", "d27", "*", "CISB"}], ")"}], "/", 
       RowBox[{"(", 
        RowBox[{"kmd27", " ", "+", "CISB"}], ")"}]}]}], ",", 
     "\[IndentingNewLine]", 
     RowBox[{
      RowBox[{"r3", "[", 
       RowBox[{"t_", ",", " ", "CISB_"}], "]"}], ":=", 
      RowBox[{
       RowBox[{"(", " ", 
        RowBox[{"kcatccd7", "*", "ccd7", "*", "CISB"}], ")"}], "/", 
       RowBox[{"(", 
        RowBox[{"kmccd7", " ", "+", "CISB"}], ")"}]}]}], ",", 
     "\[IndentingNewLine]", 
     RowBox[{
      RowBox[{"r4", "[", 
       RowBox[{"t_", ",", " ", "CTNL_"}], "]"}], ":=", 
      RowBox[{
       RowBox[{"(", " ", 
        RowBox[{"kcatccd8", "*", "ccd8", "*", "CTNL"}], ")"}], "/", 
       RowBox[{"(", 
        RowBox[{"kmccd8", " ", "+", "CTNL"}], ")"}]}]}], ",", 
     "\[IndentingNewLine]", 
     RowBox[{
      RowBox[{"r5", "[", 
       RowBox[{"t_", ",", " ", "CL_"}], "]"}], ":=", 
      RowBox[{
       RowBox[{"(", " ", 
        RowBox[{"Vmax1", "*", "CL"}], ")"}], "/", 
       RowBox[{"(", 
        RowBox[{"kmmax1", " ", "+", "CL"}], ")"}]}]}]}], 
    "\[IndentingNewLine]", "}"}]}], ";"}]], "Input",
 InitializationCell->True,
 CellChangeTimes->{{3.8455307717955065`*^9, 3.845530809467934*^9}, {
   3.845530941291585*^9, 3.8455309578353815`*^9}, {3.845531001674564*^9, 
   3.845531355292077*^9}, {3.845531392160966*^9, 3.8455314124359665`*^9}, {
   3.8455317770982833`*^9, 3.8455317822683334`*^9}, {3.8455318809376907`*^9, 
   3.8455318816530743`*^9}, {3.845531921458864*^9, 3.8455319854741163`*^9}, 
   3.845537923414771*^9, {3.845537991579015*^9, 3.845537994838626*^9}, {
   3.845538055923681*^9, 3.845538071608203*^9}, {3.8455436122248745`*^9, 
   3.8455436146294975`*^9}},
 CellLabel->"In[90]:=",ExpressionUUID->"d9e8bfb5-fb34-4dcc-b26c-d3d470743451"],

Cell[BoxData[
 RowBox[{
  RowBox[{"ratesAC", "=", 
   RowBox[{"{", "\[IndentingNewLine]", 
    RowBox[{
     RowBox[{
      RowBox[{"r6", "[", 
       RowBox[{"t_", ",", " ", "CLA_"}], "]"}], ":=", 
      RowBox[{
       RowBox[{"(", " ", 
        RowBox[{"Vmax1", "*", "CLA"}], ")"}], "/", 
       RowBox[{"(", 
        RowBox[{"kmmax1", " ", "+", "CLA"}], ")"}]}]}], ",", 
     "\[IndentingNewLine]", 
     RowBox[{
      RowBox[{"r7", "[", 
       RowBox[{"t_", ",", " ", "CLA_"}], "]"}], ":=", 
      RowBox[{
       RowBox[{"(", 
        RowBox[{"Vmaxaba", "*", "CLA"}], ")"}], "/", 
       RowBox[{"(", 
        RowBox[{"kmaba", " ", "+", "CLA"}], ")"}]}]}], ",", 
     "\[IndentingNewLine]", 
     RowBox[{
      RowBox[{"r8", "[", 
       RowBox[{"t_", ",", " ", "DO_"}], "]"}], ":=", 
      RowBox[{
       RowBox[{"(", 
        RowBox[{"Vmax1", "*", "DO"}], ")"}], "/", 
       RowBox[{"(", 
        RowBox[{"kmmax1", " ", "+", "DO"}], ")"}]}]}]}], 
    "\[IndentingNewLine]", "}"}]}], ";"}]], "Input",
 InitializationCell->True,
 CellChangeTimes->{{3.845531418721227*^9, 3.8455314534353304`*^9}, {
   3.845531579923641*^9, 3.8455315811689167`*^9}, {3.845539000784816*^9, 
   3.8455390114967737`*^9}, {3.8455390477115755`*^9, 3.8455391942644453`*^9}, 
   3.845542108483502*^9, {3.8455424035425873`*^9, 3.8455425112604537`*^9}},
 CellLabel->"In[91]:=",ExpressionUUID->"0b733830-42a2-49a3-9d4f-009521506f25"]
}, Closed]]
}, Closed]],

Cell[CellGroupData[{

Cell["Root Preliminaries", "Chapter",
 CellChangeTimes->{{3.9065282921955967`*^9, 
  3.9065282981501484`*^9}},ExpressionUUID->"da17c9f1-030c-42b7-a1e5-\
545b7f2c3a29"],

Cell[CellGroupData[{

Cell["Root data from literature", "Section",
 InitializationGroup->True,
 CellChangeTimes->{{3.8762109165450706`*^9, 
  3.876210929393715*^9}},ExpressionUUID->"75bae7da-caac-4e42-9864-\
332cc22a386c"],

Cell[CellGroupData[{

Cell["Length", "Subsection",
 InitializationGroup->True,
 CellChangeTimes->{{3.8823483962994566`*^9, 
  3.8823484019502316`*^9}},ExpressionUUID->"15d0f299-3f1e-496c-9e6b-\
ff69b930764d"],

Cell["\<\
Values obtained here describe the randomness in growth length per iteration\
\>", "Text",
 InitializationGroup->True,
 CellChangeTimes->{{3.8844149858216147`*^9, 3.884415004129093*^9}, {
  3.884415134227256*^9, 
  3.8844151403500023`*^9}},ExpressionUUID->"4d829b15-461c-4cf1-9090-\
bd7a482134ac"],

Cell[CellGroupData[{

Cell["Seminal Length (semLen) Zhu et al 2006", "Subsubsection",
 InitializationGroup->True,
 CellChangeTimes->{{3.876210611232486*^9, 3.8762106205304627`*^9}, {
  3.87621091291206*^9, 3.8762109498626213`*^9}, {3.8762220892202635`*^9, 
  3.8762220976179347`*^9}},ExpressionUUID->"172d0d75-ad11-46e1-876c-\
5ee80ccf56f3"],

Cell[BoxData[
 RowBox[{
  RowBox[{
   RowBox[{"semLenLow", "=", 
    RowBox[{"{", 
     RowBox[{
     "5", ",", "5", ",", "15", ",", "15", ",", "15", ",", "15", ",", "15", 
      ",", "15", ",", "15", ",", "15", ",", "15", ",", "15", ",", "15", ",", 
      "15", ",", "15", ",", "15", ",", "25", ",", "25", ",", "25", ",", "25", 
      ",", "25", ",", "25", ",", "25", ",", "25", ",", "25", ",", "25", ",", 
      "25", ",", "25", ",", "25", ",", "25", ",", "25", ",", "25", ",", "25", 
      ",", "25", ",", "25", ",", "25", ",", "25", ",", "25", ",", "25", ",", 
      "25", ",", "25", ",", "25", ",", "25", ",", "25", ",", "25", ",", "25", 
      ",", "35", ",", "35", ",", "35", ",", "35", ",", "35", ",", "35", ",", 
      "35", ",", "35", ",", "35", ",", "35", ",", "35", ",", "35", ",", "35", 
      ",", "35", ",", "35", ",", "35", ",", "35", ",", "35", ",", "35", ",", 
      "35", ",", "35", ",", "35", ",", "35", ",", "35", ",", "35", ",", "35", 
      ",", "35", ",", "35", ",", "35", ",", "45", ",", "45", ",", "45", ",", 
      "45", ",", "45", ",", "45", ",", "45", ",", "45", ",", "45", ",", "45", 
      ",", "45", ",", "45", ",", "45", ",", "45", ",", "45", ",", "45", ",", 
      "45", ",", "45", ",", "45", ",", "45", ",", "45", ",", "45", ",", "45", 
      ",", "45", ",", "45", ",", "45", ",", "45", ",", "45", ",", "45", ",", 
      "45", ",", "55", ",", "55", ",", "55", ",", "55", ",", "55", ",", "55", 
      ",", "55", ",", "55", ",", "55", ",", "55", ",", "55", ",", "55", ",", 
      "55", ",", "55", ",", "55", ",", "55", ",", "55", ",", "55", ",", "55", 
      ",", "55", ",", "55", ",", "55", ",", "55", ",", "55", ",", "55", ",", 
      "55", ",", "55", ",", "65", ",", "65", ",", "65", ",", "65", ",", "65", 
      ",", "65", ",", "65", ",", "65", ",", "65", ",", "65", ",", "65", ",", 
      "65", ",", "65", ",", "65", ",", "65", ",", "65", ",", "75", ",", "75", 
      ",", "75", ",", "75", ",", "75", ",", "75", ",", "75", ",", "75", ",", 
      "75", ",", "85", ",", "85", ",", "85", ",", "85", ",", "85"}], "}"}]}], 
   ";"}], " ", 
  RowBox[{"(*", 
   RowBox[{
   "Distribution", " ", "of", " ", "seminal", " ", "length", " ", "in", " ", 
    "low", " ", "phosphorus", " ", "condition"}], "*)"}]}]], "Input",
 InitializationGroup->True,
 CellChangeTimes->{{3.876210642762499*^9, 3.8762106546786966`*^9}, {
   3.8844130260315585`*^9, 3.8844130808298793`*^9}, {3.8844131886821227`*^9, 
   3.884413198684581*^9}, 3.884413553511465*^9},
 CellLabel->
  "In[263]:=",ExpressionUUID->"1fa1bdfa-889d-426e-bdf7-6b73f57e94c3"],

Cell[BoxData[
 RowBox[{
  RowBox[{
   RowBox[{"semLenHigh", "=", 
    RowBox[{"{", 
     RowBox[{
     "15", ",", "15", ",", "15", ",", "15", ",", "15", ",", "15", ",", "15", 
      ",", "15", ",", "15", ",", "15", ",", "15", ",", "15", ",", "15", ",", 
      "15", ",", "15", ",", "15", ",", "15", ",", "15", ",", "25", ",", "25", 
      ",", "25", ",", "25", ",", "25", ",", "25", ",", "25", ",", "25", ",", 
      "25", ",", "25", ",", "25", ",", "25", ",", "25", ",", "25", ",", "25", 
      ",", "25", ",", "25", ",", "25", ",", "25", ",", "25", ",", "25", ",", 
      "25", ",", "25", ",", "25", ",", "25", ",", "25", ",", "25", ",", "25", 
      ",", "25", ",", "25", ",", "25", ",", "25", ",", "25", ",", "25", ",", 
      "25", ",", "25", ",", "25", ",", "25", ",", "25", ",", "25", ",", "25", 
      ",", "25", ",", "25", ",", "25", ",", "25", ",", "25", ",", "25", ",", 
      "25", ",", "25", ",", "25", ",", "25", ",", "25", ",", "25", ",", "25", 
      ",", "35", ",", "35", ",", "35", ",", "35", ",", "35", ",", "35", ",", 
      "35", ",", "35", ",", "35", ",", "35", ",", "35", ",", "35", ",", "35", 
      ",", "35", ",", "35", ",", "35", ",", "35", ",", "35", ",", "35", ",", 
      "35", ",", "35", ",", "35", ",", "35", ",", "35", ",", "35", ",", "35", 
      ",", "35", ",", "35", ",", "35", ",", "35", ",", "35", ",", "35", ",", 
      "35", ",", "35", ",", "35", ",", "35", ",", "35", ",", "35", ",", "35", 
      ",", "35", ",", "35", ",", "35", ",", "35", ",", "45", ",", "45", ",", 
      "45", ",", "45", ",", "45", ",", "45", ",", "45", ",", "45", ",", "45", 
      ",", "45", ",", "45", ",", "45", ",", "45", ",", "45", ",", "45", ",", 
      "45", ",", "45", ",", "45", ",", "45", ",", "45", ",", "45", ",", "45", 
      ",", "45", ",", "45", ",", "45", ",", "45", ",", "45", ",", "45", ",", 
      "55", ",", "55", ",", "55", ",", "55", ",", "55", ",", "55", ",", "55", 
      ",", "55", ",", "55", ",", "55", ",", "55", ",", "55", ",", "55", ",", 
      "55", ",", "55", ",", "65", ",", "65", ",", "65", ",", "65"}], "}"}]}], 
   ";"}], 
  RowBox[{"(*", 
   RowBox[{
   "Distribution", " ", "of", " ", "seminal", " ", "length", " ", "in", " ", 
    "high", " ", "phosphorus", " ", "condition"}], "*)"}]}]], "Input",
 InitializationGroup->True,
 CellChangeTimes->{{3.8762106656155453`*^9, 3.876210673532118*^9}, {
   3.884413470806485*^9, 3.884413474827839*^9}, 3.8844138342118034`*^9},
 CellLabel->
  "In[264]:=",ExpressionUUID->"0be055d1-6476-402d-95a9-ae4adf8a2a6e"],

Cell[BoxData[
 RowBox[{
  RowBox[{
   RowBox[{"semLenLowHigh", "=", 
    RowBox[{"Join", "[", 
     RowBox[{"semLenLow", ",", "semLenHigh"}], "]"}]}], ";"}], " ", 
  RowBox[{"(*", 
   RowBox[{
   "Combining", " ", "two", " ", "distributions", " ", "to", " ", "generate", 
    " ", "length", " ", "distribution", " ", "for", " ", "maize"}], 
   "*)"}]}]], "Input",
 InitializationGroup->True,
 CellChangeTimes->{{3.876210692462736*^9, 3.8762107245775647`*^9}, {
  3.8844134810388317`*^9, 3.884413517605835*^9}},
 CellLabel->
  "In[265]:=",ExpressionUUID->"be1dc3ba-7666-46cf-812e-596720b2f22c"],

Cell[BoxData[
 RowBox[{
  RowBox[{
   RowBox[{"normsemLen", "=", 
    RowBox[{"N", "[", 
     RowBox[{"semLenLowHigh", "/", 
      RowBox[{"Median", "[", "semLenLowHigh", "]"}]}], "]"}]}], ";"}], " ", 
  RowBox[{"(*", 
   RowBox[{
   "Normalizing", " ", "semLenLowHigh", " ", "by", " ", "the", " ", 
    "median"}], "*)"}]}]], "Input",
 InitializationGroup->True,
 CellChangeTimes->{{3.876210731957282*^9, 3.8762108011199913`*^9}, 
   3.879830108670504*^9, 3.8798429778110886`*^9, {3.8844135256228113`*^9, 
   3.8844135289490743`*^9}, {3.8844141645620446`*^9, 3.884414219107401*^9}},
 CellLabel->
  "In[266]:=",ExpressionUUID->"bd3dc54a-2433-4c4c-8611-9507ec8f21fb"],

Cell[CellGroupData[{

Cell[BoxData[
 RowBox[{"semLenDist", "=", 
  RowBox[{"FindDistribution", "[", "normsemLen", "]"}], " ", 
  RowBox[{"(*", 
   RowBox[{
   "Finding", " ", "distribution", " ", "that", " ", "describe", " ", 
    "normsemLen"}], "*)"}]}]], "Input",
 InitializationGroup->True,
 CellChangeTimes->{{3.8762108084574003`*^9, 3.876210831433667*^9}, {
   3.8763740160695257`*^9, 3.87637404983797*^9}, {3.8778670187090836`*^9, 
   3.8778670231250963`*^9}, {3.8798300299104605`*^9, 3.8798300649202957`*^9}, 
   3.879830220581118*^9, {3.879834156918146*^9, 3.8798341601692977`*^9}, {
   3.8844142896043262`*^9, 3.8844143228935366`*^9}, {3.8855352010839605`*^9, 
   3.885535201505789*^9}, {3.885535292524263*^9, 3.8855352926983743`*^9}},
 CellLabel->
  "In[267]:=",ExpressionUUID->"5d913bdc-3578-47b4-b3cd-0019b598f0e1"],

Cell[BoxData[
 RowBox[{"GammaDistribution", "[", 
  RowBox[{"5.007037606117744`", ",", "0.22202451869067283`"}], 
  "]"}]], "Output",
 InitializationGroup->True,
 CellChangeTimes->{{3.879830065607381*^9, 3.8798301371242466`*^9}, {
   3.8798302212002087`*^9, 3.879830232471034*^9}, 3.8798341297036123`*^9, {
   3.879834161194321*^9, 3.879834175130903*^9}, 3.879842948940875*^9, {
   3.879842982849904*^9, 3.8798430029030385`*^9}, {3.879849822505093*^9, 
   3.8798498251940546`*^9}, 3.8798505025782447`*^9, 3.8799157583438835`*^9, 
   3.879916747932384*^9, {3.879919498111458*^9, 3.8799195096623154`*^9}, 
   3.879956439362034*^9, {3.8799618680594425`*^9, 3.8799618723831987`*^9}, {
   3.880012682556301*^9, 3.880012703408636*^9}, {3.880017287163492*^9, 
   3.880017289290491*^9}, 3.8800724656593113`*^9, {3.8800994512914457`*^9, 
   3.880099478844473*^9}, {3.8801007276984153`*^9, 3.88010072969238*^9}, {
   3.8801007865556583`*^9, 3.880100789511594*^9}, {3.8804307741658583`*^9, 
   3.880430776263068*^9}, {3.8804354650311112`*^9, 3.8804354689071503`*^9}, {
   3.880436645496743*^9, 3.880436648062372*^9}, {3.8804369440115957`*^9, 
   3.880436946469788*^9}, {3.880440519622182*^9, 3.8804405221614943`*^9}, {
   3.8804423495857687`*^9, 3.880442351954149*^9}, {3.8804423853243103`*^9, 
   3.880442387896361*^9}, {3.8804435801101866`*^9, 3.8804435825826597`*^9}, {
   3.880444785638057*^9, 3.8804447881573305`*^9}, {3.8804449145647883`*^9, 
   3.880444917104991*^9}, {3.8804449694699097`*^9, 3.880444972129006*^9}, {
   3.8804454227251167`*^9, 3.88044542539513*^9}, {3.8804455810391483`*^9, 
   3.880445597078645*^9}, {3.880447344003858*^9, 3.8804473465259047`*^9}, {
   3.8804485345936236`*^9, 3.880448537269143*^9}, {3.880449960668532*^9, 
   3.880449963764556*^9}, {3.8804508182930603`*^9, 3.880450821232068*^9}, {
   3.880451194131169*^9, 3.880451197085885*^9}, {3.8804512794367695`*^9, 
   3.8804513005054073`*^9}, {3.880455013837043*^9, 3.880455016574696*^9}, {
   3.880523967720595*^9, 3.8805239704589376`*^9}, {3.8806210309215326`*^9, 
   3.8806210329107285`*^9}, 3.8806211620274897`*^9, {3.880622809719972*^9, 
   3.8806228354382353`*^9}, {3.88062525309227*^9, 3.8806252585084457`*^9}, {
   3.880628045522025*^9, 3.880628048046112*^9}, 3.880713755796163*^9, {
   3.880810526755242*^9, 3.8808105313352065`*^9}, {3.8808210629934025`*^9, 
   3.8808210676704035`*^9}, {3.8808257810330763`*^9, 
   3.8808257850547867`*^9}, {3.8808260019064574`*^9, 3.880826004966525*^9}, {
   3.8808260732822127`*^9, 3.8808260759129925`*^9}, {3.8822669567366323`*^9, 
   3.8822669664251723`*^9}, {3.882334363323934*^9, 3.882334366116682*^9}, {
   3.882352061439546*^9, 3.88235206930799*^9}, {3.8823535360835695`*^9, 
   3.8823535438194904`*^9}, {3.8823537388777866`*^9, 
   3.8823537430922503`*^9}, {3.8825181195645137`*^9, 
   3.8825181274921093`*^9}, {3.882524706631734*^9, 3.8825247095459566`*^9}, {
   3.882524759134751*^9, 3.8825247769724636`*^9}, 3.8828102120629826`*^9, 
   3.882852529053772*^9, 3.882852577477532*^9, 3.882860927440365*^9, 
   3.882871704195813*^9, {3.882896490037388*^9, 3.882896493170699*^9}, 
   3.8829634408011923`*^9, 3.882982105891265*^9, 3.8829838837027445`*^9, 
   3.883023514402117*^9, 3.8834724029005747`*^9, {3.8837184495521383`*^9, 
   3.8837184530512314`*^9}, 3.8837230167700415`*^9, 3.883727153494906*^9, 
   3.88380022917896*^9, 3.884057269970586*^9, 3.884059805570326*^9, 
   3.8844246354123597`*^9, 3.884597785944031*^9, 3.8845981683114996`*^9, 
   3.8849278868081865`*^9, 3.885532433078253*^9, {3.885535196187168*^9, 
   3.8855352027899113`*^9}, 3.8855352939751973`*^9, 3.886238422393866*^9, 
   3.887871843834211*^9, 3.8916791687086535`*^9, 3.8920050816434994`*^9, 
   3.892710530383789*^9, 3.8955471684157443`*^9, 3.8955488894893675`*^9, 
   3.8955600474552193`*^9, 3.8955625732818003`*^9, 3.8955755353209505`*^9, 
   3.895649589822017*^9, 3.8956518707827773`*^9, 3.8956563845267653`*^9, 
   3.895656449959479*^9, 3.8959109950705233`*^9, 3.8959115299032087`*^9, 
   3.8962410435721073`*^9, 3.89624229893686*^9, 3.8968885758207426`*^9, 
   3.8968908351929426`*^9, 3.8968911710626645`*^9, 3.897472156881317*^9, 
   3.897473329779745*^9, 3.897717799761716*^9, 3.897984259148509*^9, 
   3.899174161136672*^9, 3.899174330863132*^9, {3.9010061566884165`*^9, 
   3.9010061809413924`*^9}, 3.901608564488226*^9, 3.9017107401809855`*^9, 
   3.9017717583801675`*^9, 3.9017938272981186`*^9, 3.9018704106041465`*^9, 
   3.9018717458791075`*^9, 3.901871909418028*^9, 3.9018804311811457`*^9, 
   3.901884094152809*^9, 3.9019509087817163`*^9, 3.9020454858121767`*^9, 
   3.9022054560803246`*^9, 3.9022935900765657`*^9, 3.9023870618134656`*^9, {
   3.9023892623154783`*^9, 3.9023892670569735`*^9}, 3.9023894497631454`*^9, 
   3.9023899758857727`*^9, 3.9024776934544773`*^9, 3.9024792699022655`*^9, 
   3.904639614907235*^9, 3.9046406303563046`*^9, 3.9049134374094887`*^9, 
   3.9049150563037844`*^9, 3.9049186891147385`*^9, 3.9070408177016735`*^9, 
   3.907054838982685*^9, 3.907125270203333*^9, 3.907211278139948*^9, 
   3.9072128598014765`*^9, 3.9072131178402767`*^9, 3.907214806400653*^9, 
   3.90721795814373*^9, 3.907218814931861*^9, 3.9072262183926835`*^9, 
   3.9072297112203045`*^9, 3.907303098453969*^9, {3.9073154366242323`*^9, 
   3.907315456898258*^9}},
 CellLabel->
  "Out[267]=",ExpressionUUID->"74cbf7eb-66fb-4226-838f-1eff45eb6bba"]
}, Open  ]],

Cell[CellGroupData[{

Cell[BoxData[
 RowBox[{"semLen", "=", 
  RowBox[{"RandomVariate", "[", "semLenDist", "]"}], " ", 
  RowBox[{"(*", 
   RowBox[{
   "Picking", " ", "a", " ", "random", " ", "value", " ", "from", " ", "the", 
    " ", "semLenDist"}], "*)"}]}]], "Input",
 InitializationGroup->True,
 CellChangeTimes->{{3.876210869651415*^9, 3.876210887527875*^9}, 
   3.87636950725204*^9, {3.8844143313024693`*^9, 3.884414353926577*^9}},
 CellLabel->
  "In[268]:=",ExpressionUUID->"93161e73-4e50-4c5a-8fd1-0e1d5057e901"],

Cell[BoxData["1.135458556220897`"], "Output",
 InitializationGroup->True,
 CellChangeTimes->{{3.8763695082519245`*^9, 3.8763695127599154`*^9}, 
   3.8763736564957075`*^9, {3.876374028138158*^9, 3.87637405940067*^9}, 
   3.8763747107264056`*^9, 3.8763865971460896`*^9, 3.876389692476302*^9, 
   3.8763909882676992`*^9, 3.87639412393242*^9, 3.876455463203664*^9, 
   3.8764578137873025`*^9, 3.876459946454941*^9, 3.876460783728142*^9, 
   3.8764613482524147`*^9, 3.8764724140086985`*^9, 3.876500051226799*^9, 
   3.876737437941721*^9, 3.8767398407091775`*^9, 3.8767437423062096`*^9, 
   3.876743925477639*^9, 3.8767660202242994`*^9, 3.8767663426626472`*^9, {
   3.876811710688839*^9, 3.876811740186236*^9}, 3.8768146341686935`*^9, 
   3.876814711392499*^9, 3.87681534154968*^9, 3.8768246576402817`*^9, 
   3.8768256973036833`*^9, 3.8768362327161846`*^9, 3.876978457054492*^9, 
   3.877082356285522*^9, 3.8771083111877804`*^9, 3.877109447647249*^9, 
   3.8771470849334188`*^9, 3.8771475114520645`*^9, 3.8771490216287403`*^9, 
   3.8771506358726234`*^9, 3.877152424944105*^9, 3.8771534639803915`*^9, 
   3.877163425478918*^9, 3.877163632724944*^9, 3.8771637649875517`*^9, 
   3.8771676517241735`*^9, 3.8771698043000526`*^9, 3.877170829441965*^9, 
   3.8771708897385645`*^9, 3.8771713300909023`*^9, 3.87717178447345*^9, 
   3.8771725928803196`*^9, 3.877172676358048*^9, 3.8771731575440483`*^9, 
   3.877175315962886*^9, 3.877176020981037*^9, 3.87717614022348*^9, 
   3.8774027383494396`*^9, 3.877403579027449*^9, 3.877404196885706*^9, 
   3.8774114738619747`*^9, 3.877412245668051*^9, 3.877412968102724*^9, 
   3.877427282810676*^9, 3.877431163177637*^9, 3.877450233596711*^9, 
   3.8774927068440423`*^9, 3.8775061956703405`*^9, 3.877512562684599*^9, 
   3.87751718059556*^9, 3.8775658097842045`*^9, 3.877754878871806*^9, 
   3.8777755688899403`*^9, 3.8777950859321036`*^9, 3.87779787122703*^9, 
   3.877854635880643*^9, 3.877855151966309*^9, 3.8778589136315527`*^9, 
   3.8778591639891453`*^9, 3.8778610452243547`*^9, 3.8778611298934298`*^9, 
   3.877862047370619*^9, 3.87786384775937*^9, 3.877865151911705*^9, 
   3.877865225027462*^9, 3.8778670257539015`*^9, 3.8778680679599595`*^9, {
   3.8778686012877483`*^9, 3.8778686128466573`*^9}, 3.8778710345779247`*^9, 
   3.877907926290147*^9, 3.877935191169111*^9, 3.8779440305825815`*^9, 
   3.877945356760068*^9, 3.877953947270319*^9, 3.8779564192394485`*^9, 
   3.8779569548224955`*^9, 3.8779572228176517`*^9, 3.8786229586816244`*^9, 
   3.878631666940214*^9, 3.8786347658868027`*^9, 3.8787051368547564`*^9, 
   3.878716569705941*^9, 3.8787166888084984`*^9, 3.8787201757128057`*^9, 
   3.878961898215925*^9, 3.8789619331589746`*^9, 3.879143286066241*^9, 
   3.879224304798029*^9, 3.8792447465394945`*^9, 3.8792447799573298`*^9, 
   3.879498340508484*^9, 3.8795047428638706`*^9, 3.879506327329179*^9, 
   3.879508217764983*^9, 3.879510003360746*^9, 3.8795109321147184`*^9, 
   3.8795124388815928`*^9, 3.8795136736009693`*^9, 3.8795154132974277`*^9, 
   3.879516604502413*^9, 3.8795180836448345`*^9, 3.879518122794737*^9, 
   3.879522653888651*^9, 3.879829989153035*^9, {3.879830054737859*^9, 
   3.8798301008034754`*^9}, 3.879830137846253*^9, 3.879830233197978*^9, 
   3.879834130457615*^9, 3.8798341758728533`*^9, 3.8798429491568756`*^9, {
   3.8798430000375743`*^9, 3.87984300293604*^9}, {3.8798498227331133`*^9, 
   3.8798498330930567`*^9}, 3.879850502763254*^9, 3.8799157583598666`*^9, 
   3.8799167480893755`*^9, {3.879919498295461*^9, 3.8799195202613907`*^9}, 
   3.8799564396148005`*^9, {3.8799618682514486`*^9, 3.879961872402235*^9}, {
   3.8800126832392693`*^9, 3.880012703436632*^9}, {3.8800172873634915`*^9, 
   3.8800172893264914`*^9}, 3.880072465689277*^9, {3.8800994514825125`*^9, 
   3.8800994788735676`*^9}, {3.880100727896413*^9, 3.8801007297203813`*^9}, {
   3.880100786745638*^9, 3.8801007895455956`*^9}, {3.8804307743758535`*^9, 
   3.8804307762910695`*^9}, {3.880435465205145*^9, 3.8804354689381495`*^9}, {
   3.8804366456787443`*^9, 3.880436648082368*^9}, {3.8804369442222476`*^9, 
   3.880436946488206*^9}, {3.880440519830182*^9, 3.8804405221805325`*^9}, {
   3.8804423497667713`*^9, 3.8804423519611816`*^9}, {3.880442385504302*^9, 
   3.8804423879143486`*^9}, {3.8804435802691526`*^9, 3.880443582603838*^9}, {
   3.8804447858150644`*^9, 3.8804447881793604`*^9}, {3.880444914734791*^9, 
   3.8804449171269894`*^9}, {3.8804449696450295`*^9, 
   3.8804449721536436`*^9}, {3.8804454229131203`*^9, 3.880445425421156*^9}, {
   3.880445581230135*^9, 3.880445597099676*^9}, {3.880447344209858*^9, 
   3.880447346552901*^9}, {3.880448534783625*^9, 3.880448537294109*^9}, {
   3.88044996088253*^9, 3.880449963787516*^9}, {3.8804508184760604`*^9, 
   3.8804508212580643`*^9}, {3.880451194321556*^9, 3.880451197111886*^9}, {
   3.880451279635033*^9, 3.880451300530389*^9}, {3.8804550140310106`*^9, 
   3.8804550166016965`*^9}, {3.880523968431565*^9, 3.8805239704899063`*^9}, {
   3.8806210311235056`*^9, 3.8806210329416933`*^9}, 3.880621162169485*^9, {
   3.880622809751972*^9, 3.8806228354585257`*^9}, {3.880625253305301*^9, 
   3.8806252585264616`*^9}, {3.8806280456941433`*^9, 3.880628048067072*^9}, 
   3.880713755922206*^9, {3.880810527396243*^9, 3.880810531351207*^9}, {
   3.8808210631794357`*^9, 3.8808210676904035`*^9}, {3.8808257812091103`*^9, 
   3.8808257850773354`*^9}, {3.8808260021004167`*^9, 
   3.8808260049858313`*^9}, {3.8808260734551787`*^9, 3.88082607593496*^9}, {
   3.882266956907666*^9, 3.8822669664511805`*^9}, {3.882334363536935*^9, 
   3.8823343661336966`*^9}, {3.8823520614815454`*^9, 3.882352069347415*^9}, {
   3.882353536307602*^9, 3.882353543863426*^9}, {3.882353739091922*^9, 
   3.88235374313025*^9}, {3.882518120257063*^9, 3.8825181275098467`*^9}, {
   3.882524706786766*^9, 3.882524709613721*^9}, {3.8825247593187466`*^9, 
   3.8825247769867287`*^9}, 3.882810212248005*^9, 3.882852529680696*^9, 
   3.882852577629607*^9, 3.882860927556464*^9, 3.8828717043039703`*^9, {
   3.8828964902143803`*^9, 3.8828964931796894`*^9}, 3.8829634409111924`*^9, 
   3.882982106064371*^9, 3.882983883857712*^9, 3.883023514561208*^9, 
   3.8834724030395727`*^9, {3.883718450237694*^9, 3.883718453079091*^9}, 
   3.883723016939042*^9, 3.8837271536559005`*^9, 3.883800229288994*^9, 
   3.884057270163522*^9, 3.884059805777355*^9, 3.8844246358980246`*^9, 
   3.884597786179141*^9, 3.884598168344048*^9, 3.8849278870468693`*^9, 
   3.885532433375038*^9, 3.886238422651842*^9, 3.88787184404713*^9, 
   3.8916791688425665`*^9, 3.892005081931364*^9, 3.892710530675709*^9, 
   3.8955471688876233`*^9, 3.895548889686552*^9, 3.8955600476453485`*^9, 
   3.895562574755507*^9, 3.895575535334556*^9, 3.895649590090271*^9, 
   3.8956518716665835`*^9, 3.895656384728938*^9, 3.8956564499756684`*^9, 
   3.8959109952765493`*^9, 3.8959115299162083`*^9, 3.8962410445825853`*^9, 
   3.896242299210696*^9, 3.8968885762663927`*^9, 3.896890835537377*^9, 
   3.896891171577482*^9, 3.8974721572622347`*^9, 3.897473329818253*^9, 
   3.8977178000632324`*^9, 3.8979842594539223`*^9, 3.899174161456688*^9, 
   3.8991743312052083`*^9, {3.901006156894046*^9, 3.9010061809563932`*^9}, 
   3.9016085646790657`*^9, 3.9017107404861507`*^9, 3.901771758583034*^9, 
   3.90179382747585*^9, 3.9018704108089333`*^9, 3.901871746327038*^9, 
   3.9018719096243243`*^9, 3.901880431398054*^9, 3.901884094372914*^9, 
   3.9019509090068755`*^9, 3.9020454860053215`*^9, 3.902205456271244*^9, 
   3.9022935902840652`*^9, 3.9023870620095835`*^9, {3.902389262324994*^9, 
   3.90238926707268*^9}, 3.9023894497717285`*^9, 3.9023899760753098`*^9, 
   3.9024776936719527`*^9, 3.9024792699120655`*^9, 3.904639615115596*^9, 
   3.9046406305555162`*^9, 3.904913437592622*^9, 3.904915056487983*^9, 
   3.904918689300701*^9, 3.9070408179023323`*^9, 3.907054839001573*^9, 
   3.907125270463929*^9, 3.9072112784414573`*^9, 3.9072128599878497`*^9, 
   3.9072131180564785`*^9, 3.9072148065809584`*^9, 3.907217958334525*^9, 
   3.907218815122422*^9, 3.9072262186454697`*^9, 3.9072297114272494`*^9, 
   3.9073030986460185`*^9, {3.9073154367997904`*^9, 3.907315456918779*^9}},
 CellLabel->
  "Out[268]=",ExpressionUUID->"4bc3e152-2fa4-4b3f-b06e-78105862f36a"]
}, Open  ]]
}, Closed]],

Cell[CellGroupData[{

Cell["Primary Length (primLen)", "Subsubsection",
 InitializationGroup->True,
 CellChangeTimes->{{3.8767357306046314`*^9, 3.8767357361959753`*^9}, {
  3.88234860562442*^9, 
  3.88234860912341*^9}},ExpressionUUID->"7689e46b-edd1-4753-842e-\
9e012fcedd98"],

Cell["\<\
We assumed the same value for both seminal roots and primary root\
\>", "Text",
 InitializationGroup->True,
 CellChangeTimes->{{3.8844143824969387`*^9, 
  3.8844144126244087`*^9}},ExpressionUUID->"061d09d7-ee1b-4c2c-abc5-\
5722caa86646"],

Cell[BoxData[
 RowBox[{
  RowBox[{"primLenDist", "=", "semLenDist"}], ";"}]], "Input",
 InitializationGroup->True,
 CellChangeTimes->{{3.8767357429937773`*^9, 3.8767357643921585`*^9}, 
   3.8798300116349916`*^9, 3.8798300491594067`*^9},
 CellLabel->
  "In[269]:=",ExpressionUUID->"17e943b5-06de-4ac8-bf77-45724cdcd864"],

Cell[CellGroupData[{

Cell[BoxData[
 RowBox[{"primLen", "=", "semLen"}]], "Input",
 InitializationGroup->True,
 CellChangeTimes->{{3.8767357569249935`*^9, 3.8767357823461857`*^9}, {
  3.8768116882283335`*^9, 3.8768116912916317`*^9}},
 CellLabel->
  "In[270]:=",ExpressionUUID->"f1b2a4e7-b930-4188-bd8e-e43115a22bf9"],

Cell[BoxData["1.135458556220897`"], "Output",
 InitializationGroup->True,
 CellChangeTimes->{
  3.8767360774443083`*^9, 3.8767374370224433`*^9, 3.8767398403704395`*^9, 
   3.876743740444182*^9, 3.876743924364828*^9, 3.876766018797248*^9, 
   3.8767663415736895`*^9, {3.8768116928546286`*^9, 3.876811706967392*^9}, 
   3.876811740323304*^9, 3.876814634304693*^9, 3.8768147115879707`*^9, 
   3.876815341720172*^9, 3.8768246577852845`*^9, 3.8768256975286446`*^9, 
   3.876836232805141*^9, 3.8769784572523146`*^9, 3.87708235653356*^9, 
   3.87710831127778*^9, 3.877109447732273*^9, 3.8771470850354195`*^9, 
   3.8771475115210657`*^9, 3.8771490217276764`*^9, 3.8771506359724503`*^9, 
   3.8771524250517735`*^9, 3.8771534640761023`*^9, 3.877163425570112*^9, 
   3.877163632811527*^9, 3.8771637652169175`*^9, 3.8771676524370375`*^9, 
   3.877169804972123*^9, 3.877170829526442*^9, 3.8771708898405237`*^9, 
   3.8771713301763535`*^9, 3.877171784559415*^9, 3.877172592965592*^9, 
   3.877172676443048*^9, 3.877173157629673*^9, 3.8771753160503225`*^9, 
   3.877176021070472*^9, 3.8771761403128996`*^9, 3.8774027384543095`*^9, 
   3.8774035791054277`*^9, 3.8774041969689407`*^9, 3.8774114739398174`*^9, 
   3.877412245878353*^9, 3.877412968181975*^9, 3.8774272829237194`*^9, 
   3.877431163253422*^9, 3.877450233680716*^9, 3.877492707008043*^9, 
   3.8775061957663393`*^9, 3.8775125627826385`*^9, 3.877517180710559*^9, 
   3.8775658100394897`*^9, 3.8777548790088367`*^9, 3.8777755690321493`*^9, 
   3.877795086026102*^9, 3.8777978713450303`*^9, 3.8778546361439695`*^9, 
   3.8778551520413103`*^9, 3.8778589137189026`*^9, 3.8778591646783266`*^9, 
   3.8778610458817863`*^9, 3.877861130556911*^9, 3.8778620474976196`*^9, 
   3.87786384790522*^9, 3.877865152059704*^9, 3.8778652251745205`*^9, 
   3.8778680680689945`*^9, {3.8778686013797646`*^9, 3.8778686129456577`*^9}, 
   3.877871034676925*^9, 3.877907926394154*^9, 3.877935191363633*^9, 
   3.8779440307505064`*^9, 3.877945356969068*^9, 3.877953947451352*^9, 
   3.87795641940248*^9, 3.877956954960497*^9, 3.8779572229516525`*^9, 
   3.8786229589379272`*^9, 3.8786316676606975`*^9, 3.878634766047803*^9, 
   3.8787051370410523`*^9, 3.8787165703747506`*^9, 3.878716688918027*^9, 
   3.8787201763732405`*^9, 3.878961898405385*^9, 3.878961933844844*^9, 
   3.8791432862475166`*^9, 3.8792243049371614`*^9, 3.8792447467064943`*^9, 
   3.8792447801283293`*^9, 3.879498340638482*^9, 3.879504742989117*^9, 
   3.8795063274353056`*^9, 3.8795082184700704`*^9, 3.8795100034757576`*^9, 
   3.879510932814802*^9, 3.879512439568093*^9, 3.8795136737470055`*^9, 
   3.8795154134454236`*^9, 3.879516604632413*^9, 3.8795180837798347`*^9, 
   3.8795181234757023`*^9, 3.8795226540136533`*^9, {3.8798299893631315`*^9, 
   3.8798300168151197`*^9}, 3.879830054948249*^9, 3.879830100976487*^9, 
   3.87983013802328*^9, 3.879830233362071*^9, 3.8798341306366415`*^9, 
   3.879834176034979*^9, 3.879842949386879*^9, 3.87984300311907*^9, {
   3.879849822974724*^9, 3.879849834734393*^9}, 3.8798505028902664`*^9, 
   3.8799157586088743`*^9, 3.8799167481933603`*^9, {3.879919498441455*^9, 
   3.8799195248255267`*^9}, 3.879956439902561*^9, {3.8799618683704133`*^9, 
   3.8799618725351963`*^9}, {3.880012683371303*^9, 3.8800127183402996`*^9}, {
   3.880017287616496*^9, 3.8800172895005245`*^9}, 3.880072465937312*^9, {
   3.880099452169094*^9, 3.8800994789983006`*^9}, {3.8801007280893793`*^9, 
   3.8801007299234247`*^9}, {3.8801007868745937`*^9, 3.8801007896705937`*^9}, 
   3.8804307764446735`*^9, {3.8804354653361607`*^9, 3.880435469056594*^9}, {
   3.880436646344339*^9, 3.8804366481978335`*^9}, {3.880436944336578*^9, 
   3.8804369465911965`*^9}, {3.880440519951214*^9, 3.8804405222882957`*^9}, {
   3.8804423498855104`*^9, 3.880442352083311*^9}, {3.8804423856166673`*^9, 
   3.8804423880235386`*^9}, {3.880443580396896*^9, 3.88044358270686*^9}, {
   3.8804447859359436`*^9, 3.880444788296011*^9}, {3.8804449148548937`*^9, 
   3.8804449172363214`*^9}, {3.880444970318198*^9, 3.880444972270331*^9}, {
   3.880445423590048*^9, 3.8804454255631638`*^9}, {3.880445581901409*^9, 
   3.880445597231678*^9}, {3.88044734440042*^9, 3.8804473466796484`*^9}, {
   3.880448535461875*^9, 3.8804485374239187`*^9}, {3.8804499610096083`*^9, 
   3.880449963917864*^9}, {3.880450819166444*^9, 3.880450821388379*^9}, {
   3.8804511949790845`*^9, 3.8804511972374725`*^9}, {3.880451279764513*^9, 
   3.880451300662997*^9}, {3.8804550141616187`*^9, 3.8804550167281914`*^9}, {
   3.8805239685875998`*^9, 3.8805239706097956`*^9}, {3.8806210312865047`*^9, 
   3.8806210330656157`*^9}, 3.880621162294485*^9, {3.8806228098790054`*^9, 
   3.8806228355615377`*^9}, {3.8806252540054207`*^9, 
   3.8806252586404247`*^9}, {3.880628045815107*^9, 3.8806280482053595`*^9}, 
   3.8807137561071973`*^9, {3.880810527533207*^9, 3.880810531443241*^9}, {
   3.880821063316402*^9, 3.8808210677964506`*^9}, {3.8808257813339863`*^9, 
   3.8808257851940484`*^9}, {3.88082600222427*^9, 3.8808260050953417`*^9}, {
   3.880826073581848*^9, 3.880826076045063*^9}, {3.882266957607869*^9, 
   3.882266966568912*^9}, {3.8823343636451945`*^9, 3.8823343662360334`*^9}, {
   3.8823520615450745`*^9, 3.882352069411107*^9}, {3.8823535363753347`*^9, 
   3.8823535439283867`*^9}, {3.882353739170571*^9, 3.88235374319325*^9}, {
   3.882518120298063*^9, 3.8825181275460777`*^9}, {3.8825247068267565`*^9, 
   3.8825247096465096`*^9}, {3.882524759893711*^9, 3.882524777022999*^9}, 
   3.882810212298208*^9, 3.8828525297116985`*^9, 3.882852577657607*^9, 
   3.8828609275979133`*^9, 3.8828717043289633`*^9, {3.8828964902403617`*^9, 
   3.8828964932046633`*^9}, 3.8829634409202237`*^9, 3.8829821060913663`*^9, 
   3.882983883882719*^9, 3.883023514583202*^9, {3.883718450263694*^9, 
   3.883718453104019*^9}, 3.883723016967042*^9, 3.883727153682911*^9, 
   3.883800229312994*^9, 3.884057270192525*^9, 3.884059805820299*^9, 
   3.884424635917077*^9, 3.8845977862402153`*^9, 3.8845981684129*^9, 
   3.884927887113569*^9, 3.885532433492074*^9, 3.8862384227024407`*^9, 
   3.887871844097725*^9, 3.891679168856082*^9, 3.8920050819464607`*^9, 
   3.892710530682709*^9, 3.8955471689077797`*^9, 3.8955488897038126`*^9, 
   3.8955600476604595`*^9, 3.8955625748105173`*^9, 3.8955755353497276`*^9, 
   3.8956495901042705`*^9, 3.8956518716875834`*^9, 3.895656384748127*^9, 
   3.8956564502066064`*^9, 3.895910995295667*^9, 3.8959115299246883`*^9, 
   3.896241044640749*^9, 3.896242299216841*^9, 3.8968885762845154`*^9, 
   3.8968908355688763`*^9, 3.896891171605496*^9, 3.8974721573021193`*^9, 
   3.8974733298427944`*^9, 3.897717800099573*^9, 3.897984259477806*^9, 
   3.899174161488208*^9, 3.8991743312316303`*^9, {3.9010061569275227`*^9, 
   3.9010061809754*^9}, 3.901608564699154*^9, 3.901710740512149*^9, 
   3.9017717585996885`*^9, 3.901793827492851*^9, 3.9018704108185015`*^9, 
   3.9018717463491435`*^9, 3.9018719096469584`*^9, 3.901880431417058*^9, 
   3.9018840943829136`*^9, 3.9019509090257607`*^9, 3.902045486026351*^9, 
   3.902205456291244*^9, 3.902293590300702*^9, 3.902387062026664*^9, {
   3.902389262516222*^9, 3.902389267079912*^9}, 3.9023894499742727`*^9, 
   3.902389976088694*^9, 3.902477693678091*^9, 3.902479270136503*^9, 
   3.904639615134099*^9, 3.90464063057008*^9, 3.904913437611849*^9, 
   3.904915056501952*^9, 3.90491868931723*^9, 3.9070408179216943`*^9, 
   3.9070548390227613`*^9, 3.90712527049244*^9, 3.907211278456421*^9, 
   3.907212859993849*^9, 3.9072131180729856`*^9, 3.9072148065972157`*^9, 
   3.9072179583519187`*^9, 3.9072188151334243`*^9, 3.9072262186527543`*^9, 
   3.907229711442617*^9, 3.9073030986645885`*^9, {3.9073154368164034`*^9, 
   3.9073154569248576`*^9}},
 CellLabel->
  "Out[270]=",ExpressionUUID->"d242166a-4705-4d2e-afd2-80382509a8bd"]
}, Open  ]]
}, Closed]],

Cell[CellGroupData[{

Cell["Crown root Length (croLen) Liu et al 2019", "Subsubsection",
 InitializationGroup->True,
 CellChangeTimes->{{3.876811029037408*^9, 3.876811034637617*^9}, {
  3.8768112060020604`*^9, 3.876811216162541*^9}, {3.8823486133425374`*^9, 
  3.882348618892002*^9}},ExpressionUUID->"4ac2236e-766f-47e5-b504-\
b4338b930965"],

Cell[BoxData[
 RowBox[{
  RowBox[{
   RowBox[{"croLenDist", "=", 
    RowBox[{"Join", "[", 
     RowBox[{
      RowBox[{
       RowBox[{"RandomVariate", "[", 
        RowBox[{
         RowBox[{"NormalDistribution", "[", 
          RowBox[{"862", ",", " ", "87.062"}], "]"}], ",", "24"}], "]"}], "/",
        "39"}], ",", 
      RowBox[{
       RowBox[{"RandomVariate", "[", 
        RowBox[{
         RowBox[{"NormalDistribution", "[", 
          RowBox[{"733", ",", "101.154"}], "]"}], ",", "24"}], "]"}], "/", 
       "36"}]}], "]"}]}], ";"}], " ", 
  RowBox[{"(*", 
   RowBox[{
   "Obtaining", " ", "a", " ", "normal", " ", "disitribution", " ", "of", " ",
     "crown", " ", "root", " ", "length", " ", "from", " ", "mean", " ", 
    "and", " ", "standard", " ", "deviation", " ", "of", " ", "maize", " ", 
    "in", " ", "both", " ", "low", " ", "and", " ", "high", " ", "nitrogen", 
    " ", 
    RowBox[{"conditions", ".", " ", "Then"}], " ", "combine", " ", "both", 
    " ", "distributions"}], "*)"}]}]], "Input",
 InitializationGroup->True,
 CellChangeTimes->{
  3.884414576496887*^9, {3.884414662534337*^9, 3.884414703536004*^9}, {
   3.884414807063916*^9, 3.884414868021332*^9}, {3.8844156683973427`*^9, 
   3.8844157309286823`*^9}},
 CellLabel->
  "In[271]:=",ExpressionUUID->"6734c44b-54ed-4c18-9e42-ef023f6a9d7f"],

Cell[BoxData[
 RowBox[{
  RowBox[{
   RowBox[{"normCroLen", "=", 
    RowBox[{"N", "[", 
     RowBox[{"croLenDist", "/", 
      RowBox[{"Median", "[", "croLenDist", "]"}]}], "]"}]}], ";"}], " ", 
  RowBox[{"(*", 
   RowBox[{
   "normalizing", " ", "croLenDist", " ", "by", " ", "the", " ", "median"}], 
   "*)"}]}]], "Input",
 InitializationGroup->True,
 CellChangeTimes->{
  3.8768111350902348`*^9, {3.8768115989444637`*^9, 3.8768116049776335`*^9}, {
   3.884414873606533*^9, 3.8844148973179893`*^9}},
 CellLabel->
  "In[272]:=",ExpressionUUID->"958331aa-70e2-42cb-9e0b-89ef20f91408"],

Cell[CellGroupData[{

Cell[BoxData[
 RowBox[{"normCroLenDist", "=", 
  RowBox[{"FindDistribution", "[", "normCroLen", "]"}], 
  RowBox[{"(*", 
   RowBox[{
   "Finding", " ", "a", " ", "distribution", " ", "that", " ", "describe", 
    " ", "normCrolen"}], "*)"}]}]], "Input",
 InitializationGroup->True,
 CellChangeTimes->{{3.877907761711548*^9, 3.8779078301760488`*^9}, {
  3.884414902802885*^9, 3.8844149242576075`*^9}, {3.8855354388187227`*^9, 
  3.8855354407134924`*^9}},
 CellLabel->
  "In[273]:=",ExpressionUUID->"27d47a13-108f-4cad-b7be-8c14104f74fd"],

Cell[BoxData[
 RowBox[{"UniformDistribution", "[", 
  RowBox[{"{", 
   RowBox[{"0.815141442191256`", ",", "1.4024081842565879`"}], "}"}], 
  "]"}]], "Output",
 InitializationGroup->True,
 CellChangeTimes->{
  3.8855354416257057`*^9, 3.886238423085799*^9, 3.8878718443541965`*^9, 
   3.89167916917488*^9, 3.892005082231414*^9, 3.8927105309693804`*^9, 
   3.895547169777754*^9, 3.895548889965835*^9, 3.895560047920177*^9, 
   3.895562575528006*^9, 3.895575535586547*^9, 3.8956495903939514`*^9, 
   3.8956518719703894`*^9, 3.895656386728806*^9, 3.8956564520657268`*^9, 
   3.895910995615594*^9, 3.8959115301297593`*^9, 3.8962410455188036`*^9, 
   3.8962422997905445`*^9, 3.8968885771318936`*^9, 3.8968908364273396`*^9, 
   3.8968911727941465`*^9, 3.89747215810396*^9, 3.897473330339149*^9, 
   3.8977178006731043`*^9, 3.89798426027574*^9, 3.8991741625920825`*^9, 
   3.8991743322455945`*^9, {3.901006157484667*^9, 3.9010061812692013`*^9}, 
   3.9016085652468367`*^9, 3.9017107416913776`*^9, 3.901771759136511*^9, 
   3.901793827987068*^9, 3.9018704125381966`*^9, 3.901871746857689*^9, 
   3.901871910155492*^9, 3.9018804320484095`*^9, 3.9018840949896917`*^9, 
   3.901950909585822*^9, 3.9020454865711365`*^9, 3.9022054568311825`*^9, 
   3.9022935908314543`*^9, 3.9023870625278807`*^9, {3.902389264270808*^9, 
   3.9023892672890105`*^9}, 3.9023894517270555`*^9, 3.902389977820833*^9, 
   3.902477694015856*^9, 3.9024792704344826`*^9, 3.9046396154698954`*^9, 
   3.9046406309740353`*^9, 3.904913437971838*^9, 3.9049150568069715`*^9, 
   3.9049186896277924`*^9, 3.9070408183102245`*^9, 3.907054839380782*^9, 
   3.9071252708667088`*^9, 3.907211279027692*^9, 3.9072128604887795`*^9, 
   3.9072131185639057`*^9, 3.9072148069111366`*^9, 3.907217958827221*^9, 
   3.90721881685675*^9, 3.9072262192034607`*^9, 3.90722971389602*^9, 
   3.9073030992613993`*^9, {3.9073154371028633`*^9, 3.907315457195116*^9}},
 CellLabel->
  "Out[273]=",ExpressionUUID->"9909f354-34c8-47a9-9b58-c7aa4251a8ea"]
}, Open  ]],

Cell[CellGroupData[{

Cell[BoxData[
 RowBox[{"croLen", "=", 
  RowBox[{"RandomVariate", "[", "normCroLenDist", "]"}], " ", 
  RowBox[{"(*", 
   RowBox[{
   "Generate", " ", "a", " ", "random", " ", "value", " ", "from", " ", 
    "normCroLenDist"}], "*)"}]}]], "Input",
 InitializationGroup->True,
 CellChangeTimes->{{3.8768111638194427`*^9, 3.876811199156851*^9}, {
   3.87787650871624*^9, 3.8778765188395677`*^9}, 3.8779078383437457`*^9, {
   3.8844149287882466`*^9, 3.884414962660236*^9}},
 CellLabel->
  "In[274]:=",ExpressionUUID->"f5d1f6b7-d3e8-4b03-8868-c0b1853f0981"],

Cell[BoxData["1.0290818681778195`"], "Output",
 InitializationGroup->True,
 CellChangeTimes->{{3.876811168316312*^9, 3.876811200878851*^9}, 
   3.8768117408722496`*^9, 3.876814634991835*^9, 3.8768147121664505`*^9, 
   3.876815342464409*^9, 3.876824659076621*^9, 3.876825698458645*^9, 
   3.8768362340881367`*^9, 3.876978457909478*^9, 3.8770823573305225`*^9, 
   3.8771083127327485`*^9, 3.8771094490102167`*^9, 3.8771470858844595`*^9, 
   3.877147512900241*^9, 3.8771490233385544`*^9, 3.877150637349329*^9, 
   3.877152426623554*^9, 3.8771534654597697`*^9, 3.877163426873578*^9, 
   3.877163634168031*^9, 3.877163765931478*^9, 3.8771676533722687`*^9, 
   3.8771698055871544`*^9, 3.877170830842719*^9, 3.8771708905035453`*^9, 
   3.877171331834298*^9, 3.877171786215431*^9, 3.87717259423816*^9, 
   3.877172677599842*^9, 3.877173158811823*^9, 3.877175317352618*^9, 
   3.877176022266918*^9, 3.87717614145905*^9, 3.8774027394703107`*^9, 
   3.877403580477205*^9, 3.8774041986298723`*^9, 3.877411475321776*^9, 
   3.8774122465079813`*^9, 3.8774129694017267`*^9, 3.8774272837920456`*^9, 
   3.8774311643538694`*^9, 3.877450234955678*^9, 3.8774927077100444`*^9, 
   3.87750619676134*^9, 3.8775125634916*^9, 3.8775171815895596`*^9, 
   3.877565810933485*^9, 3.877754880167805*^9, 3.877775570001115*^9, 
   3.877795087550104*^9, 3.8777978722310343`*^9, 3.8778546367622876`*^9, 
   3.8778551532022777`*^9, 3.877858914963499*^9, 3.8778591655032835`*^9, 
   3.877861046888794*^9, 3.8778611314239035`*^9, 3.8778620484806175`*^9, 
   3.8778638488614445`*^9, 3.8778651528417068`*^9, 3.877865226074462*^9, 
   3.877868069122958*^9, {3.877868602192762*^9, 3.877868614675623*^9}, 
   3.877871035854925*^9, {3.8779078409081616`*^9, 3.8779078452339935`*^9}, 
   3.87790792767619*^9, 3.8779351920965867`*^9, 3.877944031403844*^9, 
   3.877945358022068*^9, 3.877953948583869*^9, 3.877956420258477*^9, 
   3.877956956061496*^9, 3.8779572239606514`*^9, 3.8786229595727863`*^9, 
   3.878631668655697*^9, 3.878634766951695*^9, 3.8787051381481495`*^9, 
   3.878716571377781*^9, 3.8787166905043907`*^9, 3.8787201770124826`*^9, 
   3.878961898972183*^9, 3.8789619347548437`*^9, 3.87914328702874*^9, 
   3.8792243057181625`*^9, 3.8792447478940105`*^9, 3.8792447813533297`*^9, 
   3.8794983415104833`*^9, 3.879504744799564*^9, 3.879506328218268*^9, 
   3.8795082195531473`*^9, 3.8795100046316147`*^9, 3.879510933701909*^9, 
   3.879512440384594*^9, 3.879513674533969*^9, 3.8795154144944253`*^9, 
   3.8795166059604464`*^9, 3.8795180848978677`*^9, 3.8795181243607035`*^9, 
   3.8795226550336895`*^9, 3.8798299903771777`*^9, 3.8798300555777583`*^9, 
   3.8798301020362077`*^9, 3.8798301392172775`*^9, 3.87983023469967*^9, 
   3.8798341314501567`*^9, 3.8798341768809395`*^9, 3.8798429501749067`*^9, 
   3.879843003863038*^9, 3.879849824309162*^9, 3.8798505041892247`*^9, 
   3.879915759148877*^9, 3.879916748851362*^9, {3.8799194991464553`*^9, 
   3.87991952562856*^9}, 3.879956441325467*^9, {3.879961870083415*^9, 
   3.879961873313197*^9}, {3.880012684460269*^9, 3.880012719065295*^9}, {
   3.880017288419526*^9, 3.880017290222096*^9}, 3.8800724671433115`*^9, {
   3.880099453048994*^9, 3.8800994796192694`*^9}, {3.8801007289253798`*^9, 
   3.8801007305574265`*^9}, {3.8801007885265956`*^9, 3.880100790618594*^9}, 
   3.880430777062676*^9, {3.880435466727944*^9, 3.880435469793151*^9}, {
   3.880436647221343*^9, 3.880436648791687*^9}, {3.880436945670409*^9, 
   3.880436947817687*^9}, {3.8804405214771147`*^9, 3.8804405232402124`*^9}, {
   3.880442351062956*^9, 3.880442352914339*^9}, {3.880442387011326*^9, 
   3.880442388834528*^9}, {3.8804435817825413`*^9, 3.880443583414553*^9}, {
   3.8804447874333277`*^9, 3.880444788829916*^9}, {3.880444916178893*^9, 
   3.8804449178225393`*^9}, {3.8804449713591995`*^9, 
   3.8804449731085625`*^9}, {3.880445424418046*^9, 3.88044542647126*^9}, {
   3.8804455829944124`*^9, 3.8804455982201653`*^9}, {3.8804473456098475`*^9, 
   3.880447347717765*^9}, {3.8804485362758737`*^9, 3.880448538034676*^9}, {
   3.8804499628831987`*^9, 3.8804499646794343`*^9}, {3.8804508203004427`*^9, 
   3.880450822052575*^9}, {3.880451196199087*^9, 3.8804511979918947`*^9}, {
   3.8804512810624924`*^9, 3.8804513015652933`*^9}, {3.880455015604663*^9, 
   3.8804550177848015`*^9}, {3.880523969628564*^9, 3.8805239712758336`*^9}, {
   3.8806210321176343`*^9, 3.880621034282968*^9}, 3.8806211630144854`*^9, {
   3.88062281049072*^9, 3.880622836138425*^9}, {3.8806252548794227`*^9, 
   3.880625259612988*^9}, {3.8806280471230726`*^9, 3.880628048954158*^9}, 
   3.880713756767195*^9, {3.880810528625209*^9, 3.8808105322282085`*^9}, {
   3.8808210652024045`*^9, 3.8808210685034027`*^9}, {3.880825782704048*^9, 
   3.880825785883416*^9}, {3.880826003475032*^9, 3.8808260059780583`*^9}, {
   3.8808260747909603`*^9, 3.880826076588457*^9}, {3.8822669588808146`*^9, 
   3.8822669671954837`*^9}, {3.8823343650031176`*^9, 3.88233436686769*^9}, {
   3.882352061802075*^9, 3.8823520697409916`*^9}, {3.8823535367388425`*^9, 
   3.882353544293048*^9}, {3.882353739384197*^9, 3.8823537434352508`*^9}, {
   3.8825181205490627`*^9, 3.882518127709353*^9}, {3.882524707084008*^9, 
   3.882524709795478*^9}, {3.8825247600837126`*^9, 3.882524777178373*^9}, 
   3.8828102129047947`*^9, 3.8828525299557333`*^9, 3.8828525787508926`*^9, 
   3.8828609277947206`*^9, 3.8828717047106295`*^9, {3.8828964909636593`*^9, 
   3.882896493353174*^9}, 3.882963441105816*^9, 3.882982106810933*^9, 
   3.8829838846187716`*^9, 3.883023514745205*^9, {3.8837184504476957`*^9, 
   3.883718453412298*^9}, 3.8837230177401667`*^9, 3.883727154407957*^9, 
   3.883800229558982*^9, 3.8840572704715257`*^9, 3.8840598061881866`*^9, 
   3.884424636398097*^9, 3.884597786652582*^9, 3.884598168946498*^9, 
   3.884927887579316*^9, 3.8855324339337378`*^9, 3.886238423123855*^9, 
   3.887871844364185*^9, 3.891679169186936*^9, 3.8920050822433853`*^9, 
   3.8927105309803743`*^9, 3.8955471698387055`*^9, 3.8955488899808702`*^9, 
   3.8955600479341784`*^9, 3.89556257554056*^9, 3.895575535602286*^9, 
   3.895649590404957*^9, 3.8956518720063877`*^9, 3.8956563868951845`*^9, 
   3.8956564522358837`*^9, 3.8959109956311817`*^9, 3.895911530148263*^9, 
   3.896241045547859*^9, 3.896242299795267*^9, 3.8968885772261343`*^9, 
   3.8968908365140696`*^9, 3.896891172919197*^9, 3.8974721582677336`*^9, 
   3.897473330366728*^9, 3.8977178006904993`*^9, 3.897984260355777*^9, 
   3.899174162689249*^9, 3.899174332332786*^9, {3.9010061575018277`*^9, 
   3.9010061812837152`*^9}, 3.9016085652604628`*^9, 3.9017107417903795`*^9, 
   3.901771759147333*^9, 3.901793827998702*^9, 3.9018704126952457`*^9, 
   3.901871746863576*^9, 3.9018719101711884`*^9, 3.9018804320644107`*^9, 
   3.901884095007417*^9, 3.901950909600791*^9, 3.902045486587368*^9, 
   3.902205456844488*^9, 3.902293590841806*^9, 3.9023870625412765`*^9, {
   3.9023892644435873`*^9, 3.902389267304002*^9}, 3.9023894518906736`*^9, 
   3.902389977971328*^9, 3.902477694029025*^9, 3.9024792704435215`*^9, 
   3.9046396154854074`*^9, 3.904640630987069*^9, 3.904913437987838*^9, 
   3.9049150568221917`*^9, 3.9049186896439505`*^9, 3.9070408183217216`*^9, 
   3.907054839397087*^9, 3.907125270881483*^9, 3.907211279038659*^9, 
   3.9072128604997573`*^9, 3.9072131185755672`*^9, 3.9072148069226913`*^9, 
   3.90721795883727*^9, 3.9072188170043497`*^9, 3.9072262192134924`*^9, 
   3.9072297154253063`*^9, 3.907303099276005*^9, {3.9073154371148605`*^9, 
   3.9073154572178354`*^9}},
 CellLabel->
  "Out[274]=",ExpressionUUID->"bfd6a004-9d30-4ea3-852b-5147e7f5661c"]
}, Open  ]]
}, Closed]],

Cell[CellGroupData[{

Cell["Brace root Length (braLen) Liu et al 2019", "Subsubsection",
 InitializationGroup->True,
 CellChangeTimes->{{3.8768112239336166`*^9, 3.87681123466829*^9}, {
  3.882348638379445*^9, 
  3.882348643950471*^9}},ExpressionUUID->"73797d00-35ea-4bc3-9ad3-\
b2ed23060faf"],

Cell["Same process as in crown root length.", "Text",
 InitializationGroup->True,
 CellChangeTimes->{{3.8844151742071657`*^9, 
  3.8844151987318316`*^9}},ExpressionUUID->"95d1a67d-2dfb-470d-830a-\
a8b6d928f5a5"],

Cell[BoxData[
 RowBox[{
  RowBox[{"braLenDist", "=", 
   RowBox[{"Join", "[", 
    RowBox[{
     RowBox[{
      RowBox[{"RandomVariate", "[", 
       RowBox[{
        RowBox[{"NormalDistribution", "[", 
         RowBox[{"362", ",", "160.728"}], "]"}], ",", "24"}], "]"}], "/", 
      "23"}], ",", 
     RowBox[{
      RowBox[{"RandomVariate", "[", 
       RowBox[{
        RowBox[{"NormalDistribution", "[", 
         RowBox[{"242", ",", "101.398"}], "]"}], ",", "24"}], "]"}], "/", 
      "13"}]}], "]"}]}], ";"}]], "Input",
 InitializationGroup->True,
 CellChangeTimes->{3.876811552074562*^9},
 CellLabel->
  "In[275]:=",ExpressionUUID->"a0c5b759-dde6-4d83-ac02-102333d38185"],

Cell[CellGroupData[{

Cell[BoxData[{
 RowBox[{
  RowBox[{"normBraLen", "=", 
   RowBox[{"N", "[", 
    RowBox[{"braLenDist", "/", 
     RowBox[{"Mean", "[", "braLenDist", "]"}]}], "]"}]}], 
  ";"}], "\[IndentingNewLine]", 
 RowBox[{"normBraLenDist", "=", 
  RowBox[{"FindDistribution", "[", "normBraLen", "]"}]}]}], "Input",
 InitializationGroup->True,
 CellChangeTimes->{{3.8779084228602905`*^9, 3.8779084473604283`*^9}, {
  3.8855362754568624`*^9, 3.8855362954404907`*^9}},
 CellLabel->
  "In[276]:=",ExpressionUUID->"4e0e26e5-e651-4da7-abbe-773243a208a5"],

Cell[BoxData[
 RowBox[{"NormalDistribution", "[", 
  RowBox[{"1.007277336572181`", ",", "0.46048622811068113`"}], 
  "]"}]], "Output",
 InitializationGroup->True,
 CellChangeTimes->{{3.8855362766684666`*^9, 3.8855362963430233`*^9}, 
   3.8862384236544333`*^9, 3.8878718447110434`*^9, 3.8916791694107904`*^9, 
   3.892005082355673*^9, 3.8927105312229214`*^9, 3.895547170672911*^9, 
   3.895548890089761*^9, 3.8955600481268454`*^9, 3.895562575750824*^9, 
   3.8955755358122272`*^9, 3.8956495907202916`*^9, 3.8956518723403435`*^9, 
   3.895656387074478*^9, 3.8956564528411336`*^9, 3.8959109974719105`*^9, 
   3.89591153052967*^9, 3.896241046203656*^9, 3.8962422999906425`*^9, 
   3.8968885777218018`*^9, 3.8968908369740744`*^9, 3.896891173640704*^9, 
   3.8974721587702017`*^9, 3.8974733310080433`*^9, 3.8977178011943274`*^9, 
   3.8979842608713527`*^9, 3.899174163214962*^9, 3.8991743328684893`*^9, {
   3.9010061578283076`*^9, 3.901006181722721*^9}, 3.901608565581624*^9, 
   3.901710742111239*^9, 3.9017717594642963`*^9, 3.9017938282846375`*^9, 
   3.9018704130304565`*^9, 3.9018717471657286`*^9, 3.9018719104591618`*^9, 
   3.901880432367627*^9, 3.9018840953169594`*^9, 3.901950909915577*^9, 
   3.9020454869011416`*^9, 3.902205457139346*^9, 3.90229359114165*^9, 
   3.9023870628298397`*^9, {3.9023892647256036`*^9, 3.9023892677636366`*^9}, 
   3.9023894520497355`*^9, 3.902389978201429*^9, 3.9024776944455385`*^9, 
   3.9024792721800013`*^9, 3.9046396158021545`*^9, 3.9046406329252563`*^9, 
   3.9049134385091534`*^9, 3.9049150571315365`*^9, 3.904918690139499*^9, 
   3.907040820182061*^9, 3.907054839604024*^9, 3.9071252712463703`*^9, 
   3.9072112792210064`*^9, 3.9072128607752075`*^9, 3.9072131188586626`*^9, 
   3.907214807382995*^9, 3.907217959120574*^9, 3.907218817259468*^9, 
   3.907226219412043*^9, 3.9072297159379883`*^9, 3.907303099582681*^9, {
   3.9073154372965536`*^9, 3.9073154575329113`*^9}},
 CellLabel->
  "Out[277]=",ExpressionUUID->"20291b3c-bffc-4a61-bdcc-b79b894c174e"]
}, Open  ]],

Cell[CellGroupData[{

Cell[BoxData[
 RowBox[{"braLen", "=", 
  RowBox[{"Max", "[", 
   RowBox[{
    RowBox[{"RandomVariate", "[", "normBraLenDist", "]"}], ",", "0"}], 
   "]"}]}]], "Input",
 InitializationGroup->True,
 CellChangeTimes->{{3.8768115697346935`*^9, 3.8768115846681075`*^9}, 
   3.877908456822893*^9},
 CellLabel->
  "In[278]:=",ExpressionUUID->"1715b838-0f97-482e-8401-a55ec3081784"],

Cell[BoxData["1.3196303391123192`"], "Output",
 InitializationGroup->True,
 CellChangeTimes->{{3.876811572820239*^9, 3.876811585412367*^9}, 
   3.8768117411403327`*^9, 3.876814635183157*^9, 3.876814712402449*^9, 
   3.8768153426911902`*^9, 3.8768246592076*^9, 3.8768256987981577`*^9, 
   3.876836234299133*^9, 3.8769784581918344`*^9, 3.877082357563555*^9, 
   3.877108313060747*^9, 3.877109449399222*^9, 3.8771470861179323`*^9, 
   3.8771475132642355`*^9, 3.8771490235045524`*^9, 3.877150637549329*^9, 
   3.877152426787554*^9, 3.87715346574577*^9, 3.8771634270755806`*^9, 
   3.8771636343690357`*^9, 3.8771637661238317`*^9, 3.8771676537462697`*^9, 
   3.8771698058396397`*^9, 3.8771708310547175`*^9, 3.877170890630777*^9, 
   3.877171331992299*^9, 3.8771717864234285`*^9, 3.877172594660119*^9, 
   3.877172677733844*^9, 3.8771731589977818`*^9, 3.877175317751621*^9, 
   3.8771760225249195`*^9, 3.8771761416510506`*^9, 3.8774027395843077`*^9, 
   3.8774035806542044`*^9, 3.8774041988829155`*^9, 3.8774114757187767`*^9, 
   3.8774122466659803`*^9, 3.8774129696667275`*^9, 3.877427283991391*^9, 
   3.877431164490909*^9, 3.8774502351716757`*^9, 3.8774927079920826`*^9, 
   3.877506197046342*^9, 3.87751256387964*^9, 3.87751718179956*^9, 
   3.877565811234132*^9, 3.8777548802978053`*^9, 3.877775570161146*^9, 
   3.877795087784192*^9, 3.8777978723920307`*^9, 3.8778546369154215`*^9, 
   3.8778551534072742`*^9, 3.8778589154005003`*^9, 3.877859165811283*^9, 
   3.8778610470587893`*^9, 3.8778611316039*^9, 3.8778620486166286`*^9, 
   3.877863849007452*^9, 3.8778651529887056`*^9, 3.877865226338893*^9, 
   3.877868069387958*^9, {3.8778686023297625`*^9, 3.8778686149356203`*^9}, 
   3.8778710359859257`*^9, 3.8779079278491554`*^9, 3.8779084602725897`*^9, 
   3.877935192260128*^9, 3.8779440317231216`*^9, 3.8779453581705904`*^9, 
   3.877953948847888*^9, 3.877956420481476*^9, 3.877956956356498*^9, 
   3.877957224284651*^9, 3.8786229597164764`*^9, 3.878631668789695*^9, 
   3.8786347670906935`*^9, 3.8787051383064966`*^9, 3.878716571606777*^9, 
   3.8787166907273903`*^9, 3.8787201772124844`*^9, 3.87896189923931*^9, 
   3.8789619349338417`*^9, 3.8791432872930455`*^9, 3.8792243059351606`*^9, 
   3.879244748086009*^9, 3.8792447815493298`*^9, 3.8794983418095155`*^9, 
   3.8795047451281824`*^9, 3.8795063284343123`*^9, 3.879508219691145*^9, 
   3.879510004785601*^9, 3.879510934002417*^9, 3.8795124407297273`*^9, 
   3.8795136748329954`*^9, 3.8795154147674236`*^9, 3.8795166062084446`*^9, 
   3.8795180850358715`*^9, 3.8795181245167027`*^9, 3.879522655167688*^9, 
   3.8798299906721787`*^9, 3.879830055837727*^9, 3.8798301021862483`*^9, 
   3.8798301393643274`*^9, 3.879830234829705*^9, 3.8798341317521963`*^9, 
   3.8798341771870146`*^9, 3.8798429504089317`*^9, 3.87984300398919*^9, 
   3.8798498246142645`*^9, 3.8798505045192256`*^9, 3.8799157592758765`*^9, 
   3.879916749107331*^9, {3.8799194992865677`*^9, 3.879919525781558*^9}, 
   3.8799564416111627`*^9, {3.8799618702154136`*^9, 3.8799618734932413`*^9}, {
   3.880012684695269*^9, 3.880012719360295*^9}, {3.8800172886535225`*^9, 
   3.8800172905170527`*^9}, 3.880072467363282*^9, {3.8800994532380176`*^9, 
   3.8800994799298434`*^9}, {3.8801007290934157`*^9, 3.880100730704426*^9}, {
   3.880100788841595*^9, 3.8801007909035945`*^9}, 3.880430777423834*^9, {
   3.8804354671099453`*^9, 3.8804354699545746`*^9}, {3.880436647452338*^9, 
   3.8804366489367104`*^9}, {3.880436945926407*^9, 3.880436948008328*^9}, {
   3.880440521612115*^9, 3.8804405234922175`*^9}, {3.8804423513689547`*^9, 
   3.8804423530586643`*^9}, {3.880442387316324*^9, 3.8804423889665337`*^9}, {
   3.880443581995541*^9, 3.8804435835434523`*^9}, {3.8804447875753293`*^9, 
   3.8804447890724926`*^9}, {3.8804449164118586`*^9, 3.880444918093481*^9}, {
   3.8804449715602317`*^9, 3.8804449732258463`*^9}, {3.880445424703046*^9, 
   3.880445426674366*^9}, {3.880445583269409*^9, 3.8804455983625045`*^9}, {
   3.880447345881459*^9, 3.8804473478607264`*^9}, {3.88044853658887*^9, 
   3.8804485381591988`*^9}, {3.8804499631051826`*^9, 
   3.8804499648306026`*^9}, {3.8804508205495453`*^9, 
   3.8804508222576103`*^9}, {3.880451196430994*^9, 3.8804511983423204`*^9}, {
   3.8804512812894926`*^9, 3.8804513017126155`*^9}, {3.8804550159196653`*^9, 
   3.880455018077992*^9}, {3.880523969852564*^9, 3.880523971494211*^9}, {
   3.880621032274638*^9, 3.8806210345154467`*^9}, 3.880621163236745*^9, {
   3.880622810757796*^9, 3.880622836296945*^9}, {3.8806252551844535`*^9, 
   3.8806252598179593`*^9}, {3.8806280473040714`*^9, 3.880628049098503*^9}, 
   3.8807137569591646`*^9, {3.8808105287992105`*^9, 3.8808105324042063`*^9}, {
   3.8808210655004044`*^9, 3.880821068826401*^9}, {3.880825782944049*^9, 
   3.8808257861594195`*^9}, {3.8808260041420736`*^9, 
   3.8808260061600566`*^9}, {3.8808260751009655`*^9, 3.88082607676046*^9}, {
   3.8822669590509567`*^9, 3.882266967332761*^9}, {3.8823343654221177`*^9, 
   3.882334367002452*^9}, {3.882352062038327*^9, 3.8823520698977776`*^9}, {
   3.882353537285597*^9, 3.8823535445371327`*^9}, {3.882353739622442*^9, 
   3.8823537438161273`*^9}, {3.8825181208120623`*^9, 3.882518127861061*^9}, {
   3.8825247072568197`*^9, 3.882524709934478*^9}, {3.882524760332743*^9, 
   3.88252477737401*^9}, 3.8828102132946787`*^9, 3.882852530283696*^9, 
   3.8828525790178947`*^9, 3.88286092811238*^9, 3.8828717048887715`*^9, {
   3.882896491149659*^9, 3.8828964935043354`*^9}, 3.882963441317512*^9, 
   3.8829821070569267`*^9, 3.882983884878807*^9, 3.8830235155665903`*^9, {
   3.8837184506186953`*^9, 3.883718453547385*^9}, 3.883723017930132*^9, 
   3.8837271545678997`*^9, 3.8838002297639837`*^9, 3.884057270852522*^9, 
   3.884059806540172*^9, 3.884424636701212*^9, 3.8845977872111344`*^9, 
   3.8845981691423244`*^9, 3.8849278879941373`*^9, 3.885532434454469*^9, 
   3.8862384237510443`*^9, 3.8878718447231073`*^9, 3.8916791694207587`*^9, 
   3.8920050823676863`*^9, 3.8927105312357693`*^9, 3.895547170696986*^9, 
   3.895548890104267*^9, 3.8955600481404114`*^9, 3.895562575761778*^9, 
   3.8955755358247647`*^9, 3.895649590732274*^9, 3.895651872354987*^9, 
   3.8956563870900545`*^9, 3.895656452857168*^9, 3.8959109976489873`*^9, 
   3.895911530548829*^9, 3.896241046291744*^9, 3.8962423000516043`*^9, 
   3.896888577736709*^9, 3.89689083698808*^9, 3.896891173658295*^9, 
   3.8974721587874947`*^9, 3.8974733310477424`*^9, 3.897717801265337*^9, 
   3.897984260882586*^9, 3.8991741632282553`*^9, 3.8991743328967233`*^9, {
   3.9010061579110975`*^9, 3.901006181740056*^9}, 3.9016085656384397`*^9, 
   3.9017107421298285`*^9, 3.901771759521881*^9, 3.9017938282974715`*^9, 
   3.901870413041456*^9, 3.90187174723486*^9, 3.901871910533204*^9, 
   3.901880432436706*^9, 3.9018840953765445`*^9, 3.901950909986927*^9, 
   3.9020454869561787`*^9, 3.9022054572005835`*^9, 3.9022935912020783`*^9, 
   3.9023870628876934`*^9, {3.902389264743252*^9, 3.9023892678049145`*^9}, 
   3.90238945206791*^9, 3.9023899782171235`*^9, 3.902477694458314*^9, 
   3.90247927233252*^9, 3.9046396158175645`*^9, 3.9046406331388392`*^9, 
   3.9049134385715294`*^9, 3.904915057156307*^9, 3.904918690197588*^9, 
   3.907040820339296*^9, 3.907054839627022*^9, 3.907125271304547*^9, 
   3.9072112792710485`*^9, 3.907212860785795*^9, 3.9072131189219937`*^9, 
   3.9072148073943157`*^9, 3.9072179591418796`*^9, 3.90721881727147*^9, 
   3.9072262194436274`*^9, 3.907229715953869*^9, 3.9073030996451597`*^9, {
   3.907315437309842*^9, 3.907315457557987*^9}},
 CellLabel->
  "Out[278]=",ExpressionUUID->"92b9a8a4-1b9d-4ff9-b317-2cb3b72e639f"]
}, Open  ]]
}, Closed]],

Cell[CellGroupData[{

Cell["Lateral length (primary) Jia et al 2018", "Subsubsection",
 InitializationGroup->True,
 CellChangeTimes->{{3.8855436725996885`*^9, 
  3.885543691207267*^9}},ExpressionUUID->"a9425a8b-608d-4f96-a70f-\
b16e085a32b3"],

Cell[BoxData[
 RowBox[{
  RowBox[{"pLatLen", " ", "=", " ", 
   RowBox[{"{", 
    RowBox[{
    "450", ",", "450", ",", "450", ",", "450", ",", "450", ",", "450", ",", 
     "450", ",", "450", ",", "450", ",", "450", ",", "450", ",", "450", ",", 
     "450", ",", "450", ",", "450", ",", "450", ",", "270", ",", "270", ",", 
     "270", ",", "270", ",", "270", ",", "270", ",", "270", ",", "270", ",", 
     "270", ",", "270", ",", "270", ",", "270", ",", "270", ",", "270", ",", 
     "270", ",", "270", ",", "750", ",", "750", ",", "750", ",", "750", ",", 
     "750", ",", "750", ",", "750", ",", "750", ",", "750", ",", "750", ",", 
     "750", ",", "750", ",", "750", ",", "750", ",", "750", ",", "750", ",", 
     "630", ",", "630", ",", "630", ",", "630", ",", "630", ",", "630", ",", 
     "630", ",", "630", ",", "630", ",", "630", ",", "630", ",", "630", ",", 
     "630", ",", "630", ",", "630", ",", "630"}], "}"}]}], ";"}]], "Input",
 InitializationGroup->True,
 CellChangeTimes->{{3.885543724651176*^9, 3.88554376124365*^9}, {
  3.88554379429506*^9, 3.8855438868653727`*^9}},
 CellLabel->
  "In[279]:=",ExpressionUUID->"2fee0ba8-dcad-4e1e-803a-d151264a70d1"],

Cell[BoxData[
 RowBox[{
  RowBox[{"normPLatLen", "=", 
   RowBox[{"N", "[", 
    RowBox[{"Table", "[", 
     RowBox[{
      RowBox[{
       RowBox[{"pLatLen", "[", 
        RowBox[{"[", "i", "]"}], "]"}], "/", 
       RowBox[{"Median", "[", "pLatLen", "]"}]}], ",", 
      RowBox[{"{", 
       RowBox[{"i", ",", "1", ",", 
        RowBox[{"Length", "[", "pLatLen", "]"}]}], "}"}]}], "]"}], "]"}]}], 
  ";"}]], "Input",
 InitializationGroup->True,
 CellChangeTimes->{{3.885543984510394*^9, 3.8855440677709045`*^9}},
 CellLabel->
  "In[280]:=",ExpressionUUID->"244d287c-e679-4afe-848b-ede17a872c56"],

Cell[CellGroupData[{

Cell[BoxData[
 RowBox[{"pLatLenDist", "=", 
  RowBox[{"NormalDistribution", "[", 
   RowBox[{
    RowBox[{"Mean", "[", "normPLatLen", "]"}], ",", " ", 
    RowBox[{"StandardDeviation", "[", "normPLatLen", "]"}]}], 
   "]"}]}]], "Input",
 InitializationGroup->True,
 CellChangeTimes->{{3.885543899103876*^9, 3.8855439430633664`*^9}, {
  3.885544073502222*^9, 3.8855440842880487`*^9}, {3.8855444332168517`*^9, 
  3.885544442320428*^9}},
 CellLabel->
  "In[281]:=",ExpressionUUID->"9b3d15cd-bd90-4866-b13e-fd1c5e3cfecb"],

Cell[BoxData[
 RowBox[{"NormalDistribution", "[", 
  RowBox[{"0.9722222222222213`", ",", "0.3394500514782104`"}], 
  "]"}]], "Output",
 InitializationGroup->True,
 CellChangeTimes->{
  3.885544442645135*^9, 3.886238423814026*^9, 3.887871844778721*^9, 
   3.8916791694300365`*^9, 3.892005082383686*^9, 3.8927105312437696`*^9, 
   3.895547170741935*^9, 3.8955488901233983`*^9, 3.8955600481472883`*^9, 
   3.89556257580035*^9, 3.8955755358438206`*^9, 3.895649590755063*^9, 
   3.8956518723756323`*^9, 3.895656387114419*^9, 3.895656452867996*^9, 
   3.8959109976824007`*^9, 3.8959115305686007`*^9, 3.896241046341617*^9, 
   3.8962423000608597`*^9, 3.8968885777712607`*^9, 3.8968908370422363`*^9, 
   3.896891173696306*^9, 3.897472158821479*^9, 3.8974733310959444`*^9, 
   3.89771780130017*^9, 3.897984260914049*^9, 3.8991741632701364`*^9, 
   3.899174332935861*^9, {3.9010061579489098`*^9, 3.9010061817570553`*^9}, 
   3.901608565660347*^9, 3.901710742154187*^9, 3.901771759538376*^9, 
   3.9017938283145976`*^9, 3.9018704130584536`*^9, 3.901871747260236*^9, 
   3.901871910558239*^9, 3.9018804324477777`*^9, 3.9018840953933773`*^9, 
   3.901950910005934*^9, 3.902045486975496*^9, 3.902205457217083*^9, 
   3.9022935912218432`*^9, 3.9023870629072504`*^9, {3.9023892647684355`*^9, 
   3.9023892678268013`*^9}, 3.90238945209453*^9, 3.902389978235919*^9, 
   3.902477694505349*^9, 3.90247927234752*^9, 3.904639615839755*^9, 
   3.904640633160843*^9, 3.904913438595615*^9, 3.904915057182707*^9, 
   3.904918690220637*^9, 3.907040820364388*^9, 3.9070548396563983`*^9, 
   3.907125271332842*^9, 3.9072112792883787`*^9, 3.907212860803746*^9, 
   3.907213118941294*^9, 3.90721480741276*^9, 3.9072179592108045`*^9, 
   3.9072188172874727`*^9, 3.9072262194565973`*^9, 3.907229715975397*^9, 
   3.907303099663685*^9, {3.9073154373188467`*^9, 3.9073154575868893`*^9}},
 CellLabel->
  "Out[281]=",ExpressionUUID->"e2b9df76-eed0-409b-a7c3-b0011d47351f"]
}, Open  ]],

Cell[CellGroupData[{

Cell[BoxData[
 RowBox[{"primLatLen", "=", 
  RowBox[{"RandomVariate", "[", "pLatLenDist", "]"}]}]], "Input",
 InitializationGroup->True,
 CellChangeTimes->{{3.8855439465231237`*^9, 3.8855439627155423`*^9}},
 CellLabel->
  "In[282]:=",ExpressionUUID->"634fd0a8-70bd-4cbe-9e31-ac9f23bbcbf6"],

Cell[BoxData["0.5197654387871675`"], "Output",
 InitializationGroup->True,
 CellChangeTimes->{{3.88554396355101*^9, 3.8855439815681376`*^9}, {
   3.8855440906768494`*^9, 3.8855440946588354`*^9}, 3.8862384238541255`*^9, 
   3.887871844809736*^9, 3.8916791694410467`*^9, 3.892005082387102*^9, 
   3.8927105312547703`*^9, 3.895547170764123*^9, 3.89554889013735*^9, 
   3.8955600481512637`*^9, 3.89556257581135*^9, 3.8955755358563285`*^9, 
   3.895649590765938*^9, 3.8956518723877773`*^9, 3.895656387118656*^9, 
   3.89565645288503*^9, 3.895910997704525*^9, 3.8959115305846148`*^9, 
   3.8962410463713274`*^9, 3.8962423000784316`*^9, 3.89688857778555*^9, 
   3.8968908370737123`*^9, 3.896891173714308*^9, 3.8974721588390417`*^9, 
   3.897473331114311*^9, 3.897717801321515*^9, 3.8979842609371357`*^9, 
   3.899174163286433*^9, 3.8991743329577093`*^9, {3.901006157967479*^9, 
   3.90100618177006*^9}, 3.901608565681305*^9, 3.901710742167186*^9, 
   3.9017717595483446`*^9, 3.901793828372876*^9, 3.9018704130684524`*^9, 
   3.901871747277219*^9, 3.9018719105751104`*^9, 3.9018804324635897`*^9, 
   3.901884095398344*^9, 3.9019509100093346`*^9, 3.90204548699177*^9, 
   3.902205457229083*^9, 3.902293591226493*^9, 3.9023870629126425`*^9, {
   3.9023892647877083`*^9, 3.902389267841815*^9}, 3.902389452110553*^9, 
   3.9023899782424307`*^9, 3.902477694519285*^9, 3.9024792723595266`*^9, 
   3.904639615851755*^9, 3.904640633177354*^9, 3.9049134386126537`*^9, 
   3.9049150572027073`*^9, 3.9049186902339616`*^9, 3.9070408203850493`*^9, 
   3.907054839677447*^9, 3.907125271350424*^9, 3.9072112792996855`*^9, 
   3.907212860815747*^9, 3.907213118954281*^9, 3.9072148074237347`*^9, 
   3.907217959220806*^9, 3.907218817303564*^9, 3.907226219461461*^9, 
   3.907229715987998*^9, 3.907303099677936*^9, {3.9073154373315425`*^9, 
   3.9073154576093907`*^9}},
 CellLabel->
  "Out[282]=",ExpressionUUID->"6916aa28-85c7-40ce-bfbb-0c777502e31d"]
}, Open  ]]
}, Closed]],

Cell[CellGroupData[{

Cell["Lateral length (seminal) Jia et al 2018", "Subsubsection",
 InitializationGroup->True,
 CellChangeTimes->{{3.8855436725996885`*^9, 3.885543691207267*^9}, {
  3.885544250253895*^9, 
  3.8855442509862204`*^9}},ExpressionUUID->"33b474a6-ffc9-49a6-a9f3-\
9e8fa370f13d"],

Cell[BoxData[
 RowBox[{
  RowBox[{"sLatLen", " ", "=", " ", 
   RowBox[{"{", 
    RowBox[{
    "550", ",", "550", ",", "550", ",", "550", ",", "550", ",", "550", ",", 
     "550", ",", "550", ",", "550", ",", "550", ",", "550", ",", "550", ",", 
     "550", ",", "550", ",", "550", ",", "550", ",", "370", ",", "370", ",", 
     "370", ",", "370", ",", "370", ",", "370", ",", "370", ",", "370", ",", 
     "370", ",", "370", ",", "370", ",", "370", ",", "370", ",", "370", ",", 
     "370", ",", "370", ",", "880", ",", "880", ",", "880", ",", "880", ",", 
     "880", ",", "880", ",", "880", ",", "880", ",", "880", ",", "880", ",", 
     "880", ",", "880", ",", "880", ",", "880", ",", "880", ",", "880", ",", 
     "700", ",", "700", ",", "700", ",", "700", ",", "700", ",", "700", ",", 
     "700", ",", "700", ",", "700", ",", "700", ",", "700", ",", "700", ",", 
     "700", ",", "700", ",", "700", ",", "700"}], "}"}]}], ";"}]], "Input",
 InitializationGroup->True,
 CellChangeTimes->{{3.885543724651176*^9, 3.88554376124365*^9}, {
  3.88554379429506*^9, 3.8855438868653727`*^9}, {3.885544260112322*^9, 
  3.8855443617185063`*^9}},
 CellLabel->
  "In[283]:=",ExpressionUUID->"344c22f3-c79a-405d-9430-5619f10f134c"],

Cell[CellGroupData[{

Cell[BoxData[
 RowBox[{"normSLatLen", "=", 
  RowBox[{"N", "[", 
   RowBox[{"Table", "[", 
    RowBox[{
     RowBox[{
      RowBox[{"sLatLen", "[", 
       RowBox[{"[", "i", "]"}], "]"}], "/", 
      RowBox[{"Median", "[", "sLatLen", "]"}]}], ",", 
     RowBox[{"{", 
      RowBox[{"i", ",", "1", ",", 
       RowBox[{"Length", "[", "sLatLen", "]"}]}], "}"}]}], "]"}], 
   "]"}]}]], "Input",
 InitializationGroup->True,
 CellChangeTimes->{{3.885543984510394*^9, 3.8855440677709045`*^9}, {
   3.885544366348188*^9, 3.885544373015363*^9}, 3.8855444170076694`*^9},
 CellLabel->
  "In[284]:=",ExpressionUUID->"f362f8f8-62bb-40af-ba23-5c6b11749a53"],

Cell[BoxData[
 RowBox[{"{", 
  RowBox[{
  "0.88`", ",", "0.88`", ",", "0.88`", ",", "0.88`", ",", "0.88`", ",", 
   "0.88`", ",", "0.88`", ",", "0.88`", ",", "0.88`", ",", "0.88`", ",", 
   "0.88`", ",", "0.88`", ",", "0.88`", ",", "0.88`", ",", "0.88`", ",", 
   "0.88`", ",", "0.592`", ",", "0.592`", ",", "0.592`", ",", "0.592`", ",", 
   "0.592`", ",", "0.592`", ",", "0.592`", ",", "0.592`", ",", "0.592`", ",", 
   "0.592`", ",", "0.592`", ",", "0.592`", ",", "0.592`", ",", "0.592`", ",", 
   "0.592`", ",", "0.592`", ",", "1.408`", ",", "1.408`", ",", "1.408`", ",", 
   "1.408`", ",", "1.408`", ",", "1.408`", ",", "1.408`", ",", "1.408`", ",", 
   "1.408`", ",", "1.408`", ",", "1.408`", ",", "1.408`", ",", "1.408`", ",", 
   "1.408`", ",", "1.408`", ",", "1.408`", ",", "1.12`", ",", "1.12`", ",", 
   "1.12`", ",", "1.12`", ",", "1.12`", ",", "1.12`", ",", "1.12`", ",", 
   "1.12`", ",", "1.12`", ",", "1.12`", ",", "1.12`", ",", "1.12`", ",", 
   "1.12`", ",", "1.12`", ",", "1.12`", ",", "1.12`"}], "}"}]], "Output",
 InitializationGroup->True,
 CellChangeTimes->{
  3.885544417360673*^9, 3.886238423905693*^9, 3.8878718448503394`*^9, 
   3.891679169456078*^9, 3.8920050824021387`*^9, 3.8927105312707705`*^9, 
   3.89554717086101*^9, 3.895548890153756*^9, 3.8955600481701555`*^9, 
   3.895562575818448*^9, 3.8955755358740544`*^9, 3.895649590771994*^9, 
   3.895651872409835*^9, 3.895656387142699*^9, 3.8956564529123707`*^9, 
   3.895910997727112*^9, 3.895911530602326*^9, 3.896241046412531*^9, 
   3.8962423001051064`*^9, 3.8968885778161273`*^9, 3.896890837118334*^9, 
   3.8968911737472377`*^9, 3.8974721588776135`*^9, 3.89747333116123*^9, 
   3.8977178013639483`*^9, 3.8979842609749193`*^9, 3.8991741633222957`*^9, 
   3.8991743329891214`*^9, {3.9010061579884787`*^9, 3.9010061817870193`*^9}, 
   3.9016085657027903`*^9, 3.9017107421932135`*^9, 3.901771759557747*^9, 
   3.9017938283898354`*^9, 3.9018704130824566`*^9, 3.901871747301053*^9, 
   3.901871910598089*^9, 3.9018804324840727`*^9, 3.901884095415805*^9, 
   3.9019509100279393`*^9, 3.9020454870117683`*^9, 3.902205457244131*^9, 
   3.9022935912414913`*^9, 3.9023870629296455`*^9, {3.9023892648089933`*^9, 
   3.9023892678493385`*^9}, 3.9023894521376286`*^9, 3.902389978258067*^9, 
   3.9024776945263834`*^9, 3.9024792723690405`*^9, 3.904639615870113*^9, 
   3.904640633194353*^9, 3.9049134386329536`*^9, 3.904915057209751*^9, 
   3.904918690243471*^9, 3.9070408204055805`*^9, 3.907054839702447*^9, 
   3.9071252713758874`*^9, 3.9072112793160896`*^9, 3.9072128608772836`*^9, 
   3.9072131189643145`*^9, 3.9072148074865837`*^9, 3.907217959238109*^9, 
   3.907218817322567*^9, 3.9072262194714613`*^9, 3.9072297160061045`*^9, 
   3.907303099699498*^9, {3.9073154373496103`*^9, 3.90731545761739*^9}},
 CellLabel->
  "Out[284]=",ExpressionUUID->"6c0c0723-8b18-4a1b-838d-f9d269c3bb69"]
}, Open  ]],

Cell[CellGroupData[{

Cell[BoxData[
 RowBox[{"sLatLenDist", "=", 
  RowBox[{"NormalDistribution", "[", 
   RowBox[{
    RowBox[{"Mean", "[", "normSLatLen", "]"}], ",", " ", 
    RowBox[{"StandardDeviation", "[", "normSLatLen", "]"}]}], 
   "]"}]}]], "Input",
 InitializationGroup->True,
 CellChangeTimes->{{3.885543899103876*^9, 3.8855439430633664`*^9}, {
   3.885544073502222*^9, 3.8855440842880487`*^9}, {3.885544377774027*^9, 
   3.885544384984929*^9}, 3.8855444271629267`*^9},
 CellLabel->
  "In[285]:=",ExpressionUUID->"88671433-05a4-4bb1-8fce-ea62bbc10268"],

Cell[BoxData[
 RowBox[{"NormalDistribution", "[", 
  RowBox[{"0.9999999999999996`", ",", "0.30309640144915706`"}], 
  "]"}]], "Output",
 InitializationGroup->True,
 CellChangeTimes->{
  3.8855444276416225`*^9, 3.886238423947033*^9, 3.887871844915201*^9, 
   3.891679169461115*^9, 3.892005082405637*^9, 3.892710531274476*^9, 
   3.895547170885471*^9, 3.8955488901678123`*^9, 3.895560048191157*^9, 
   3.8955625758244143`*^9, 3.8955755358877897`*^9, 3.8956495907750006`*^9, 
   3.89565187241384*^9, 3.8956563871599708`*^9, 3.8956564529297523`*^9, 
   3.895910997744072*^9, 3.8959115306163254`*^9, 3.896241046439555*^9, 
   3.8962423001211057`*^9, 3.8968885778381405`*^9, 3.896890837134415*^9, 
   3.8968911737676115`*^9, 3.8974721588960524`*^9, 3.897473331179041*^9, 
   3.897717801380833*^9, 3.8979842610017643`*^9, 3.899174163336523*^9, 
   3.899174333012382*^9, {3.9010061580056067`*^9, 3.901006181802476*^9}, 
   3.901608565717473*^9, 3.901710742197875*^9, 3.90177175957203*^9, 
   3.901793828401539*^9, 3.901870413087453*^9, 3.901871747313586*^9, 
   3.9018719106116543`*^9, 3.901880432489405*^9, 3.9018840954298096`*^9, 
   3.9019509100412006`*^9, 3.9020454870261273`*^9, 3.902205457255645*^9, 
   3.9022935912545633`*^9, 3.9023870629443116`*^9, {3.9023892648275185`*^9, 
   3.902389267870827*^9}, 3.902389452156512*^9, 3.9023899782711143`*^9, 
   3.9024776945423717`*^9, 3.902479272385041*^9, 3.9046396158826213`*^9, 
   3.904640633206362*^9, 3.9049134386497545`*^9, 3.9049150572283363`*^9, 
   3.904918690256489*^9, 3.9070408204195776`*^9, 3.907054839718626*^9, 
   3.907125271390401*^9, 3.9072112793294716`*^9, 3.907212860888699*^9, 
   3.9072131189769087`*^9, 3.9072148074976635`*^9, 3.9072179592431374`*^9, 
   3.907218817336563*^9, 3.907226219475461*^9, 3.90722971602041*^9, 
   3.9073030997142067`*^9, {3.907315437362256*^9, 3.9073154576380663`*^9}},
 CellLabel->
  "Out[285]=",ExpressionUUID->"9acd09c3-69b9-4d84-a297-8a618cf5baca"]
}, Open  ]],

Cell[CellGroupData[{

Cell[BoxData[
 RowBox[{"semLatLen", "=", 
  RowBox[{"RandomVariate", "[", "sLatLenDist", "]"}]}]], "Input",
 InitializationGroup->True,
 CellChangeTimes->{{3.8855439465231237`*^9, 3.8855439627155423`*^9}, {
  3.8855443892958784`*^9, 3.8855443951692543`*^9}},
 CellLabel->
  "In[286]:=",ExpressionUUID->"5d3f8d42-43e2-4164-aa08-853158ab6697"],

Cell[BoxData["1.2449390995114742`"], "Output",
 InitializationGroup->True,
 CellChangeTimes->{{3.88554396355101*^9, 3.8855439815681376`*^9}, {
   3.8855440906768494`*^9, 3.8855440946588354`*^9}, {3.8855443957735796`*^9, 
   3.885544397735074*^9}, 3.8862384239887867`*^9, 3.8878718449427786`*^9, 
   3.8916791694758654`*^9, 3.8920050824160557`*^9, 3.8927105312864823`*^9, 
   3.895547170913062*^9, 3.8955488901808443`*^9, 3.895560048195798*^9, 
   3.8955625758354177`*^9, 3.895575535904001*^9, 3.8956495907882547`*^9, 
   3.8956518724297986`*^9, 3.8956563871649704`*^9, 3.89565645294923*^9, 
   3.8959109977625055`*^9, 3.895911530633478*^9, 3.8962410464656706`*^9, 
   3.8962423001241055`*^9, 3.896888577862138*^9, 3.8968908371594353`*^9, 
   3.8968911737946615`*^9, 3.89747215892554*^9, 3.897473331210583*^9, 
   3.897717801408218*^9, 3.8979842610301867`*^9, 3.8991741633603096`*^9, 
   3.8991743330184402`*^9, {3.9010061580235214`*^9, 3.901006181816806*^9}, 
   3.9016085657224736`*^9, 3.9017107422148733`*^9, 3.901771759584404*^9, 
   3.9017938284135337`*^9, 3.9018704130994525`*^9, 3.9018717473227067`*^9, 
   3.9018719106282234`*^9, 3.901880432494405*^9, 3.901884095442266*^9, 
   3.901950910055192*^9, 3.9020454870411243`*^9, 3.902205457273611*^9, 
   3.9022935912596035`*^9, 3.9023870629601774`*^9, {3.9023892648325586`*^9, 
   3.902389267888395*^9}, 3.902389452161519*^9, 3.902389978283161*^9, 
   3.9024776945551305`*^9, 3.90247927239704*^9, 3.9046396158976336`*^9, 
   3.904640633222353*^9, 3.904913438668067*^9, 3.904915057248657*^9, 
   3.90491869026917*^9, 3.9070408204245896`*^9, 3.907054839727626*^9, 
   3.907125271399362*^9, 3.9072112793339376`*^9, 3.907212860893696*^9, 
   3.907213118988906*^9, 3.9072148075019464`*^9, 3.9072179592536864`*^9, 
   3.9072188173535647`*^9, 3.907226219480446*^9, 3.9072297160339265`*^9, 
   3.907303099734053*^9, {3.9073154373802567`*^9, 3.907315457658349*^9}},
 CellLabel->
  "Out[286]=",ExpressionUUID->"e4bcca56-99a0-45bb-9557-6ec03e08b728"]
}, Open  ]]
}, Closed]],

Cell[CellGroupData[{

Cell["Lateral length (crown & brace) Jia et al 2018", "Subsubsection",
 InitializationGroup->True,
 CellChangeTimes->{{3.8855436725996885`*^9, 3.885543691207267*^9}, {
  3.885544250253895*^9, 3.8855442509862204`*^9}, {3.8855444707660627`*^9, 
  3.8855444794635687`*^9}},ExpressionUUID->"98b87853-7e8e-4069-aabd-\
dbfbfffd5b74"],

Cell[BoxData[
 RowBox[{
  RowBox[{"cLatLen", " ", "=", " ", 
   RowBox[{"{", 
    RowBox[{
    "4080", ",", "4080", ",", "4080", ",", "4080", ",", "4080", ",", "4080", 
     ",", "4080", ",", "4080", ",", "4080", ",", "4080", ",", "4080", ",", 
     "4080", ",", "4080", ",", "4080", ",", "4080", ",", "4080", ",", "2870", 
     ",", "2870", ",", "2870", ",", "2870", ",", "2870", ",", "2870", ",", 
     "2870", ",", "2870", ",", "2870", ",", "2870", ",", "2870", ",", "2870", 
     ",", "2870", ",", "2870", ",", "2870", ",", "2870", ",", "4850", ",", 
     "4850", ",", "4850", ",", "4850", ",", "4850", ",", "4850", ",", "4850", 
     ",", "4850", ",", "4850", ",", "4850", ",", "4850", ",", "4850", ",", 
     "4850", ",", "4850", ",", "4850", ",", "4850", ",", "4400", ",", "4400", 
     ",", "4400", ",", "4400", ",", "4400", ",", "4400", ",", "4400", ",", 
     "4400", ",", "4400", ",", "4400", ",", "4400", ",", "4400", ",", "4400", 
     ",", "4400", ",", "4400", ",", "4400"}], "}"}]}], ";"}]], "Input",
 InitializationGroup->True,
 CellChangeTimes->{{3.885543724651176*^9, 3.88554376124365*^9}, {
  3.88554379429506*^9, 3.8855438868653727`*^9}, {3.885544260112322*^9, 
  3.8855443617185063`*^9}, {3.885544483383326*^9, 3.8855445995301747`*^9}},
 CellLabel->
  "In[287]:=",ExpressionUUID->"a48d450b-e549-4f34-91b0-be284bfcd678"],

Cell[BoxData[
 RowBox[{
  RowBox[{"normCLatLen", "=", 
   RowBox[{"N", "[", 
    RowBox[{"Table", "[", 
     RowBox[{
      RowBox[{
       RowBox[{"cLatLen", "[", 
        RowBox[{"[", "i", "]"}], "]"}], "/", 
       RowBox[{"Median", "[", "cLatLen", "]"}]}], ",", 
      RowBox[{"{", 
       RowBox[{"i", ",", "1", ",", 
        RowBox[{"Length", "[", "cLatLen", "]"}]}], "}"}]}], "]"}], "]"}]}], 
  ";"}]], "Input",
 InitializationGroup->True,
 CellChangeTimes->{{3.885543984510394*^9, 3.8855440677709045`*^9}, {
   3.885544366348188*^9, 3.885544373015363*^9}, 3.8855444170076694`*^9, {
   3.8855446044026537`*^9, 3.8855446270297937`*^9}},
 CellLabel->
  "In[288]:=",ExpressionUUID->"2397bbec-1513-4c3e-b67b-0f600b86102b"],

Cell[CellGroupData[{

Cell[BoxData[
 RowBox[{"cLatLenDist", "=", 
  RowBox[{"NormalDistribution", "[", 
   RowBox[{
    RowBox[{"Mean", "[", "normCLatLen", "]"}], ",", " ", 
    RowBox[{"StandardDeviation", "[", "normCLatLen", "]"}]}], 
   "]"}]}]], "Input",
 InitializationGroup->True,
 CellChangeTimes->{{3.885543899103876*^9, 3.8855439430633664`*^9}, {
   3.885544073502222*^9, 3.8855440842880487`*^9}, {3.885544377774027*^9, 
   3.885544384984929*^9}, 3.8855444271629267`*^9, {3.8855446326405773`*^9, 
   3.8855446363338523`*^9}},
 CellLabel->
  "In[289]:=",ExpressionUUID->"ff8a8f3e-d6dd-45ce-98ce-9fcd8a29f2f2"],

Cell[BoxData[
 RowBox[{"NormalDistribution", "[", 
  RowBox[{"0.9551886792452825`", ",", "0.17451312432487742`"}], 
  "]"}]], "Output",
 InitializationGroup->True,
 CellChangeTimes->{
  3.8855444276416225`*^9, 3.885544637899604*^9, 3.886238424049776*^9, 
   3.8878718449862933`*^9, 3.8916791694908648`*^9, 3.8920050824311085`*^9, 
   3.8927105313021927`*^9, 3.8955471709562507`*^9, 3.895548890200058*^9, 
   3.895560048215479*^9, 3.895562575848922*^9, 3.8955755359247885`*^9, 
   3.8956495908042545`*^9, 3.8956518724623795`*^9, 3.8956563871875753`*^9, 
   3.8956564529726567`*^9, 3.8959109977899885`*^9, 3.8959115306554794`*^9, 
   3.8962410465094566`*^9, 3.8962423001472087`*^9, 3.89688857789837*^9, 
   3.89689083719265*^9, 3.896891173862638*^9, 3.8974721589633093`*^9, 
   3.8974733312594557`*^9, 3.8977178014525166`*^9, 3.8979842610736904`*^9, 
   3.8991741634011135`*^9, 3.8991743330456*^9, {3.90100615804842*^9, 
   3.901006181835436*^9}, 3.901608565744075*^9, 3.9017107422370853`*^9, 
   3.9017717596073256`*^9, 3.9017938284368725`*^9, 3.9018704131184645`*^9, 
   3.9018717473494587`*^9, 3.9018719106523175`*^9, 3.9018804325165277`*^9, 
   3.901884095464629*^9, 3.901950910075226*^9, 3.9020454870631886`*^9, 
   3.9022054572976065`*^9, 3.902293591275606*^9, 3.902387062986437*^9, {
   3.9023892648586617`*^9, 3.9023892679072037`*^9}, 3.902389452184555*^9, 
   3.9023899783011894`*^9, 3.902477694579032*^9, 3.9024792724120398`*^9, 
   3.9046396159164124`*^9, 3.9046406332403545`*^9, 3.904913438681114*^9, 
   3.9049150572774005`*^9, 3.9049186902883344`*^9, 3.907040820445161*^9, 
   3.9070548397571526`*^9, 3.9071252714286423`*^9, 3.9072112793568387`*^9, 
   3.9072128609096956`*^9, 3.9072131190059056`*^9, 3.907214807522455*^9, 
   3.9072179592731266`*^9, 3.9072188173705635`*^9, 3.9072262194904613`*^9, 
   3.9072297160537105`*^9, 3.9073030997620296`*^9, {3.9073154373987303`*^9, 
   3.9073154576848645`*^9}},
 CellLabel->
  "Out[289]=",ExpressionUUID->"641ed0c4-e8af-4276-a934-c2ee29a2c473"]
}, Open  ]],

Cell[CellGroupData[{

Cell[BoxData[
 RowBox[{"croLatLen", "=", 
  RowBox[{"RandomVariate", "[", "cLatLenDist", "]"}]}]], "Input",
 InitializationGroup->True,
 CellChangeTimes->{{3.8855439465231237`*^9, 3.8855439627155423`*^9}, {
  3.8855443892958784`*^9, 3.8855443951692543`*^9}, {3.8855446414976306`*^9, 
  3.885544646662484*^9}},
 CellLabel->
  "In[290]:=",ExpressionUUID->"3c4b979c-45e4-4fed-b515-640fee4824ab"],

Cell[BoxData["1.057751282339714`"], "Output",
 InitializationGroup->True,
 CellChangeTimes->{{3.88554396355101*^9, 3.8855439815681376`*^9}, {
   3.8855440906768494`*^9, 3.8855440946588354`*^9}, {3.8855443957735796`*^9, 
   3.885544397735074*^9}, {3.885544642543768*^9, 3.885544648847906*^9}, 
   3.8862384240893173`*^9, 3.8878718450168343`*^9, 3.8916791694948645`*^9, 
   3.8920050824351125`*^9, 3.8927105313051577`*^9, 3.895547170979582*^9, 
   3.895548890213915*^9, 3.8955600482300797`*^9, 3.8955625758538957`*^9, 
   3.8955755359388084`*^9, 3.895649590806262*^9, 3.895651872475377*^9, 
   3.8956563872047367`*^9, 3.8956564529756575`*^9, 3.895910997807375*^9, 
   3.895911530671794*^9, 3.896241046538461*^9, 3.896242300151208*^9, 
   3.896888577912098*^9, 3.896890837210756*^9, 3.8968911738716445`*^9, 
   3.8974721589835644`*^9, 3.8974733312785287`*^9, 3.897717801471859*^9, 
   3.8979842610955987`*^9, 3.899174163414898*^9, 3.899174333068139*^9, {
   3.9010061580659065`*^9, 3.901006181849435*^9}, 3.9016085657612543`*^9, 
   3.901710742255149*^9, 3.9017717596183257`*^9, 3.9017938284494114`*^9, 
   3.901870413129976*^9, 3.9018717473619776`*^9, 3.9018719106702785`*^9, 
   3.901880432534562*^9, 3.9018840954745493`*^9, 3.9019509100882497`*^9, 
   3.9020454870766535`*^9, 3.9022054573127995`*^9, 3.902293591288802*^9, 
   3.902387063000456*^9, {3.9023892648757358`*^9, 3.9023892679127493`*^9}, 
   3.9023894522030725`*^9, 3.9023899783142705`*^9, 3.902477694592104*^9, 
   3.90247927242304*^9, 3.9046396159497705`*^9, 3.904640633256358*^9, 
   3.9049134386962075`*^9, 3.904915057300583*^9, 3.9049186903007793`*^9, 
   3.9070408204618454`*^9, 3.9070548397775455`*^9, 3.9071252714440594`*^9, 
   3.907211279367839*^9, 3.9072128609147015`*^9, 3.907213119009906*^9, 
   3.9072148075354543`*^9, 3.9072179592900944`*^9, 3.907218817383568*^9, 
   3.9072262194964457`*^9, 3.9072297160677567`*^9, 3.9073030997755394`*^9, {
   3.9073154374099665`*^9, 3.9073154577070956`*^9}},
 CellLabel->
  "Out[290]=",ExpressionUUID->"29d849e7-d95c-45cb-a579-9c34b3a999b7"]
}, Open  ]],

Cell[CellGroupData[{

Cell[BoxData[
 RowBox[{"braLatLen", " ", "=", " ", "croLatLen"}]], "Input",
 InitializationGroup->True,
 CellChangeTimes->{{3.8855446553276725`*^9, 3.88554466577463*^9}},
 CellLabel->
  "In[291]:=",ExpressionUUID->"d460f045-d90f-4bb2-9114-da47fb051657"],

Cell[BoxData["1.057751282339714`"], "Output",
 InitializationGroup->True,
 CellChangeTimes->{
  3.885544666572703*^9, 3.886238424129032*^9, 3.8878718450461674`*^9, 
   3.891679169504852*^9, 3.8920050824449215`*^9, 3.8927105313181705`*^9, 
   3.895547171007057*^9, 3.8955488902301745`*^9, 3.895560048245895*^9, 
   3.895562575863146*^9, 3.89557553594481*^9, 3.8956495908206615`*^9, 
   3.895651872479392*^9, 3.8956563872117643`*^9, 3.8956564529786596`*^9, 
   3.895910997813009*^9, 3.895911530678794*^9, 3.8962410465445623`*^9, 
   3.8962423001552086`*^9, 3.896888577939112*^9, 3.8968908372346907`*^9, 
   3.8968911738796387`*^9, 3.897472159010213*^9, 3.897473331308901*^9, 
   3.8977178014993625`*^9, 3.8979842611282415`*^9, 3.8991741634393115`*^9, 
   3.899174333096488*^9, {3.9010061580828843`*^9, 3.9010061818534164`*^9}, 
   3.9016085657828307`*^9, 3.901710742259381*^9, 3.9017717596333838`*^9, 
   3.901793828463584*^9, 3.9018704131349783`*^9, 3.901871747368811*^9, 
   3.9018719106913347`*^9, 3.9018804325395627`*^9, 3.9018840954856853`*^9, 
   3.9019509101012397`*^9, 3.9020454870810614`*^9, 3.9022054573167987`*^9, 
   3.9022935912978044`*^9, 3.9023870630054555`*^9, {3.9023892648807554`*^9, 
   3.9023892679283495`*^9}, 3.902389452208585*^9, 3.902389978320055*^9, 
   3.9024776945966225`*^9, 3.90247927242904*^9, 3.9046396159637814`*^9, 
   3.9046406332703743`*^9, 3.9049134387136087`*^9, 3.904915057321285*^9, 
   3.9049186903047795`*^9, 3.907040820477192*^9, 3.9070548397951307`*^9, 
   3.9071252714580603`*^9, 3.9072112793836265`*^9, 3.90721286092391*^9, 
   3.9072131190209064`*^9, 3.907214807539462*^9, 3.9072179593025074`*^9, 
   3.907218817402594*^9, 3.907226219500448*^9, 3.9072297160803223`*^9, 
   3.9073030997894297`*^9, {3.907315437426067*^9, 3.9073154577117577`*^9}},
 CellLabel->
  "Out[291]=",ExpressionUUID->"976effd2-1119-4104-859a-86d946d63f9a"]
}, Open  ]]
}, Closed]]
}, Open  ]],

Cell[CellGroupData[{

Cell["Root Axes Branching", "Subsection",
 InitializationGroup->True,
 CellChangeTimes->{{3.8823484211715097`*^9, 
  3.8823484321229973`*^9}},ExpressionUUID->"f1dccf66-4169-4d5c-9e6c-\
237715cf70fc"],

Cell["\<\
This part generates a random number of branches for seminal, crown, and brace \
roots.\
\>", "Text",
 InitializationGroup->True,
 CellChangeTimes->{{3.8844159199028*^9, 
  3.884415952107245*^9}},ExpressionUUID->"02cdc8bd-34d1-4382-b6c5-\
cdbdd1a30bcd"],

Cell[CellGroupData[{

Cell["Seminal root number (semNum) Zhu et al 2006", "Subsubsection",
 InitializationGroup->True,
 CellChangeTimes->{{3.876210965574762*^9, 3.876210967894658*^9}, {
  3.876211169595497*^9, 3.876211179150871*^9}, {3.8762221091037207`*^9, 
  3.8762221268411665`*^9}, {3.8823487204282217`*^9, 3.882348721283737*^9}, {
  3.88234971065478*^9, 
  3.8823497110447683`*^9}},ExpressionUUID->"cbcf50bf-6f43-44b7-be70-\
64b146884bf8"],

Cell[BoxData[
 RowBox[{
  RowBox[{
   RowBox[{"semNumLow", "=", 
    RowBox[{"{", 
     RowBox[{
     "0", ",", "0", ",", "1", ",", "1", ",", "1", ",", "1", ",", "1", ",", 
      "1", ",", "1", ",", "1", ",", "1", ",", "1", ",", "1", ",", "1", ",", 
      "1", ",", "1", ",", "1", ",", "1", ",", "1", ",", "1", ",", "1", ",", 
      "1", ",", "1", ",", "1", ",", "1", ",", "1", ",", "1", ",", "1", ",", 
      "1", ",", "1", ",", "1", ",", "1", ",", "1", ",", "1", ",", "2", ",", 
      "2", ",", "2", ",", "2", ",", "2", ",", "2", ",", "2", ",", "2", ",", 
      "2", ",", "2", ",", "2", ",", "2", ",", "2", ",", "2", ",", "2", ",", 
      "2", ",", "2", ",", "2", ",", "2", ",", "2", ",", "2", ",", "2", ",", 
      "2", ",", "2", ",", "2", ",", "2", ",", "2", ",", "2", ",", "2", ",", 
      "2", ",", "2", ",", "2", ",", "2", ",", "2", ",", "2", ",", "2", ",", 
      "2", ",", "2", ",", "2", ",", "2", ",", "2", ",", "2", ",", "3", ",", 
      "3", ",", "3", ",", "3", ",", "3", ",", "3", ",", "3", ",", "3", ",", 
      "3", ",", "3", ",", "3", ",", "3", ",", "3", ",", "3", ",", "3", ",", 
      "3", ",", "3", ",", "3", ",", "3", ",", "3", ",", "3", ",", "3", ",", 
      "3", ",", "3", ",", "4", ",", "4", ",", "4", ",", "4", ",", "4", ",", 
      "4", ",", "4", ",", "4", ",", "4", ",", "4", ",", "4", ",", "4", ",", 
      "4", ",", "4", ",", "4", ",", "4", ",", "4", ",", "4", ",", "4", ",", 
      "4", ",", "4", ",", "4", ",", "4", ",", "4", ",", "4", ",", "4", ",", 
      "4", ",", "4", ",", "5", ",", "5", ",", "5", ",", "5", ",", "5", ",", 
      "5", ",", "5", ",", "5", ",", "5", ",", "5", ",", "5", ",", "5", ",", 
      "5", ",", "5", ",", "6", ",", "6", ",", "6", ",", "6", ",", "6", ",", 
      "6", ",", "6", ",", "6", ",", "6", ",", "6", ",", "7", ",", "7", ",", 
      "7", ",", "7", ",", "8", ",", "8", ",", "8", ",", "8", ",", "8", ",", 
      "8"}], "}"}]}], ";"}], " ", 
  RowBox[{"(*", 
   RowBox[{
   "Distribution", " ", "of", " ", "the", " ", "number", " ", "of", " ", 
    "seminal", " ", "root", " ", "branches", " ", "in", " ", "low", " ", 
    "phosphorus", " ", "condition"}], "*)"}]}]], "Input",
 InitializationGroup->True,
 CellChangeTimes->{{3.8762109819418144`*^9, 3.8762109914793186`*^9}, {
  3.884415313766709*^9, 3.8844153391855927`*^9}},
 CellLabel->
  "In[292]:=",ExpressionUUID->"c4513fd7-411d-4df8-a33e-05b643d4fd31"],

Cell[BoxData[
 RowBox[{
  RowBox[{
   RowBox[{"semNumHigh", "=", 
    RowBox[{"{", 
     RowBox[{
     "1", ",", "1", ",", "1", ",", "1", ",", "1", ",", "1", ",", "1", ",", 
      "1", ",", "1", ",", "1", ",", "1", ",", "1", ",", "1", ",", "1", ",", 
      "1", ",", "2", ",", "2", ",", "2", ",", "2", ",", "2", ",", "2", ",", 
      "2", ",", "2", ",", "2", ",", "2", ",", "2", ",", "2", ",", "2", ",", 
      "2", ",", "2", ",", "2", ",", "2", ",", "2", ",", "2", ",", "2", ",", 
      "2", ",", "2", ",", "2", ",", "2", ",", "2", ",", "2", ",", "2", ",", 
      "2", ",", "2", ",", "2", ",", "2", ",", "2", ",", "2", ",", "2", ",", 
      "2", ",", "2", ",", "2", ",", "2", ",", "2", ",", "2", ",", "2", ",", 
      "2", ",", "3", ",", "3", ",", "3", ",", "3", ",", "3", ",", "3", ",", 
      "3", ",", "3", ",", "3", ",", "3", ",", "3", ",", "3", ",", "3", ",", 
      "3", ",", "3", ",", "3", ",", "3", ",", "3", ",", "3", ",", "3", ",", 
      "3", ",", "3", ",", "3", ",", "3", ",", "3", ",", "3", ",", "3", ",", 
      "3", ",", "3", ",", "3", ",", "3", ",", "3", ",", "3", ",", "3", ",", 
      "3", ",", "3", ",", "3", ",", "3", ",", "3", ",", "3", ",", "3", ",", 
      "3", ",", "3", ",", "3", ",", "3", ",", "3", ",", "3", ",", "3", ",", 
      "3", ",", "3", ",", "3", ",", "3", ",", "3", ",", "3", ",", "3", ",", 
      "3", ",", "3", ",", "3", ",", "3", ",", "3", ",", "4", ",", "4", ",", 
      "4", ",", "4", ",", "4", ",", "4", ",", "4", ",", "4", ",", "4", ",", 
      "4", ",", "4", ",", "4", ",", "4", ",", "4", ",", "4", ",", "4", ",", 
      "4", ",", "4", ",", "4", ",", "4", ",", "4", ",", "4", ",", "4", ",", 
      "4", ",", "4", ",", "4", ",", "4", ",", "4", ",", "4", ",", "4", ",", 
      "4", ",", "4", ",", "4", ",", "4", ",", "4", ",", "4", ",", "5", ",", 
      "5", ",", "5", ",", "5", ",", "5", ",", "5", ",", "5", ",", "6", ",", 
      "6"}], "}"}]}], ";"}], " ", 
  RowBox[{"(*", 
   RowBox[{
   "Distribution", " ", "of", " ", "the", " ", "number", " ", "of", " ", 
    "seminal", " ", "root", " ", "branches", " ", "in", " ", "high", " ", 
    "phosphorus", " ", "condition"}], "*)"}]}]], "Input",
 InitializationGroup->True,
 CellChangeTimes->{{3.8762110085354276`*^9, 3.876211015474453*^9}, {
   3.8844153163291435`*^9, 3.884415320452363*^9}, 3.8844154253327103`*^9},
 CellLabel->
  "In[293]:=",ExpressionUUID->"e930230c-4182-4a30-a82a-a4c2b1702a01"],

Cell[BoxData[
 RowBox[{
  RowBox[{
   RowBox[{"semNum", "=", 
    RowBox[{"Join", "[", 
     RowBox[{"semNumLow", ",", "semNumHigh"}], "]"}]}], ";"}], " ", 
  RowBox[{"(*", 
   RowBox[{
   "Combining", " ", "two", " ", "distributions", " ", "to", " ", "generate", 
    " ", "seminal", " ", "branching", " ", "distribution", " ", "for", " ", 
    "maize"}], "*)"}]}]], "Input",
 InitializationGroup->True,
 CellChangeTimes->{{3.8762110210258346`*^9, 3.876211039367687*^9}, {
  3.8844154612484627`*^9, 3.8844154754295464`*^9}},
 CellLabel->
  "In[294]:=",ExpressionUUID->"92242708-e5a2-444e-87ed-fb529ae40efd"],

Cell[CellGroupData[{

Cell[BoxData[
 RowBox[{"distSemNum", "=", 
  RowBox[{"FindDistribution", "[", "semNum", "]"}], 
  RowBox[{"(*", 
   RowBox[{
   "Finding", " ", "distribution", " ", "that", " ", "describe", " ", 
    "seminal", " ", "branching", " ", "distribution"}], "*)"}]}]], "Input",
 InitializationGroup->True,
 CellChangeTimes->{{3.8762110541893406`*^9, 3.8762110757396283`*^9}, 
   3.8778670375858936`*^9, 3.877867069776907*^9, {3.88441549940192*^9, 
   3.884415545848378*^9}, {3.8855392078553143`*^9, 3.885539218871792*^9}},
 CellLabel->
  "In[295]:=",ExpressionUUID->"870091a3-1739-41f0-9bb3-7ab71519f1e1"],

Cell[BoxData[
 RowBox[{"BinomialDistribution", "[", 
  RowBox[{"19", ",", "0.15894039735099338`"}], "]"}]], "Output",
 InitializationGroup->True,
 CellChangeTimes->{
  3.8855392195987806`*^9, 3.886238424319768*^9, 3.8878718451637325`*^9, 
   3.89167916957821*^9, 3.8920050825212936`*^9, 3.8927105313960896`*^9, 
   3.8955471711989317`*^9, 3.8955488903033824`*^9, 3.895560048337777*^9, 
   3.8955625759161787`*^9, 3.895575536000923*^9, 3.8956495909433775`*^9, 
   3.8956518725449*^9, 3.895656387300932*^9, 3.8956564530610065`*^9, 
   3.8959109978880873`*^9, 3.8959115307391996`*^9, 3.896241047338169*^9, 
   3.8962423002387486`*^9, 3.8968885780614023`*^9, 3.896890837336351*^9, 
   3.8968911739971857`*^9, 3.897472159158716*^9, 3.8974733314525366`*^9, 
   3.8977178016339707`*^9, 3.8979842612643137`*^9, 3.8991741635754004`*^9, 
   3.8991743332032614`*^9, {3.9010061593776217`*^9, 3.9010061819087305`*^9}, 
   3.9016085658672*^9, 3.9017107423449745`*^9, 3.9017717597165833`*^9, 
   3.9017938285268936`*^9, 3.901870413206975*^9, 3.901871747446085*^9, 
   3.901871910764101*^9, 3.901880432626006*^9, 3.9018840955623055`*^9, 
   3.9019509101826267`*^9, 3.9020454871597204`*^9, 3.902205457393762*^9, 
   3.9022935913780813`*^9, 3.902387063078149*^9, {3.902389264943349*^9, 
   3.902389267988352*^9}, 3.9023894522990017`*^9, 3.9023899783925576`*^9, 
   3.9024776949401646`*^9, 3.9024792724935694`*^9, 3.9046396163033514`*^9, 
   3.904640633342843*^9, 3.9049134387937813`*^9, 3.9049150576261415`*^9, 
   3.9049186903731933`*^9, 3.9070408205500507`*^9, 3.9070548398681526`*^9, 
   3.9071252716008368`*^9, 3.9072112794661846`*^9, 3.9072128609845934`*^9, 
   3.9072131190855703`*^9, 3.9072148076007786`*^9, 3.907217959372697*^9, 
   3.90721881747359*^9, 3.9072262199108453`*^9, 3.9072297161489854`*^9, 
   3.907303099870382*^9, {3.9073154375010014`*^9, 3.9073154577802315`*^9}},
 CellLabel->
  "Out[295]=",ExpressionUUID->"6730713d-8d23-4d51-9254-3d1015b53485"]
}, Open  ]],

Cell[CellGroupData[{

Cell[BoxData[
 RowBox[{"semNumber", "=", 
  RowBox[{"RandomVariate", "[", "distSemNum", "]"}], " ", 
  RowBox[{"(*", 
   RowBox[{
   "Generating", " ", "a", " ", "random", " ", "number", " ", "of", " ", 
    "seminal", " ", "branches", " ", "from", " ", "distSemNum"}], 
   "*)"}]}]], "Input",
 InitializationGroup->True,
 CellChangeTimes->{{3.8762110969729614`*^9, 3.876211153268756*^9}, 
   3.8762111899472866`*^9, {3.8763690833176246`*^9, 3.8763691066625147`*^9}, {
   3.876739836875867*^9, 3.8767398544876165`*^9}, {3.8778670326286793`*^9, 
   3.8778670519233885`*^9}, {3.884415529274564*^9, 3.8844155902480745`*^9}},
 CellLabel->
  "In[296]:=",ExpressionUUID->"4a637ac4-fc31-4d36-9c39-1a52fddc0219"],

Cell[BoxData["1"], "Output",
 InitializationGroup->True,
 CellChangeTimes->{{3.8778670454103165`*^9, 3.8778670667125673`*^9}, 
   3.8778680680399623`*^9, {3.877868601356739*^9, 3.87786861292165*^9}, 
   3.8778710346569242`*^9, 3.8779079263721533`*^9, 3.8779351913265657`*^9, 
   3.877944030704155*^9, 3.877945356930068*^9, 3.877953947404349*^9, {
   3.877954410165902*^9, 3.8779544113344755`*^9}, 3.8779564193574495`*^9, 
   3.877956954915495*^9, 3.8779572229176846`*^9, 3.878622958906929*^9, 
   3.8786316676106963`*^9, 3.8786347660017996`*^9, 3.8787051370120025`*^9, 
   3.8787165698045435`*^9, 3.878716688889381*^9, 3.878720175795168*^9, 
   3.878961898379514*^9, 3.8789619338078413`*^9, 3.8791432862124996`*^9, 
   3.87922430490516*^9, 3.8792447466664953`*^9, 3.8792447800713296`*^9, 
   3.879498340611483*^9, 3.8795047429551163`*^9, 3.879506327408301*^9, 
   3.8795082184230623`*^9, 3.879510003447756*^9, 3.879510932784803*^9, 
   3.8795124395405526`*^9, 3.8795136737030125`*^9, 3.8795154134064226`*^9, 
   3.8795166045984383`*^9, 3.8795180837438693`*^9, 3.879518123448748*^9, 
   3.87952265398265*^9, 3.87982998931013*^9, 3.8798300548662014`*^9, 
   3.8798301009144974`*^9, 3.879830137964281*^9, 3.8798302333080244`*^9, 
   3.879834130580612*^9, 3.8798341759838905`*^9, 3.879842949329875*^9, 
   3.879843003046072*^9, 3.8798498229021654`*^9, 3.879850502861269*^9, 
   3.879915758571867*^9, 3.8799167481663713`*^9, {3.879919498401462*^9, 
   3.8799195247955265`*^9}, 3.879956439860625*^9, {3.879961868338414*^9, 
   3.8799618725052414`*^9}, {3.8800126833222985`*^9, 3.880012718295342*^9}, {
   3.8800172875464945`*^9, 3.8800172894295263`*^9}, 3.8800724658943152`*^9, {
   3.8800994515772486`*^9, 3.8800994789604053`*^9}, {3.880100728039381*^9, 
   3.8801007298564157`*^9}, {3.8801007868366365`*^9, 3.880100789628626*^9}, 
   3.880430776406088*^9, {3.880435465296333*^9, 3.8804354690195627`*^9}, {
   3.880436645772784*^9, 3.880436648160183*^9}, {3.8804369443029733`*^9, 
   3.880436946563731*^9}, {3.8804405199191837`*^9, 3.88044052225802*^9}, {
   3.88044234985108*^9, 3.880442352038308*^9}, {3.880442385585038*^9, 
   3.8804423879905386`*^9}, {3.880443580358983*^9, 3.8804435826762486`*^9}, {
   3.8804447859001865`*^9, 3.88044478825989*^9}, {3.880444914821108*^9, 
   3.880444917204282*^9}, {3.880444969730437*^9, 3.880444972237051*^9}, {
   3.8804454230059786`*^9, 3.8804454255261326`*^9}, {3.880445581317136*^9, 
   3.880445597197645*^9}, {3.880447344355421*^9, 3.8804473466393585`*^9}, {
   3.8804485354228716`*^9, 3.88044853738336*^9}, {3.880449960972528*^9, 
   3.8804499638768616`*^9}, {3.880450819123442*^9, 3.880450821346342*^9}, {
   3.8804511944139533`*^9, 3.880451197196928*^9}, {3.8804512797255163`*^9, 
   3.880451300616597*^9}, {3.8804550141216183`*^9, 3.880455016689233*^9}, {
   3.8805239685495634`*^9, 3.8805239705708294`*^9}, {3.8806210312355394`*^9, 
   3.880621033023651*^9}, 3.8806211622644854`*^9, {3.8806228098419724`*^9, 
   3.880622835532255*^9}, {3.880625253966421*^9, 3.8806252586074247`*^9}, {
   3.880628045781856*^9, 3.880628048166485*^9}, 3.880713756079167*^9, {
   3.8808105275012074`*^9, 3.880810531418207*^9}, {3.880821063268405*^9, 
   3.8808210677654037`*^9}, {3.8808257812971067`*^9, 
   3.8808257851515994`*^9}, {3.8808260021944227`*^9, 
   3.8808260050601025`*^9}, {3.8808260735378475`*^9, 3.880826076013052*^9}, {
   3.8822669575768676`*^9, 3.882266966527912*^9}, {3.8823343636167383`*^9, 
   3.8823343662047615`*^9}, {3.8823520622364264`*^9, 
   3.8823520700945663`*^9}, {3.882353537510574*^9, 3.8823535446824455`*^9}, {
   3.8823537397806587`*^9, 3.8823537439720755`*^9}, {3.882518120915064*^9, 
   3.8825181279676247`*^9}, {3.8825247073589964`*^9, 3.88252471003164*^9}, {
   3.8825247604407606`*^9, 3.8825247774613633`*^9}, 3.8828102134358807`*^9, 
   3.8828525303907003`*^9, 3.8828525790948925`*^9, 3.8828609282756147`*^9, 
   3.8828717049704423`*^9, {3.882896491248658*^9, 3.8828964935730906`*^9}, 
   3.8829634414456825`*^9, 3.8829821071389265`*^9, 3.8829838849708138`*^9, 
   3.883023515637589*^9, {3.8837184507127037`*^9, 3.8837184536123857`*^9}, 
   3.8837230180251694`*^9, 3.883727154665903*^9, 3.883800229907832*^9, 
   3.8840572709755297`*^9, 3.8840598067281666`*^9, 3.884424636806345*^9, 
   3.8845977874948907`*^9, 3.8845981692780457`*^9, 3.8849278881598477`*^9, 
   3.8855392145048885`*^9, 3.886238424392392*^9, 3.88787184519275*^9, 
   3.891679169588167*^9, 3.892005082530199*^9, 3.892710531406689*^9, 
   3.8955471712257433`*^9, 3.895548890316354*^9, 3.8955600483522735`*^9, 
   3.8955625759262114`*^9, 3.8955755360189204`*^9, 3.8956495909557085`*^9, 
   3.8956518725627337`*^9, 3.8956563873207803`*^9, 3.8956564530665116`*^9, 
   3.8959109979076385`*^9, 3.8959115307547626`*^9, 3.89624104748742*^9, 
   3.896242300254715*^9, 3.8968885780759397`*^9, 3.8968908373504667`*^9, 
   3.896891174014179*^9, 3.8974721592503443`*^9, 3.897473331471591*^9, 
   3.897717801652487*^9, 3.897984261287648*^9, 3.899174163588811*^9, 
   3.8991743332244816`*^9, {3.9010061593996553`*^9, 3.9010061819265995`*^9}, 
   3.901608565882138*^9, 3.901710742361332*^9, 3.9017717597268047`*^9, 
   3.901793828537897*^9, 3.901870413219983*^9, 3.901871747460086*^9, 
   3.901871910778279*^9, 3.9018804326440115`*^9, 3.9018840955742736`*^9, 
   3.901950910197589*^9, 3.9020454871732993`*^9, 3.902205457406245*^9, 
   3.9022935913902636`*^9, 3.9023870630983562`*^9, {3.902389264960047*^9, 
   3.902389268003346*^9}, 3.902389452319048*^9, 3.902389978404069*^9, 
   3.9024776949527793`*^9, 3.9024792725035677`*^9, 3.904639616318592*^9, 
   3.9046406333558736`*^9, 3.9049134388103533`*^9, 3.904915057642898*^9, 
   3.9049186903954906`*^9, 3.907040820562105*^9, 3.9070548398828564`*^9, 
   3.907125271617622*^9, 3.907211279478838*^9, 3.9072128609971175`*^9, 
   3.907213119099248*^9, 3.9072148076119967`*^9, 3.9072179593847027`*^9, 
   3.9072188174835944`*^9, 3.9072262199158473`*^9, 3.9072297161622677`*^9, 
   3.9073030998848953`*^9, {3.9073154375119743`*^9, 3.9073154578012323`*^9}},
 CellLabel->
  "Out[296]=",ExpressionUUID->"ab993907-7581-4f0c-a293-6816f4e89ecd"]
}, Open  ]]
}, Closed]],

Cell[CellGroupData[{

Cell["Crown root number (croBranch) Liu et al 2019 ", "Subsubsection",
 InitializationGroup->True,
 CellChangeTimes->{{3.876222118720451*^9, 3.876222130447023*^9}, {
   3.876808441639391*^9, 3.876808467031275*^9}, 3.8778676135339394`*^9, {
   3.8823487255404224`*^9, 
   3.8823487348926163`*^9}},ExpressionUUID->"4e0b0d37-6d91-458c-9885-\
20d5608520f3"],

Cell[BoxData[
 RowBox[{
  RowBox[{
   RowBox[{"crownDist", "=", 
    RowBox[{"Join", "[", 
     RowBox[{
      RowBox[{"RandomVariate", "[", 
       RowBox[{
        RowBox[{"NormalDistribution", "[", 
         RowBox[{"36", ",", "3.312"}], "]"}], ",", "143"}], "]"}], ",", 
      RowBox[{"RandomVariate", "[", 
       RowBox[{
        RowBox[{"NormalDistribution", "[", 
         RowBox[{"39", ",", "3.588"}], "]"}], ",", "143"}], "]"}]}], "]"}]}], 
   ";"}], 
  RowBox[{"(*", 
   RowBox[{
   "Obtaining", " ", "a", " ", "normal", " ", "disitribution", " ", "of", " ",
     "the", " ", "number", " ", "of", " ", "crown", " ", "root", " ", 
    "branches", " ", "from", " ", "mean", " ", "and", " ", "standard", " ", 
    "deviation", " ", "of", " ", "maize", " ", "in", " ", "both", " ", "low", 
    " ", "and", " ", "high", " ", "nitrogen", " ", 
    RowBox[{"conditions", ".", " ", "Then"}], " ", "combine", " ", "both", 
    " ", "distributions"}], "*)"}]}]], "Input",
 InitializationGroup->True,
 CellChangeTimes->{{3.8763740729332867`*^9, 3.8763740759797354`*^9}, 
   3.8768084020635834`*^9, {3.8779076320024285`*^9, 3.8779076899227476`*^9}, {
   3.884415642806782*^9, 3.884415652875345*^9}, {3.884415747620735*^9, 
   3.8844157724971495`*^9}},
 CellLabel->
  "In[297]:=",ExpressionUUID->"fdcb555f-4807-4691-9dc9-f727ab3be080"],

Cell[CellGroupData[{

Cell[BoxData[
 RowBox[{"crownNumDist", "=", 
  RowBox[{
   RowBox[{"FindDistribution", "[", 
    RowBox[{"crownDist", ",", "2"}], "]"}], "[", 
   RowBox[{"[", "2", "]"}], "]"}], 
  RowBox[{"(*", 
   RowBox[{
   "Finding", " ", "a", " ", "distribution", " ", "that", " ", "describes", 
    " ", "crownDist"}], "*)"}]}]], "Input",
 InitializationGroup->True,
 CellChangeTimes->{{3.8779076952365503`*^9, 3.8779077251456323`*^9}, {
  3.8844157871787577`*^9, 3.884415829615585*^9}, {3.885539353966661*^9, 
  3.885539357906765*^9}},
 CellLabel->
  "In[298]:=",ExpressionUUID->"45011e94-7471-4e99-b9e6-ce58ca767562"],

Cell[BoxData[
 RowBox[{"GammaDistribution", "[", 
  RowBox[{"91.767286274434`", ",", "0.4147599392945058`"}], "]"}]], "Output",
 InitializationGroup->True,
 CellChangeTimes->{
  3.8855393593129587`*^9, 3.886238424877016*^9, 3.887871845646141*^9, 
   3.891679169879287*^9, 3.8920050827288313`*^9, 3.892710531773304*^9, 
   3.8955471719276185`*^9, 3.8955488905049534`*^9, 3.895560048670293*^9, 
   3.8955625762126837`*^9, 3.8955755364424076`*^9, 3.8956495911513367`*^9, 
   3.895651872862748*^9, 3.8956563876187296`*^9, 3.895656461361782*^9, 
   3.8959109981763897`*^9, 3.8959115310493207`*^9, 3.8962410481424255`*^9, 
   3.896242300917877*^9, 3.896888578530937*^9, 3.8968908377923517`*^9, 
   3.896891174492997*^9, 3.897472159855841*^9, 3.89747333231304*^9, 
   3.8977178020693674`*^9, 3.8979842617609434`*^9, 3.8991741640696464`*^9, 
   3.899174333696128*^9, {3.901006159655786*^9, 3.901006182187251*^9}, 
   3.9016085661514463`*^9, 3.901710742622223*^9, 3.901771759996212*^9, 
   3.9017938287943535`*^9, 3.9018704134748087`*^9, 3.9018717477349916`*^9, 
   3.901871911045417*^9, 3.901880432914536*^9, 3.9018840958392*^9, 
   3.9019509104690733`*^9, 3.9020454874262795`*^9, 3.902205457664383*^9, 
   3.902293591648713*^9, 3.902387063369584*^9, {3.9023892652372656`*^9, 
   3.902389268272314*^9}, 3.902389452777454*^9, 3.9023899787017093`*^9, 
   3.9024776953955345`*^9, 3.9024792727790346`*^9, 3.9046396168653417`*^9, 
   3.9046406336869593`*^9, 3.904913439099131*^9, 3.9049150581269236`*^9, 
   3.9049186906983395`*^9, 3.90704082084941*^9, 3.9070548401683664`*^9, 
   3.9071252719842305`*^9, 3.9072112799207764`*^9, 3.9072128612527285`*^9, 
   3.907213119361314*^9, 3.9072148080277834`*^9, 3.9072179596441865`*^9, 
   3.9072188180461364`*^9, 3.9072262203005433`*^9, 3.907229716445901*^9, 
   3.9073031001564837`*^9, {3.9073154378996496`*^9, 3.9073154580709505`*^9}},
 CellLabel->
  "Out[298]=",ExpressionUUID->"c99b00aa-c62f-48ee-ac0a-fb3fbf2cc59f"]
}, Open  ]],

Cell[CellGroupData[{

Cell[BoxData[
 RowBox[{"crownBranch", "=", 
  RowBox[{"Round", "[", 
   RowBox[{"RandomVariate", "[", "crownNumDist", "]"}], "]"}], " ", 
  RowBox[{"(*", 
   RowBox[{
   "Generating", " ", "a", " ", "random", " ", "number", " ", "of", " ", 
    "crown", " ", "root", " ", "branches", " ", "from", " ", "crownNumDist"}],
    "*)"}]}]], "Input",
 InitializationGroup->True,
 CellChangeTimes->{{3.8762224411928635`*^9, 3.8762224624336424`*^9}, {
   3.876808420235185*^9, 3.876808430352173*^9}, {3.8768085303428755`*^9, 
   3.8768085424614563`*^9}, {3.876808605853042*^9, 3.8768086213479433`*^9}, 
   3.8779077095696793`*^9, {3.8844158341560802`*^9, 3.8844158559065404`*^9}},
 CellLabel->
  "In[299]:=",ExpressionUUID->"914439e0-7423-48dc-bd76-c73799ab2f81"],

Cell[BoxData["38"], "Output",
 InitializationGroup->True,
 CellChangeTimes->{{3.87680843078437*^9, 3.8768084375946927`*^9}, 
   3.8768085453352995`*^9, {3.876808607455348*^9, 3.876808621827632*^9}, 
   3.8768117405279913`*^9, 3.8768146346077247`*^9, 3.8768147118240156`*^9, 
   3.8768153419485445`*^9, 3.8768246583432817`*^9, 3.8768256979346457`*^9, 
   3.876836233587162*^9, 3.8769784574753537`*^9, 3.8770823567915215`*^9, 
   3.8771083120517473`*^9, 3.877109448525216*^9, 3.8771470853074217`*^9, 
   3.877147512323236*^9, 3.8771490225815525`*^9, 3.8771506367483563`*^9, 
   3.877152425796579*^9, 3.877153464857933*^9, 3.8771634263475785`*^9, 
   3.8771636336030345`*^9, 3.8771637654304547`*^9, 3.8771676527550383`*^9, 
   3.8771698052021203`*^9, 3.877170830324142*^9, 3.8771708900483046`*^9, 
   3.877171330990302*^9, 3.877171785521428*^9, 3.8771725938571205`*^9, 
   3.877172677217845*^9, 3.8771731584097853`*^9, 3.8771753168666153`*^9, 
   3.8771760218459177`*^9, 3.87717614108605*^9, 3.877402738676334*^9, 
   3.877403579295724*^9, 3.8774041980508747`*^9, 3.877411474814816*^9, 
   3.877412246083824*^9, 3.8774129689553194`*^9, 3.8774272831575055`*^9, 
   3.877431164003869*^9, 3.877450234451674*^9, 3.8774927073400793`*^9, 
   3.8775061960003424`*^9, 3.8775125631175995`*^9, 3.8775171810535593`*^9, 
   3.8775658103741446`*^9, 3.8777548792408466`*^9, 3.8777755692691145`*^9, 
   3.877795086828102*^9, 3.877797871669031*^9, 3.877854636344288*^9, 
   3.8778551527942777`*^9, 3.8778589144839354`*^9, 3.8778591649182835`*^9, 
   3.8778610463987904`*^9, 3.877861130792938*^9, 3.87786204771566*^9, 
   3.877863848157263*^9, 3.8778651522987404`*^9, 3.8778652254105034`*^9, 
   3.8778680683029613`*^9, {3.8778686015827456`*^9, 3.8778686140416193`*^9}, 
   3.877871035479926*^9, {3.8779077143601832`*^9, 3.877907734281712*^9}, 
   3.8779079271991568`*^9, 3.877935191576632*^9, 3.877944030984372*^9, 
   3.8779453572550673`*^9, 3.8779539479833174`*^9, {3.8779544337657785`*^9, 
   3.877954435163365*^9}, 3.8779564196574774`*^9, 3.877956955254496*^9, 
   3.877957223248652*^9, 3.8786229591667633`*^9, 3.8786316679526973`*^9, 
   3.8786347664863358`*^9, 3.8787051373301144`*^9, 3.87871657081375*^9, 
   3.878716689936389*^9, 3.878720176634483*^9, 3.878961898627011*^9, 
   3.8789619341338434`*^9, 3.879143286489346*^9, 3.8792243051951714`*^9, 
   3.87924474701301*^9, 3.8792447805393305`*^9, 3.8794983409794827`*^9, 
   3.8795047439315357`*^9, 3.879506327640313*^9, 3.8795082187370944`*^9, 
   3.8795100038854976`*^9, 3.8795109331978703`*^9, 3.8795124398481026`*^9, 
   3.879513674036968*^9, 3.8795154138734226`*^9, 3.879516605195413*^9, 
   3.879518084442833*^9, 3.8795181239347034`*^9, 3.879522654421651*^9, 
   3.8798299899141655`*^9, 3.879830055170767*^9, 3.879830101370517*^9, 
   3.8798301384073133`*^9, 3.879830234054038*^9, 3.8798341309346404`*^9, 
   3.879834176372938*^9, 3.8798429496608777`*^9, 3.8798430033160386`*^9, 
   3.879849823446718*^9, 3.8798505037042623`*^9, 3.8799157588328366`*^9, 
   3.879916748409377*^9, {3.8799194987734575`*^9, 3.8799195251495695`*^9}, 
   3.879956440367979*^9, {3.8799618694824133`*^9, 3.8799618728721995`*^9}, {
   3.88001268376927*^9, 3.880012718637334*^9}, {3.8800172878684945`*^9, 
   3.880017289721492*^9}, 3.880072466247331*^9, {3.880099452452164*^9, 
   3.880099479228547*^9}, {3.8801007284203806`*^9, 3.8801007301733804`*^9}, {
   3.8801007877735953`*^9, 3.880100789903593*^9}, 3.880430776684432*^9, {
   3.8804354661439714`*^9, 3.880435469266596*^9}, {3.8804366466383743`*^9, 
   3.8804366484283295`*^9}, {3.8804369452404413`*^9, 3.880436947104939*^9}, {
   3.880440521025115*^9, 3.880440522503536*^9}, {3.8804423506889553`*^9, 
   3.8804423523970923`*^9}, {3.880442386488325*^9, 3.88044238824971*^9}, {
   3.880443581197542*^9, 3.8804435829142857`*^9}, {3.880444786759368*^9, 
   3.880444788482134*^9}, {3.8804449156778584`*^9, 3.8804449174180317`*^9}, {
   3.880444970590243*^9, 3.8804449727232623`*^9}, {3.8804454239480486`*^9, 
   3.8804454258508215`*^9}, {3.8804455821774535`*^9, 3.880445597693673*^9}, {
   3.8804473449074526`*^9, 3.880447347279668*^9}, {3.880448535737871*^9, 
   3.8804485376522293`*^9}, {3.8804499618508053`*^9, 3.880449964248617*^9}, {
   3.880450819698442*^9, 3.880450821606639*^9}, {3.8804511955720854`*^9, 
   3.880451197445529*^9}, {3.880451280558489*^9, 3.880451301143197*^9}, {
   3.880455014978663*^9, 3.8804550172917557`*^9}, {3.8805239688295636`*^9, 
   3.8805239707888284`*^9}, {3.8806210316165094`*^9, 3.880621033503412*^9}, 
   3.8806211625284843`*^9, {3.880622810067006*^9, 3.880622835767262*^9}, {
   3.88062525429142*^9, 3.880625259276685*^9}, {3.8806280467180195`*^9, 
   3.880628048536952*^9}, 3.8807137564091654`*^9, {3.8808105279942107`*^9, 
   3.880810531728207*^9}, {3.880821064488402*^9, 3.8808210680244036`*^9}, {
   3.880825782173051*^9, 3.8808257853997974`*^9}, {3.880826003035062*^9, 
   3.88082600552134*^9}, {3.8808260744239597`*^9, 3.8808260762544365`*^9}, {
   3.8822669583348713`*^9, 3.882266966848971*^9}, {3.882334364478118*^9, 
   3.88233436650611*^9}, {3.8823520625623846`*^9, 3.882352070650663*^9}, {
   3.8823535377618237`*^9, 3.88235354493077*^9}, {3.882353740100361*^9, 
   3.8823537442004642`*^9}, {3.882518121277062*^9, 3.8825181285328913`*^9}, {
   3.8825247076470084`*^9, 3.882524710238079*^9}, {3.882524760725715*^9, 
   3.882524777687789*^9}, 3.882810213757508*^9, 3.882852530717697*^9, 
   3.882852579621893*^9, 3.882860928535613*^9, 3.8828717052867575`*^9, {
   3.8828964915586605`*^9, 3.8828964937583976`*^9}, 3.8829634417427526`*^9, 
   3.882982107460927*^9, 3.882983885211771*^9, 3.883023516039587*^9, {
   3.883718451148693*^9, 3.8837184538097315`*^9}, 3.8837230182611327`*^9, 
   3.8837271549779034`*^9, 3.8838002303094034`*^9, 3.8840572712715225`*^9, 
   3.884059807128996*^9, 3.8844246375644317`*^9, 3.8845977878494787`*^9, 
   3.884598169611096*^9, 3.884927888684889*^9, 3.8855392153027077`*^9, 
   3.88623842497661*^9, 3.8878718456771464`*^9, 3.8916791699330215`*^9, 
   3.8920050827723293`*^9, 3.8927105317862797`*^9, 3.895547172033558*^9, 
   3.8955488905509877`*^9, 3.8955600487175922`*^9, 3.8955625762261925`*^9, 
   3.895575536455165*^9, 3.8956495911642685`*^9, 3.8956518728787413`*^9, 
   3.895656387632596*^9, 3.8956564614058313`*^9, 3.89591099819567*^9, 
   3.8959115310548534`*^9, 3.896241048170993*^9, 3.896242300937702*^9, 
   3.896888578585615*^9, 3.896890837845933*^9, 3.8968911745109987`*^9, 
   3.897472159887679*^9, 3.8974733323542867`*^9, 3.897717802089756*^9, 
   3.8979842617829423`*^9, 3.8991741640828753`*^9, 3.8991743337815437`*^9, {
   3.9010061596748204`*^9, 3.9010061822051344`*^9}, 3.9016085661671443`*^9, 
   3.9017107426379995`*^9, 3.9017717600070114`*^9, 3.901793828806775*^9, 
   3.9018704134838085`*^9, 3.90187174775101*^9, 3.901871911061201*^9, 
   3.9018804329311156`*^9, 3.9018840958506117`*^9, 3.901950910485568*^9, 
   3.902045487439845*^9, 3.9022054576784163`*^9, 3.90229359166195*^9, 
   3.902387063382635*^9, {3.9023892652527514`*^9, 3.902389268288705*^9}, 
   3.902389452809125*^9, 3.9023899787107954`*^9, 3.9024776954104176`*^9, 
   3.9024792727890415`*^9, 3.904639616879924*^9, 3.904640633697959*^9, 
   3.9049134391169224`*^9, 3.904915058147929*^9, 3.904918690712084*^9, 
   3.9070408208662205`*^9, 3.9070548401826496`*^9, 3.907125272001634*^9, 
   3.907211279932763*^9, 3.9072128612617774`*^9, 3.907213119372739*^9, 
   3.907214808038369*^9, 3.9072179596584215`*^9, 3.9072188180757465`*^9, 
   3.907226220306796*^9, 3.907229716509536*^9, 3.9073031001694*^9, {
   3.9073154379419785`*^9, 3.907315458091917*^9}},
 CellLabel->
  "Out[299]=",ExpressionUUID->"9f70ed46-11e8-4425-a781-96315b1ba8a8"]
}, Open  ]]
}, Closed]],

Cell[CellGroupData[{

Cell["Brace root number (braBranch) Liu et al 2019", "Subsubsection",
 InitializationGroup->True,
 CellChangeTimes->{{3.876373837573127*^9, 3.876373846035956*^9}, {
  3.8768110194639573`*^9, 3.876811022997295*^9}, {3.8823487370840254`*^9, 
  3.8823487426754208`*^9}},ExpressionUUID->"58e503d0-bea2-4956-b00d-\
90950b349e20"],

Cell["Same process as in crown root number.", "Text",
 InitializationGroup->True,
 CellChangeTimes->{{3.8844158876444683`*^9, 
  3.8844158937210894`*^9}},ExpressionUUID->"7d8b072c-3e5b-4eba-8320-\
446101074fd1"],

Cell[BoxData[
 RowBox[{
  RowBox[{"braceDist", "=", 
   RowBox[{"Join", "[", 
    RowBox[{
     RowBox[{"RandomVariate", "[", 
      RowBox[{
       RowBox[{"NormalDistribution", "[", 
        RowBox[{"23", ",", " ", "8.027"}], "]"}], ",", "143"}], "]"}], ",", 
     RowBox[{"RandomVariate", "[", 
      RowBox[{
       RowBox[{"NormalDistribution", "[", 
        RowBox[{"13", ",", " ", "5.785"}], "]"}], ",", "143"}], "]"}]}], 
    "]"}]}], ";"}]], "Input",
 InitializationGroup->True,
 CellChangeTimes->{{3.8763738522956038`*^9, 3.8763738619666395`*^9}, 
   3.876808891568079*^9},
 CellLabel->
  "In[300]:=",ExpressionUUID->"392981c0-c3be-4208-88d0-68c620997392"],

Cell[CellGroupData[{

Cell[BoxData[
 RowBox[{"braceNumDist", "=", 
  RowBox[{"FindDistribution", "[", "braceDist", "]"}]}]], "Input",
 InitializationGroup->True,
 CellChangeTimes->{{3.877908363633315*^9, 3.8779083945921116`*^9}, 
   3.8855394524945803`*^9},
 CellLabel->
  "In[301]:=",ExpressionUUID->"f45578c8-4d5a-4bb9-b04a-d3e05ac2c9c4"],

Cell[BoxData[
 RowBox[{"NormalDistribution", "[", 
  RowBox[{"17.614620957109587`", ",", "8.795980947813328`"}], "]"}]], "Output",
 InitializationGroup->True,
 CellChangeTimes->{
  3.8855394535435233`*^9, 3.886238425435026*^9, 3.887871845962632*^9, 
   3.8916791701225553`*^9, 3.8920050833089476`*^9, 3.8927105319790263`*^9, 
   3.8955471726230593`*^9, 3.895548890732809*^9, 3.8955600491309204`*^9, 
   3.895562576430133*^9, 3.8955755368255715`*^9, 3.895649591506225*^9, 
   3.8956518732855453`*^9, 3.8956563879731913`*^9, 3.8956564616591578`*^9, 
   3.8959109986421833`*^9, 3.8959115315796347`*^9, 3.8962410490570936`*^9, 
   3.8962423012334375`*^9, 3.8968885791746855`*^9, 3.896890838417983*^9, 
   3.896891175064946*^9, 3.8974721604266357`*^9, 3.8974733330946426`*^9, 
   3.897717802641774*^9, 3.897984262363473*^9, 3.8991741646692533`*^9, 
   3.8991743344237704`*^9, {3.901006160016773*^9, 3.901006182638425*^9}, 
   3.9016085665099773`*^9, 3.9017107429902782`*^9, 3.9017717603423476`*^9, 
   3.9017938291496253`*^9, 3.901870413829011*^9, 3.9018717481151423`*^9, 
   3.9018719113991904`*^9, 3.901880433293725*^9, 3.9018840961924562`*^9, 
   3.9019509108125134`*^9, 3.902045487773035*^9, 3.9022054580238323`*^9, 
   3.902293591998958*^9, 3.9023870637242603`*^9, {3.902389265680794*^9, 
   3.902389268754585*^9}, 3.9023894530945506`*^9, 3.9023899789690866`*^9, 
   3.9024776958263626`*^9, 3.902479273305008*^9, 3.9046396173584967`*^9, 
   3.9046406339686923`*^9, 3.9049134396919103`*^9, 3.904915058533553*^9, 
   3.9049186911372604`*^9, 3.907040821280877*^9, 3.9070548404514093`*^9, 
   3.907125272467137*^9, 3.90721128021459*^9, 3.9072128615954065`*^9, 
   3.907213119707379*^9, 3.907214808483241*^9, 3.907217959992941*^9, 
   3.907218818499053*^9, 3.90722622063383*^9, 3.907229716789689*^9, 
   3.907303100511757*^9, {3.9073154385482097`*^9, 3.907315458348935*^9}},
 CellLabel->
  "Out[301]=",ExpressionUUID->"7d4cf0d7-dafe-4c9d-9ace-e9c3b33a42c0"]
}, Open  ]],

Cell[CellGroupData[{

Cell[BoxData[
 RowBox[{"braceBranch", "=", 
  RowBox[{"Round", "[", 
   RowBox[{"Max", "[", 
    RowBox[{
     RowBox[{"RandomVariate", "[", "braceNumDist", "]"}], ",", "0"}], "]"}], 
   "]"}]}]], "Input",
 InitializationGroup->True,
 CellChangeTimes->{{3.8763739002164607`*^9, 3.876373932720993*^9}, {
   3.876373988316887*^9, 3.8763739894918957`*^9}, 3.87680890171071*^9, {
   3.8768091154104667`*^9, 3.876809136735922*^9}, 3.8779084015806894`*^9},
 CellLabel->
  "In[302]:=",ExpressionUUID->"1428a19c-7e81-4f60-94c9-4057693b278d"],

Cell[BoxData["7"], "Output",
 InitializationGroup->True,
 CellChangeTimes->{{3.8763739332074695`*^9, 3.8763739425144405`*^9}, 
   3.8763739903843794`*^9, 3.876374712402959*^9, 3.8763865988481183`*^9, 
   3.876389694138674*^9, 3.8763909900731974`*^9, 3.876394125053012*^9, 
   3.8764554650827866`*^9, 3.8764578155337653`*^9, 3.876459948242914*^9, 
   3.8764607855511775`*^9, 3.876461350159489*^9, 3.8764724156531563`*^9, 
   3.8765000537257996`*^9, 3.876737439702479*^9, 3.876739841781373*^9, 
   3.8767437439884653`*^9, 3.876743927142022*^9, 3.876766021962924*^9, 
   3.8767663443326855`*^9, {3.876808907088916*^9, 3.8768089274365025`*^9}, {
   3.876809124114272*^9, 3.8768091416992383`*^9}, 3.8768117407157645`*^9, 
   3.8768146347991343`*^9, 3.8768147120129757`*^9, 3.8768153421291285`*^9, 
   3.8768246588373156`*^9, 3.8768256982986436`*^9, 3.8768362338091326`*^9, 
   3.8769784576824684`*^9, 3.8770823571255217`*^9, 3.877108312451746*^9, 
   3.8771094487322173`*^9, 3.8771470856654243`*^9, 3.877147512690235*^9, 
   3.877149023148555*^9, 3.877150637141328*^9, 3.877152426174556*^9, 
   3.877153465253934*^9, 3.8771634265735807`*^9, 3.8771636338500347`*^9, 
   3.8771637656199827`*^9, 3.8771676530762696`*^9, 3.877169805434125*^9, 
   3.8771708306617155`*^9, 3.8771708902495365`*^9, 3.877171331586299*^9, 
   3.877171786000429*^9, 3.877172594090119*^9, 3.8771726774438424`*^9, 
   3.8771731586527944`*^9, 3.877175317082616*^9, 3.877176022051921*^9, 
   3.8771761413050904`*^9, 3.877402739054307*^9, 3.8774035801632376`*^9, 
   3.8774041984258757`*^9, 3.877411475039775*^9, 3.8774122462602615`*^9, 
   3.877412969181316*^9, 3.8774272834070454`*^9, 3.877431164193866*^9, 
   3.877450234668676*^9, 3.8774927075650835`*^9, 3.877506196371344*^9, 
   3.8775125633546066`*^9, 3.87751718133256*^9, 3.8775658107061605`*^9, 
   3.877754879832811*^9, 3.8777755695261607`*^9, 3.8777950872031493`*^9, 
   3.8777978719450283`*^9, 3.8778546366212893`*^9, 3.877855152985277*^9, 
   3.8778589147159276`*^9, 3.8778591652862835`*^9, 3.8778610467007904`*^9, 
   3.877861131219901*^9, 3.8778620482386174`*^9, 3.877863848431443*^9, 
   3.8778651526557055`*^9, 3.8778652258594666`*^9, 3.87786806887696*^9, {
   3.8778686019357133`*^9, 3.877868614460622*^9}, 3.877871035708925*^9, 
   3.8779079275191565`*^9, 3.8779084092805276`*^9, 3.8779351917696323`*^9, 
   3.877944031217375*^9, 3.8779453576760693`*^9, 3.8779539482853527`*^9, 
   3.8779564200744753`*^9, 3.8779569556514964`*^9, 3.8779572234716525`*^9, 
   3.8786229593617487`*^9, 3.878631668187694*^9, 3.878634766740348*^9, 
   3.878705137700469*^9, 3.878716571035782*^9, 3.878716690161422*^9, 
   3.8787201768654823`*^9, 3.8789618988180027`*^9, 3.8789619343568435`*^9, 
   3.8791432866889753`*^9, 3.8792243054251947`*^9, 3.87924474765801*^9, 
   3.879244780984331*^9, 3.879498341289485*^9, 3.8795047446205645`*^9, 
   3.8795063279843044`*^9, 3.8795082191041093`*^9, 3.879510004327542*^9, 
   3.879510933437907*^9, 3.879512440050064*^9, 3.879513674250972*^9, 
   3.8795154141744237`*^9, 3.8795166056274147`*^9, 3.879518084709838*^9, 
   3.879518124185707*^9, 3.879522654862683*^9, 3.87982999021816*^9, 
   3.8798300553787603`*^9, 3.8798301018191757`*^9, 3.8798301388642817`*^9, 
   3.879830234508599*^9, 3.879834131177639*^9, 3.8798341766059403`*^9, 
   3.8798429498639216`*^9, 3.8798430036880374`*^9, 3.879849823719039*^9, 
   3.8798505039202814`*^9, 3.879915759013877*^9, 3.879916748706382*^9, {
   3.8799194989764557`*^9, 3.8799195254825583`*^9}, 3.879956440861444*^9, {
   3.8799618698714185`*^9, 3.879961873089229*^9}, {3.880012684069272*^9, 
   3.88001271885233*^9}, {3.8800172880804987`*^9, 3.880017289964491*^9}, 
   3.8800724664563103`*^9, {3.880099452665732*^9, 3.880099479435397*^9}, {
   3.88010072863838*^9, 3.880100730388379*^9}, {3.880100788078594*^9, 
   3.880100790321596*^9}, 3.880430776889432*^9, {3.880435466368945*^9, 
   3.8804354694655495`*^9}, {3.880436646871397*^9, 3.8804366486288633`*^9}, {
   3.880436945476407*^9, 3.880436947559222*^9}, {3.88044052126112*^9, 
   3.880440522906931*^9}, {3.8804423508939557`*^9, 3.8804423526674223`*^9}, {
   3.880442386801324*^9, 3.8804423886882324`*^9}, {3.880443581546541*^9, 
   3.8804435832395105`*^9}, {3.8804447871623535`*^9, 
   3.8804447886745963`*^9}, {3.8804449158858585`*^9, 3.880444917610262*^9}, {
   3.8804449711651993`*^9, 3.88044497293904*^9}, {3.8804454241910453`*^9, 
   3.8804454262020397`*^9}, {3.8804455825344105`*^9, 3.880445597915677*^9}, {
   3.8804473452365866`*^9, 3.880447347476798*^9}, {3.8804485359478736`*^9, 
   3.880448537859067*^9}, {3.880449962218801*^9, 3.8804499644673433`*^9}, {
   3.8804508201054425`*^9, 3.8804508218053837`*^9}, {3.8804511958970847`*^9, 
   3.880451197839404*^9}, {3.8804512807954903`*^9, 3.880451301387611*^9}, {
   3.880455015217663*^9, 3.880455017495319*^9}, {3.880523969278565*^9, 
   3.8805239709788303`*^9}, {3.8806210318585377`*^9, 3.8806210340016675`*^9}, 
   3.8806211627254844`*^9, {3.880622810267971*^9, 3.880622835958475*^9}, {
   3.880625254662422*^9, 3.8806252594698815`*^9}, {3.8806280469449787`*^9, 
   3.8806280487654643`*^9}, 3.8807137566111684`*^9, {3.8808105284302106`*^9, 
   3.880810531937207*^9}, {3.880821064925403*^9, 3.8808210682194023`*^9}, {
   3.8808257825020943`*^9, 3.880825785611344*^9}, {3.880826003252035*^9, 
   3.8808260057583714`*^9}, {3.88082607463196*^9, 3.880826076444627*^9}, {
   3.8822669586398687`*^9, 3.8822669670402327`*^9}, {3.8823343646911583`*^9, 
   3.8823343666938477`*^9}, {3.8823520629764147`*^9, 
   3.8823520708792925`*^9}, {3.882353537983992*^9, 3.882353545160144*^9}, {
   3.882353740347085*^9, 3.882353744597953*^9}, {3.882518121520062*^9, 
   3.882518128735701*^9}, {3.882524707878722*^9, 3.882524710434105*^9}, {
   3.88252476097071*^9, 3.8825247780235386`*^9}, 3.8828102142091565`*^9, 
   3.8828525309437265`*^9, 3.882852579840893*^9, 3.882860928899659*^9, 
   3.8828717054701147`*^9, {3.8828964918556576`*^9, 3.882896493961011*^9}, 
   3.8829634419617577`*^9, 3.882982107922926*^9, 3.882983885539771*^9, 
   3.883023516310589*^9, {3.883718451381694*^9, 3.8837184539989185`*^9}, 
   3.8837230185511336`*^9, 3.883727155417902*^9, 3.8838002305114365`*^9, 
   3.8840572714535775`*^9, 3.884059807436911*^9, 3.884424637877052*^9, 
   3.8845977882243657`*^9, 3.8845981701151147`*^9, 3.8849278890344744`*^9, 
   3.8855392158767643`*^9, 3.886238425479537*^9, 3.887871846014903*^9, 
   3.891679170133741*^9, 3.8920050833191013`*^9, 3.8927105319905434`*^9, 
   3.8955471726443834`*^9, 3.8955488907466135`*^9, 3.8955600491409245`*^9, 
   3.8955625764426785`*^9, 3.8955755368379374`*^9, 3.8956495915111094`*^9, 
   3.8956518733270855`*^9, 3.8956563880173674`*^9, 3.8956564616752653`*^9, 
   3.8959109986912174`*^9, 3.8959115316090364`*^9, 3.8962410491565776`*^9, 
   3.8962423012604694`*^9, 3.896888579203357*^9, 3.896890838431604*^9, 
   3.89689117511695*^9, 3.897472160460883*^9, 3.89747333311381*^9, 
   3.8977178027090178`*^9, 3.897984262431486*^9, 3.899174164702902*^9, 
   3.8991743344399705`*^9, {3.9010061600360255`*^9, 3.901006182656896*^9}, 
   3.9016085665252705`*^9, 3.9017107430335813`*^9, 3.9017717603545465`*^9, 
   3.9017938291614833`*^9, 3.9018704138660336`*^9, 3.9018717481282167`*^9, 
   3.90187191141529*^9, 3.9018804333103533`*^9, 3.90188409620429*^9, 
   3.901950910828722*^9, 3.9020454877883406`*^9, 3.902205458039322*^9, 
   3.9022935920115824`*^9, 3.9023870637365465`*^9, {3.902389265721558*^9, 
   3.902389268770017*^9}, 3.902389453103057*^9, 3.9023899789978704`*^9, 
   3.9024776958882065`*^9, 3.902479273336232*^9, 3.904639617420532*^9, 
   3.9046406340006323`*^9, 3.904913439720082*^9, 3.9049150585950413`*^9, 
   3.9049186911484795`*^9, 3.907040821321743*^9, 3.907054840466587*^9, 
   3.9071252725371847`*^9, 3.9072112802398167`*^9, 3.9072128616069207`*^9, 
   3.9072131197178173`*^9, 3.907214808509761*^9, 3.9072179600046062`*^9, 
   3.9072188185098433`*^9, 3.90722622068283*^9, 3.907229716803196*^9, 
   3.9073031005257716`*^9, {3.9073154385622096`*^9, 3.9073154583688965`*^9}},
 CellLabel->
  "Out[302]=",ExpressionUUID->"d05407d1-73e8-4f4a-8d27-fdf1d388f328"]
}, Open  ]]
}, Closed]]
}, Closed]],

Cell[CellGroupData[{

Cell["Lateral Root Branches per cm of the root axis", "Subsection",
 InitializationGroup->True,
 CellChangeTimes->{{3.8823484524201508`*^9, 
  3.882348474811595*^9}},ExpressionUUID->"d3025ac6-475b-49ce-9aad-\
92a74faf4af3"],

Cell["\<\
Same processes for seminal, crown, and brace were done as in primary root \
lateral branching\
\>", "Text",
 InitializationGroup->True,
 CellChangeTimes->{
  3.884598162376584*^9},ExpressionUUID->"771cf37e-4ea0-4f0c-a22b-\
eb261f1d9ec7"],

Cell[CellGroupData[{

Cell["Primary root lateral branching Jia et al 2018", "Subsubsection",
 InitializationGroup->True,
 CellChangeTimes->{{3.8768057441924777`*^9, 3.8768057557036057`*^9}, {
  3.88234992376062*^9, 3.8823499271002517`*^9}, {3.8823499654960833`*^9, 
  3.8823499688931527`*^9}},ExpressionUUID->"7781ed58-4f34-46af-8468-\
f3739ec6dc50"],

Cell[BoxData[
 RowBox[{
  RowBox[{
   RowBox[{"primLatNum", "=", 
    RowBox[{"{", 
     RowBox[{
     "7.2", ",", "7.2", ",", "7.2", ",", "7.2", ",", "7.2", ",", "7.2", ",", 
      "7.2", ",", "7.2", ",", "7.2", ",", "7.2", ",", "7.2", ",", "7.2", ",", 
      "7.2", ",", "7.2", ",", "7.2", ",", "7.2", ",", "5.8", ",", "5.8", ",", 
      "5.8", ",", "5.8", ",", "5.8", ",", "5.8", ",", "5.8", ",", "5.8", ",", 
      "5.8", ",", "5.8", ",", "5.8", ",", "5.8", ",", "5.8", ",", "5.8", ",", 
      "5.8", ",", "5.8", ",", "7.3", ",", "7.3", ",", "7.3", ",", "7.3", ",", 
      "7.3", ",", "7.3", ",", "7.3", ",", "7.3", ",", "7.3", ",", "7.3", ",", 
      "7.3", ",", "7.3", ",", "7.3", ",", "7.3", ",", "7.3", ",", "7.3", ",", 
      "6.3", ",", "6.3", ",", "6.3", ",", "6.3", ",", "6.3", ",", "6.3", ",", 
      "6.3", ",", "6.3", ",", "6.3", ",", "6.3", ",", "6.3", ",", "6.3", ",", 
      "6.3", ",", "6.3", ",", "6.3", ",", "6.3"}], "}"}]}], ";"}], 
  RowBox[{"(*", 
   RowBox[{
   "Distribution", " ", "of", " ", "number", " ", "of", " ", "lateral", " ", 
    "root", " ", "branches", " ", "per", " ", "cm", " ", "of", " ", "primary",
     " ", "root", " ", "in", " ", "maize"}], "*)"}]}]], "Input",
 InitializationGroup->True,
 CellChangeTimes->{{3.8768043909135613`*^9, 3.876804474747549*^9}, {
  3.876804760950593*^9, 3.876804792575451*^9}, {3.876805085288704*^9, 
  3.876805195333851*^9}, {3.8844241898265*^9, 3.884424234696518*^9}, {
  3.8844244060861626`*^9, 3.884424416816736*^9}},
 CellLabel->
  "In[303]:=",ExpressionUUID->"c82eb7ba-83fa-43d7-81ef-a89bfbc9de5f"],

Cell[CellGroupData[{

Cell[BoxData[
 RowBox[{"primLatBranchDist", "=", 
  RowBox[{"NormalDistribution", "[", 
   RowBox[{
    RowBox[{"Mean", "[", "primLatNum", "]"}], ",", 
    RowBox[{"StandardDeviation", "[", "primLatNum", "]"}]}], "]"}], 
  RowBox[{"(*", 
   RowBox[{
   "Obtaining", " ", "a", " ", "normal", " ", "distribution", " ", "based", 
    " ", "on", " ", "primLatNum"}], "*)"}]}]], "Input",
 InitializationGroup->True,
 CellChangeTimes->{{3.876804505919387*^9, 3.876804549029647*^9}, {
   3.876804836328228*^9, 3.876804943188015*^9}, 3.876814588864664*^9, 
   3.876815445688306*^9, {3.8804445957181787`*^9, 3.880444626050625*^9}, {
   3.880621765808019*^9, 3.8806217913838606`*^9}, {3.884424242212039*^9, 
   3.884424270297127*^9}, {3.885540225516954*^9, 3.885540233619364*^9}},
 CellLabel->
  "In[304]:=",ExpressionUUID->"8c22ad93-a95c-404f-85e9-bd13b2a9fd2c"],

Cell[BoxData[
 RowBox[{"NormalDistribution", "[", 
  RowBox[{"6.650000000000008`", ",", "0.6314508363524106`"}], "]"}]], "Output",
 InitializationGroup->True,
 CellChangeTimes->{
  3.8855402340091343`*^9, 3.8862384255364285`*^9, 3.8878718460517693`*^9, 
   3.891679170148841*^9, 3.8920050833274097`*^9, 3.8927105320028725`*^9, 
   3.8955471726807404`*^9, 3.895548890766822*^9, 3.895560049146911*^9, 
   3.8955625764486723`*^9, 3.8955755368550205`*^9, 3.895649591531238*^9, 
   3.8956518733440895`*^9, 3.895656388037772*^9, 3.895656461681307*^9, 
   3.8959109987137485`*^9, 3.895911531624627*^9, 3.8962410491984777`*^9, 
   3.896242301287037*^9, 3.8968885792275753`*^9, 3.8968908384614515`*^9, 
   3.896891175134959*^9, 3.897472160494669*^9, 3.8974733331556263`*^9, 
   3.8977178027368946`*^9, 3.8979842624641876`*^9, 3.899174164730835*^9, 
   3.899174334472887*^9, {3.9010061600591307`*^9, 3.9010061826796117`*^9}, 
   3.90160856654533*^9, 3.9017107430569277`*^9, 3.901771760368544*^9, 
   3.9017938291777277`*^9, 3.9018704138799706`*^9, 3.9018717481473875`*^9, 
   3.9018719114420557`*^9, 3.9018804333175545`*^9, 3.9018840962132874`*^9, 
   3.901950910835728*^9, 3.90204548780534*^9, 3.902205458059864*^9, 
   3.9022935920272512`*^9, 3.902387063753694*^9, {3.9023892657285185`*^9, 
   3.9023892687883825`*^9}, 3.9023894531150694`*^9, 3.902389979012394*^9, 
   3.902477695906194*^9, 3.9024792733488574`*^9, 3.904639617435425*^9, 
   3.904640634016633*^9, 3.9049134397397175`*^9, 3.9049150586184916`*^9, 
   3.9049186911837697`*^9, 3.907040821345918*^9, 3.907054840480554*^9, 
   3.9071252725575247`*^9, 3.9072112802726936`*^9, 3.90721286161292*^9, 
   3.9072131197258167`*^9, 3.907214808532781*^9, 3.907217960020576*^9, 
   3.907218818528838*^9, 3.9072262206938324`*^9, 3.907229716820325*^9, 
   3.907303100547741*^9, {3.907315438569208*^9, 3.9073154583914785`*^9}},
 CellLabel->
  "Out[304]=",ExpressionUUID->"2f76e5eb-483e-4a25-a4c4-afd8c67643a5"]
}, Open  ]],

Cell[CellGroupData[{

Cell[BoxData[
 RowBox[{"primLatBranch", "=", 
  RowBox[{"RandomVariate", "[", "primLatBranchDist", "]"}], " ", 
  RowBox[{"(*", 
   RowBox[{
   "Random", " ", "number", " ", "of", " ", "lateral", " ", "root", " ", 
    "branches", " ", "per", " ", "cm", " ", "of", " ", "primary", " ", "root",
     " ", "from", " ", "the", " ", "normal", " ", "distribution", " ", 
    "primLatBranchDist"}], "*)"}]}]], "Input",
 InitializationGroup->True,
 CellChangeTimes->{{3.8804446315203733`*^9, 3.8804446388733406`*^9}, {
  3.8828099674790344`*^9, 3.8828099695030603`*^9}, {3.884424287148514*^9, 
  3.884424289337979*^9}, {3.884424393454262*^9, 3.8844243996157866`*^9}, {
  3.884424433228721*^9, 3.8844244832529235`*^9}},
 CellLabel->
  "In[305]:=",ExpressionUUID->"dbd990a9-abe8-4b1b-9b9c-2222b04f2dbb"],

Cell[BoxData["6.846770459900814`"], "Output",
 InitializationGroup->True,
 CellChangeTimes->{{3.880444633047911*^9, 3.880444662233419*^9}, {
   3.8804447876123304`*^9, 3.8804447891444907`*^9}, {3.8804449164728613`*^9, 
   3.8804449181309295`*^9}, {3.880444971612198*^9, 3.8804449732732086`*^9}, {
   3.880445424770046*^9, 3.880445426736286*^9}, {3.880445583336604*^9, 
   3.8804455984229965`*^9}, {3.880447345928108*^9, 3.880447347912921*^9}, {
   3.8804485366317816`*^9, 3.880448538227425*^9}, {3.8804499631514807`*^9, 
   3.8804499649096107`*^9}, {3.8804508205990353`*^9, 3.880450822308097*^9}, {
   3.880451196475041*^9, 3.8804511983949995`*^9}, {3.8804512813144903`*^9, 
   3.880451301759772*^9}, {3.880455015997696*^9, 3.8804550181349916`*^9}, {
   3.880523969894451*^9, 3.8805239715362077`*^9}, {3.880621032316638*^9, 
   3.8806210345689573`*^9}, 3.880621163267003*^9, {3.8806228107997665`*^9, 
   3.8806228363293133`*^9}, {3.880625255227454*^9, 3.8806252598679595`*^9}, {
   3.880628047355072*^9, 3.8806280491329193`*^9}, 3.8807137569912014`*^9, {
   3.8808105288362074`*^9, 3.880810532441209*^9}, {3.8808210655384345`*^9, 
   3.8808210688614016`*^9}, {3.880825782989052*^9, 3.8808257861934085`*^9}, {
   3.8808260041800766`*^9, 3.8808260062913437`*^9}, {3.8808260751429634`*^9, 
   3.8808260767742367`*^9}, {3.882266959083925*^9, 3.8822669673663006`*^9}, {
   3.8823343654811172`*^9, 3.882334367036399*^9}, {3.882352063056066*^9, 
   3.882352070959777*^9}, {3.8823535380762496`*^9, 3.8823535452413425`*^9}, {
   3.8823537404300013`*^9, 3.882353744685605*^9}, {3.8825181215685234`*^9, 
   3.88251812878948*^9}, {3.882524707922244*^9, 3.8825247104747143`*^9}, {
   3.882524761014807*^9, 3.882524778071432*^9}, {3.882809956950523*^9, 
   3.8828099807322073`*^9}, {3.882810110887005*^9, 3.8828101136861534`*^9}, 
   3.8828102142820883`*^9, 3.8828525309776945`*^9, 3.8828525798709717`*^9, {
   3.882852965957899*^9, 3.8828529674569335`*^9}, 3.8828531791658764`*^9, 
   3.882860928927658*^9, 3.8828717054976416`*^9, {3.882896491896659*^9, 
   3.882896493987135*^9}, 3.8829634419853973`*^9, 3.8829821079509277`*^9, 
   3.8829838855877705`*^9, 3.883023516341589*^9, {3.8837184514136934`*^9, 
   3.883718454024096*^9}, 3.883723018591132*^9, 3.883727155469901*^9, 
   3.8838002305456467`*^9, 3.8840572714815817`*^9, 3.8840598074881706`*^9, 
   3.8844246378970847`*^9, 3.8845977883171372`*^9, 3.8845981701832523`*^9, 
   3.8849278891100054`*^9, 3.885540231572012*^9, 3.8862384255790577`*^9, 
   3.8878718460841627`*^9, 3.891679170159751*^9, 3.8920050833377094`*^9, 
   3.8927105320068717`*^9, 3.8955471727038155`*^9, 3.8955488907818213`*^9, 
   3.8955600491509204`*^9, 3.8955625764619026`*^9, 3.895575536871326*^9, 
   3.895649591542239*^9, 3.8956518733490896`*^9, 3.895656388041806*^9, 
   3.895656461698312*^9, 3.8959109987357893`*^9, 3.8959115316317563`*^9, 
   3.8962410492332964`*^9, 3.8962423012920403`*^9, 3.896888579246564*^9, 
   3.896890838483471*^9, 3.8968911751548986`*^9, 3.8974721605014725`*^9, 
   3.897473333176371*^9, 3.89771780276412*^9, 3.897984262487387*^9, 
   3.8991741647450404`*^9, 3.8991743344941235`*^9, {3.9010061600640955`*^9, 
   3.901006182683753*^9}, 3.9016085665601077`*^9, 3.901710743073268*^9, 
   3.9017717603831015`*^9, 3.9017938291917653`*^9, 3.9018704138849382`*^9, 
   3.9018717481630664`*^9, 3.9018719114591036`*^9, 3.9018804333230925`*^9, 
   3.9018840962253695`*^9, 3.901950910850221*^9, 3.9020454878213825`*^9, 
   3.902205458075382*^9, 3.902293592039815*^9, 3.902387063758668*^9, {
   3.90238926574251*^9, 3.902389268808516*^9}, 3.902389453126625*^9, 
   3.9023899790215693`*^9, 3.9024776959197397`*^9, 3.90247927336189*^9, 
   3.9046396174414682`*^9, 3.9046406340217133`*^9, 3.904913439760082*^9, 
   3.9049150586424913`*^9, 3.904918691197275*^9, 3.9070408213582144`*^9, 
   3.907054840496949*^9, 3.907125272573167*^9, 3.9072112802839437`*^9, 
   3.90721286161892*^9, 3.907213119737797*^9, 3.9072148085377903`*^9, 
   3.9072179600265737`*^9, 3.9072188185438366`*^9, 3.907226220697833*^9, 
   3.907229716836342*^9, 3.9073031005609856`*^9, {3.9073154385809565`*^9, 
   3.907315458397482*^9}},
 CellLabel->
  "Out[305]=",ExpressionUUID->"50c753fc-f8b0-45c0-9cd2-417f7c72e575"]
}, Open  ]],

Cell[CellGroupData[{

Cell[BoxData[
 RowBox[{"medPrimLatBranch", "=", 
  RowBox[{"Median", "[", 
   RowBox[{"RandomVariate", "[", 
    RowBox[{"primLatBranchDist", ",", "1000"}], "]"}], "]"}], " ", 
  RowBox[{"(*", 
   RowBox[{"Median", " ", "of", " ", "1000", " ", "primLatBranch"}], 
   "*)"}]}]], "Input",
 InitializationGroup->True,
 CellChangeTimes->{{3.8806200753285913`*^9, 3.8806200937029743`*^9}, {
   3.880620132628538*^9, 3.880620189385522*^9}, {3.880621187176711*^9, 
   3.880621242095567*^9}, {3.8806213492240944`*^9, 3.880621407136041*^9}, {
   3.8806214934802*^9, 3.8806215034953203`*^9}, {3.880621666776464*^9, 
   3.8806216679274597`*^9}, 3.8806217415615788`*^9, {3.882810008743721*^9, 
   3.8828100348986287`*^9}, {3.8828101250801*^9, 3.8828101278907485`*^9}, {
   3.884424366566818*^9, 3.8844243847969227`*^9}, {3.884424488427908*^9, 
   3.884424518188738*^9}},
 CellLabel->
  "In[306]:=",ExpressionUUID->"432af199-58f8-463a-b238-f79372d9b543"],

Cell[BoxData["6.647300284359382`"], "Output",
 InitializationGroup->True,
 CellChangeTimes->{{3.8828100174649677`*^9, 3.8828100617023287`*^9}, {
   3.882810108718532*^9, 3.882810131226452*^9}, 3.8828102143218937`*^9, 
   3.8828525310077353`*^9, 3.8828525798943453`*^9, {3.882852969520409*^9, 
   3.8828529743506203`*^9}, 3.8828531792434645`*^9, 3.8828609290685577`*^9, 
   3.8828717056216383`*^9, {3.8828964920096583`*^9, 3.882896494044891*^9}, 
   3.8829634420052795`*^9, 3.882982107974927*^9, 3.882983885611772*^9, 
   3.8830235163635893`*^9, {3.883718451436694*^9, 3.88371845405262*^9}, 
   3.883723018625132*^9, 3.883727155498904*^9, 3.8838002305731*^9, 
   3.8840572715130773`*^9, 3.8840598075217004`*^9, 3.8844246379067774`*^9, 
   3.8845977883512187`*^9, 3.8845981702164145`*^9, 3.884927889149321*^9, 
   3.8855402316405845`*^9, 3.8862384256247525`*^9, 3.887871846094066*^9, 
   3.891679170166751*^9, 3.8920050833427105`*^9, 3.8927105320108757`*^9, 
   3.895547172727829*^9, 3.895548890785774*^9, 3.8955600491638937`*^9, 
   3.8955625764742117`*^9, 3.895575536887063*^9, 3.895649591554345*^9, 
   3.8956518733537254`*^9, 3.8956563880581493`*^9, 3.895656461702279*^9, 
   3.895910998739785*^9, 3.8959115316487694`*^9, 3.8962410492617273`*^9, 
   3.8962423013128242`*^9, 3.8968885792698994`*^9, 3.8968908385066814`*^9, 
   3.8968911751785316`*^9, 3.897472160518804*^9, 3.897473333205185*^9, 
   3.89771780279461*^9, 3.8979842625147657`*^9, 3.899174164771571*^9, 
   3.899174334520298*^9, {3.901006160083435*^9, 3.901006182687753*^9}, 
   3.9016085665686607`*^9, 3.901710743090268*^9, 3.9017717603964243`*^9, 
   3.9017938292099304`*^9, 3.9018704138979783`*^9, 3.9018717481760874`*^9, 
   3.90187191147718*^9, 3.9018804333411403`*^9, 3.901884096240372*^9, 
   3.901950910854184*^9, 3.902045487837679*^9, 3.9022054580919943`*^9, 
   3.902293592050848*^9, 3.902387063774022*^9, {3.902389265758275*^9, 
   3.902389268823502*^9}, 3.902389453132594*^9, 3.9023899790331416`*^9, 
   3.902477695924246*^9, 3.902479273367425*^9, 3.904639617446165*^9, 
   3.9046406340376844`*^9, 3.9049134397802577`*^9, 3.9049150586475067`*^9, 
   3.9049186912132893`*^9, 3.907040821364499*^9, 3.907054840512056*^9, 
   3.9071252725831337`*^9, 3.9072112802988234`*^9, 3.9072128616290035`*^9, 
   3.9072131197427936`*^9, 3.907214808541792*^9, 3.9072179600378895`*^9, 
   3.907218818549839*^9, 3.907226220701829*^9, 3.9072297168488493`*^9, 
   3.907303100568041*^9, {3.907315438595958*^9, 3.9073154584212584`*^9}},
 CellLabel->
  "Out[306]=",ExpressionUUID->"bfd4383f-ee0c-44bc-92cc-f260ad1c6b2b"]
}, Open  ]],

Cell[CellGroupData[{

Cell[BoxData[
 RowBox[{"RandomMaxPrimLatBranch", "=", 
  RowBox[{"Max", "[", 
   RowBox[{"RandomVariate", "[", 
    RowBox[{"primLatBranchDist", ",", "1000"}], "]"}], "]"}], 
  RowBox[{"(*", 
   RowBox[{"Maximum", " ", "of", " ", "primLatBranch"}], "*)"}]}]], "Input",
 InitializationGroup->True,
 CellChangeTimes->{{3.8807138131049585`*^9, 3.8807138521590323`*^9}, {
   3.882900697253541*^9, 3.8829006993909917`*^9}, 3.882958476056594*^9, 
   3.8829585863700447`*^9, {3.88442452641969*^9, 3.884424562153127*^9}},
 CellLabel->
  "In[307]:=",ExpressionUUID->"b41c530a-580a-4871-ae49-8b63b13cc0c4"],

Cell[BoxData["8.42070302000135`"], "Output",
 InitializationGroup->True,
 CellChangeTimes->{{3.8807138253309927`*^9, 3.8807138854095745`*^9}, {
   3.880810528894207*^9, 3.8808105324732084`*^9}, {3.8808210655994053`*^9, 
   3.880821068930402*^9}, {3.8808257830490522`*^9, 3.880825786253408*^9}, {
   3.8808260042270594`*^9, 3.8808260064223447`*^9}, {3.880826075211963*^9, 
   3.8808260768137913`*^9}, {3.882266959117732*^9, 3.8822669674250665`*^9}, {
   3.8823343655175276`*^9, 3.8823343671004324`*^9}, {3.8823520631810665`*^9, 
   3.8823520711547766`*^9}, {3.8823535381649523`*^9, 
   3.8823535453303423`*^9}, {3.882353740517211*^9, 3.882353744769228*^9}, {
   3.8825181216842175`*^9, 3.8825181288603373`*^9}, {3.882524707981244*^9, 
   3.8825247105317135`*^9}, {3.8825247610748043`*^9, 3.8825247781125603`*^9}, 
   3.882809957033951*^9, 3.882810214361218*^9, 3.882852531031034*^9, 
   3.8828525799209924`*^9, 3.882853179249498*^9, 3.8828609290902276`*^9, 
   3.882871705627679*^9, {3.882896492016659*^9, 3.88289649404989*^9}, 
   3.8828997754042673`*^9, {3.8829000607087364`*^9, 3.882900065488909*^9}, {
   3.8829006997856665`*^9, 3.882900702140291*^9}, {3.88293454621719*^9, 
   3.8829345496666718`*^9}, {3.8829584732823076`*^9, 3.88295847879891*^9}, 
   3.8829585877842712`*^9, 3.882963442013424*^9, 3.882982107981927*^9, 
   3.882983885636774*^9, 3.8830235163715925`*^9, {3.8837184514626966`*^9, 
   3.883718454059556*^9}, 3.8837230186561327`*^9, 3.883727155521905*^9, 
   3.8838002305802326`*^9, 3.8840572715306435`*^9, 3.8840598075577016`*^9, 
   3.8844246379154043`*^9, 3.8845977883849354`*^9, 3.884598170225419*^9, 
   3.884927889185742*^9, 3.8855402317164135`*^9, 3.8862384256708713`*^9, 
   3.8878718461220493`*^9, 3.8916791701779337`*^9, 3.8920050833524*^9, 
   3.892710532023508*^9, 3.895547172751833*^9, 3.8955488907887745`*^9, 
   3.895560049167937*^9, 3.89556257648921*^9, 3.8955755369042745`*^9, 
   3.8956495915583515`*^9, 3.895651873368724*^9, 3.895656388077511*^9, 
   3.895656461706311*^9, 3.8959109987587852`*^9, 3.895911531665476*^9, 
   3.896241049291656*^9, 3.896242301335831*^9, 3.8968885792930746`*^9, 
   3.8968908385316896`*^9, 3.8968911752016754`*^9, 3.897472160526969*^9, 
   3.8974733332319927`*^9, 3.8977178028245897`*^9, 3.8979842625423174`*^9, 
   3.8991741647949905`*^9, 3.8991743345471134`*^9, {3.9010061600904016`*^9, 
   3.901006182705303*^9}, 3.901608566582534*^9, 3.90171074310583*^9, 
   3.9017717604019327`*^9, 3.901793829226795*^9, 3.901870413911331*^9, 
   3.901871748182666*^9, 3.9018719115216846`*^9, 3.9018804333586235`*^9, 
   3.901884096255192*^9, 3.901950910869548*^9, 3.9020454878586493`*^9, 
   3.9022054580960007`*^9, 3.9022935920653844`*^9, 3.9023870637907076`*^9, {
   3.902389265775054*^9, 3.9023892688385754`*^9}, 3.9023894531425276`*^9, 
   3.9023899790386233`*^9, 3.90247769592966*^9, 3.90247927337843*^9, 
   3.9046396174631643`*^9, 3.904640634052677*^9, 3.904913439784382*^9, 
   3.9049150586669827`*^9, 3.9049186912278075`*^9, 3.907040821383499*^9, 
   3.9070548405278077`*^9, 3.907125272603409*^9, 3.9072112803177147`*^9, 
   3.907212861635033*^9, 3.9072131197566276`*^9, 3.907214808551791*^9, 
   3.907217960052365*^9, 3.9072188185558395`*^9, 3.9072262207061834`*^9, 
   3.9072297168615665`*^9, 3.907303100583558*^9, {3.907315438612686*^9, 
   3.9073154584262743`*^9}},
 CellLabel->
  "Out[307]=",ExpressionUUID->"2bad7e9c-db9d-4f43-a268-c0cd25fefcd1"]
}, Open  ]],

Cell[CellGroupData[{

Cell[BoxData[
 RowBox[{"Mean", "[", "primLatNum", "]"}]], "Input",
 InitializationGroup->True,
 CellLabel->
  "In[308]:=",ExpressionUUID->"95587410-6c23-4bc5-82f5-4ce951a383b4"],

Cell[BoxData["6.650000000000008`"], "Output",
 InitializationGroup->True,
 CellChangeTimes->{
  3.8800232260319786`*^9, 3.8800724674393067`*^9, {3.880099453287017*^9, 
   3.880099480008872*^9}, {3.880100729176415*^9, 3.880100730786438*^9}, {
   3.8801007889215946`*^9, 3.880100790991625*^9}, 3.8804307774761047`*^9, {
   3.880435467229607*^9, 3.8804354700295715`*^9}, {3.880436647520338*^9, 
   3.880436648999757*^9}, {3.880436945988407*^9, 3.8804369480606527`*^9}, {
   3.8804405216741133`*^9, 3.8804405235495796`*^9}, {3.8804423514389563`*^9, 
   3.8804423531116323`*^9}, {3.880442387386326*^9, 3.8804423890251875`*^9}, {
   3.880443582066541*^9, 3.8804435836078997`*^9}, {3.880444787644328*^9, 
   3.8804447891774683`*^9}, {3.8804449165068593`*^9, 
   3.8804449181640425`*^9}, {3.8804449716444073`*^9, 
   3.8804449733057585`*^9}, {3.8804454248060446`*^9, 3.880445426773944*^9}, {
   3.8804455833756056`*^9, 3.880445598459993*^9}, {3.880447345964901*^9, 
   3.8804473479459705`*^9}, {3.880448536670147*^9, 3.880448538262451*^9}, {
   3.8804499631864815`*^9, 3.88044996494357*^9}, {3.880450820637068*^9, 
   3.8804508223500967`*^9}, {3.8804511965069036`*^9, 3.880451198428999*^9}, {
   3.88045128133049*^9, 3.880451301796771*^9}, {3.8804550160377026`*^9, 
   3.8804550181699924`*^9}, {3.880523969931842*^9, 3.8805239715750027`*^9}, {
   3.8806210323628197`*^9, 3.88062103461705*^9}, 3.8806211633040023`*^9, {
   3.88062281086821*^9, 3.880622836366523*^9}, {3.8806252553024073`*^9, 
   3.880625259897959*^9}, {3.8806280474250727`*^9, 3.8806280491829195`*^9}, 
   3.880713757047197*^9, {3.880810528917207*^9, 3.8808105324982357`*^9}, {
   3.8808210656284037`*^9, 3.8808210689594045`*^9}, {3.88082578307905*^9, 
   3.8808257862824078`*^9}, {3.880826004258066*^9, 3.8808260064303436`*^9}, {
   3.880826075240964*^9, 3.880826076825796*^9}, {3.882266959144315*^9, 
   3.882266967431035*^9}, {3.882334365546198*^9, 3.882334367131441*^9}, {
   3.882352063218066*^9, 3.8823520711957765`*^9}, {3.882353538204589*^9, 
   3.8823535453648176`*^9}, {3.8823537405592146`*^9, 
   3.8823537448512297`*^9}, {3.8825181217132177`*^9, 3.882518128894743*^9}, {
   3.882524708007244*^9, 3.8825247105587144`*^9}, {3.8825247611048045`*^9, 
   3.88252477814006*^9}, 3.8828099570790176`*^9, 3.8828102143989134`*^9, 
   3.882852531039989*^9, 3.8828525799285865`*^9, 3.882853179256465*^9, 
   3.882860929100914*^9, 3.8828717056497808`*^9, {3.882896492024658*^9, 
   3.8828964940559235`*^9}, 3.8829634420284243`*^9, 3.882982108007926*^9, 
   3.882983885659773*^9, 3.8830235163915925`*^9, {3.8837184514876947`*^9, 
   3.8837184540825553`*^9}, 3.883723018682132*^9, 3.8837271555489035`*^9, 
   3.8838002306073585`*^9, 3.8840572715546517`*^9, 3.8840598075676994`*^9, 
   3.884424637926175*^9, 3.884597788393856*^9, 3.8845981702601724`*^9, 
   3.8849278892198577`*^9, 3.8855402317905607`*^9, 3.886238425715925*^9, 
   3.887871846153632*^9, 3.8916791701925993`*^9, 3.892005083356573*^9, 
   3.8927105320371723`*^9, 3.8955471727746572`*^9, 3.895548890791775*^9, 
   3.8955600491814475`*^9, 3.895562576505288*^9, 3.8955755369197197`*^9, 
   3.8956495915713625`*^9, 3.8956518733873816`*^9, 3.8956563880823574`*^9, 
   3.8956564617102785`*^9, 3.8959109987763443`*^9, 3.8959115316837473`*^9, 
   3.896241049299822*^9, 3.896242301339984*^9, 3.8968885793395996`*^9, 
   3.8968908385550175`*^9, 3.8968911752250376`*^9, 3.8974721605486307`*^9, 
   3.897473333261544*^9, 3.897717802857241*^9, 3.8979842625657015`*^9, 
   3.899174164819229*^9, 3.899174334574356*^9, {3.901006160096402*^9, 
   3.9010061827285533`*^9}, 3.9016085665870705`*^9, 3.9017107431240864`*^9, 
   3.901771760413932*^9, 3.9017938292437215`*^9, 3.9018704139163313`*^9, 
   3.9018717482271347`*^9, 3.9018719115359335`*^9, 3.9018804333621144`*^9, 
   3.9018840962621574`*^9, 3.9019509108835783`*^9, 3.9020454878701363`*^9, 
   3.9022054581000004`*^9, 3.9022935920837007`*^9, 3.902387063803644*^9, {
   3.9023892657927046`*^9, 3.902389268856331*^9}, 3.902389453148675*^9, 
   3.902389979049421*^9, 3.9024776959432683`*^9, 3.9024792733845034`*^9, 
   3.9046396174805994`*^9, 3.9046406340683546`*^9, 3.904913439790352*^9, 
   3.904915058690981*^9, 3.904918691240576*^9, 3.90704082139878*^9, 
   3.907054840546339*^9, 3.907125272620906*^9, 3.9072112803326817`*^9, 
   3.907212861646825*^9, 3.907213119768628*^9, 3.9072148085571003`*^9, 
   3.9072179600637527`*^9, 3.9072188185698347`*^9, 3.907226220711171*^9, 
   3.9072297168690815`*^9, 3.9073031006197195`*^9, {3.907315438629854*^9, 
   3.907315458431276*^9}},
 CellLabel->
  "Out[308]=",ExpressionUUID->"6ec170b4-1936-4e15-8289-950260f28b1e"]
}, Open  ]]
}, Closed]],

Cell[CellGroupData[{

Cell["Seminal root lateral branching Jia et al 2018", "Subsubsection",
 InitializationGroup->True,
 CellChangeTimes->{{3.882349941500063*^9, 3.8823499501964273`*^9}, {
  3.882349985213606*^9, 
  3.8823499972633247`*^9}},ExpressionUUID->"01f84291-e6a1-46bf-b70f-\
acfe1bafe1d7"],

Cell[BoxData[
 RowBox[{
  RowBox[{"semLatNum", "=", 
   RowBox[{"{", 
    RowBox[{
    "4.8", ",", "4.8", ",", "4.8", ",", "4.8", ",", "4.8", ",", "4.8", ",", 
     "4.8", ",", "4.8", ",", "4.8", ",", "4.8", ",", "4.8", ",", "4.8", ",", 
     "4.8", ",", "4.8", ",", "4.8", ",", "4.8", ",", "4.2", ",", "4.2", ",", 
     "4.2", ",", "4.2", ",", "4.2", ",", "4.2", ",", "4.2", ",", "4.2", ",", 
     "4.2", ",", "4.2", ",", "4.2", ",", "4.2", ",", "4.2", ",", "4.2", ",", 
     "4.2", ",", "4.2", ",", "6", ",", "6", ",", "6", ",", "6", ",", "6", ",",
      "6", ",", "6", ",", "6", ",", "6", ",", "6", ",", "6", ",", "6", ",", 
     "6", ",", "6", ",", "6", ",", "6", ",", "5.2", ",", "5.2", ",", "5.2", 
     ",", "5.2", ",", "5.2", ",", "5.2", ",", "5.2", ",", "5.2", ",", "5.2", 
     ",", "5.2", ",", "5.2", ",", "5.2", ",", "5.2", ",", "5.2", ",", "5.2", 
     ",", "5.2"}], "}"}]}], ";"}]], "Input",
 InitializationGroup->True,
 CellChangeTimes->{{3.8768052805857553`*^9, 3.8768053774018517`*^9}},
 CellLabel->
  "In[309]:=",ExpressionUUID->"80b8540d-7d86-41c0-b5d6-326ab13dc6f6"],

Cell[CellGroupData[{

Cell[BoxData[
 RowBox[{"semLatBranchDist", "=", 
  RowBox[{"NormalDistribution", "[", 
   RowBox[{
    RowBox[{"Mean", "[", "semLatNum", "]"}], ",", 
    RowBox[{"StandardDeviation", "[", "semLatNum", "]"}]}], "]"}]}]], "Input",
 InitializationGroup->True,
 CellChangeTimes->{{3.876805386415852*^9, 3.8768053974869823`*^9}, 
   3.876814590632064*^9, 3.876815448760527*^9, {3.8804447330619264`*^9, 
   3.8804447430360365`*^9}, {3.880621778160264*^9, 3.8806217940158606`*^9}, 
   3.885540339431361*^9},
 CellLabel->
  "In[310]:=",ExpressionUUID->"03be9939-da5d-4e21-a99b-a0527779ad34"],

Cell[BoxData[
 RowBox[{"NormalDistribution", "[", 
  RowBox[{"5.05`", ",", "0.6590035768383311`"}], "]"}]], "Output",
 InitializationGroup->True,
 CellChangeTimes->{
  3.885540339800318*^9, 3.8862384257747903`*^9, 3.887871846192314*^9, 
   3.8916791702085667`*^9, 3.8920050833685074`*^9, 3.8927105320521727`*^9, 
   3.8955471728056507`*^9, 3.8955488908134375`*^9, 3.8955600491954484`*^9, 
   3.8955625765112886`*^9, 3.895575536940272*^9, 3.8956495915857725`*^9, 
   3.8956518734014444`*^9, 3.8956563881007404`*^9, 3.8956564617283597`*^9, 
   3.8959109987993097`*^9, 3.8959115316928787`*^9, 3.8962410493499827`*^9, 
   3.896242301360995*^9, 3.8968885793942423`*^9, 3.8968908385881596`*^9, 
   3.8968911752526827`*^9, 3.897472160585722*^9, 3.897473333313816*^9, 
   3.89771780289316*^9, 3.897984262594442*^9, 3.8991741648640504`*^9, 
   3.8991743346037087`*^9, {3.9010061601235743`*^9, 3.90100618273481*^9}, 
   3.901608566628461*^9, 3.901710743142915*^9, 3.9017717604319324`*^9, 
   3.9017938292618923`*^9, 3.9018704139301715`*^9, 3.9018717482460036`*^9, 
   3.9018719115622635`*^9, 3.9018804333691173`*^9, 3.901884096276157*^9, 
   3.901950910901369*^9, 3.902045487892419*^9, 3.9022054581173754`*^9, 
   3.902293592103233*^9, 3.9023870638186493`*^9, {3.902389265799934*^9, 
   3.902389268862381*^9}, 3.9023894531631136`*^9, 3.90238997906414*^9, 
   3.9024776959621425`*^9, 3.9024792733985434`*^9, 3.9046396175017214`*^9, 
   3.904640634085288*^9, 3.904913439815071*^9, 3.9049150587175713`*^9, 
   3.9049186912550945`*^9, 3.9070408214260535`*^9, 3.9070548405673857`*^9, 
   3.90712527264294*^9, 3.9072112803527956`*^9, 3.907212861662706*^9, 
   3.907213119776137*^9, 3.9072148085701127`*^9, 3.9072179600722547`*^9, 
   3.907218818588423*^9, 3.9072262207193575`*^9, 3.9072297168857546`*^9, 
   3.9073031006384945`*^9, {3.9073154386471424`*^9, 3.9073154584567633`*^9}},
 CellLabel->
  "Out[310]=",ExpressionUUID->"170e373d-1b19-40ec-9e5f-bb5704321ea2"]
}, Open  ]],

Cell[CellGroupData[{

Cell[BoxData[
 RowBox[{"semLatBranch", "=", 
  RowBox[{"RandomVariate", "[", "semLatBranchDist", "]"}]}]], "Input",
 InitializationGroup->True,
 CellChangeTimes->{{3.8804447480340433`*^9, 3.8804447530175104`*^9}},
 CellLabel->
  "In[311]:=",ExpressionUUID->"32a58074-dd56-4387-abf6-d59053b0e566"],

Cell[BoxData["5.557956509245733`"], "Output",
 InitializationGroup->True,
 CellChangeTimes->{
  3.880444753327976*^9, {3.88044478768433*^9, 3.8804447892214603`*^9}, {
   3.8804449165548596`*^9, 3.880444918204043*^9}, {3.880444971685005*^9, 
   3.880444973346758*^9}, {3.8804454248530445`*^9, 3.8804454268400207`*^9}, {
   3.8804455834266043`*^9, 3.8804455985099883`*^9}, {3.880447346011901*^9, 
   3.880447347991967*^9}, {3.8804485367401085`*^9, 3.8804485383183594`*^9}, {
   3.880449963232482*^9, 3.8804499649996023`*^9}, {3.8804508207150364`*^9, 
   3.880450822400096*^9}, {3.8804511965848207`*^9, 3.8804511984739995`*^9}, {
   3.8804512813564887`*^9, 3.8804513018467727`*^9}, {3.8804550160836973`*^9, 
   3.880455018220992*^9}, {3.8805239699819365`*^9, 3.8805239716179547`*^9}, {
   3.88062103240882*^9, 3.880621034661051*^9}, 3.8806211633340025`*^9, {
   3.88062281091921*^9, 3.8806228364016285`*^9}, {3.88062525535139*^9, 
   3.8806252599339595`*^9}, {3.8806280474700727`*^9, 3.8806280492209177`*^9}, 
   3.880713757080166*^9, {3.8808105289522095`*^9, 3.88081053253621*^9}, {
   3.880821065661403*^9, 3.880821069009404*^9}, {3.8808257831160517`*^9, 
   3.8808257863194075`*^9}, {3.880826004294062*^9, 3.8808260064773445`*^9}, {
   3.880826075287963*^9, 3.8808260768401823`*^9}, {3.882266959178716*^9, 
   3.882266967469164*^9}, {3.8823343655771656`*^9, 3.8823343671804314`*^9}, {
   3.8823520633070655`*^9, 3.882352071278777*^9}, {3.882353538414933*^9, 
   3.882353545445922*^9}, {3.8823537406422453`*^9, 3.882353744944229*^9}, {
   3.8825181217672153`*^9, 3.8825181289557433`*^9}, {3.8825247080582438`*^9, 
   3.882524710625714*^9}, {3.8825247611588345`*^9, 3.882524778197338*^9}, 
   3.882810214505621*^9, 3.882852531101996*^9, 3.8828525799955873`*^9, 
   3.8828609291649504`*^9, 3.8828717057088194`*^9, {3.8828964920986576`*^9, 
   3.8828964941158905`*^9}, 3.8829634420731044`*^9, 3.882982108094926*^9, 
   3.88298388572877*^9, 3.883023516440587*^9, {3.883718451542695*^9, 
   3.8837184541715946`*^9}, 3.883723018759132*^9, 3.883727156254917*^9, 
   3.8838002306693406`*^9, 3.8840572716098256`*^9, 3.8840598076805944`*^9, 
   3.8844246379490266`*^9, 3.8845977884603643`*^9, 3.884598170328432*^9, 
   3.8849278892929225`*^9, 3.8855403371126857`*^9, 3.8862384258223133`*^9, 
   3.887871846227317*^9, 3.8916791702123795`*^9, 3.892005083371507*^9, 
   3.892710532055809*^9, 3.8955471728287487`*^9, 3.8955488908306303`*^9, 
   3.8955600492087884`*^9, 3.8955625765224247`*^9, 3.895575536954156*^9, 
   3.895649591588779*^9, 3.8956518734145384`*^9, 3.8956563881190386`*^9, 
   3.8956564617440166`*^9, 3.895910998804311*^9, 3.8959115317051325`*^9, 
   3.8962410493788476`*^9, 3.896242301367879*^9, 3.8968885794408517`*^9, 
   3.896890838616167*^9, 3.8968911752726636`*^9, 3.897472160602049*^9, 
   3.897473333333459*^9, 3.897717802920723*^9, 3.89798426261535*^9, 
   3.8991741648883605`*^9, 3.8991743346270633`*^9, {3.9010061601285744`*^9, 
   3.901006182753857*^9}, 3.90160856663446*^9, 3.9017107431479154`*^9, 
   3.9017717604472427`*^9, 3.9017938292754416`*^9, 3.9018704139451723`*^9, 
   3.9018717482604628`*^9, 3.9018719115771437`*^9, 3.901880433388082*^9, 
   3.9018840962900257`*^9, 3.9019509109173822`*^9, 3.9020454878964224`*^9, 
   3.902205458132882*^9, 3.9022935921157417`*^9, 3.9023870638311987`*^9, {
   3.9023892658184204`*^9, 3.902389268867381*^9}, 3.9023894531730947`*^9, 
   3.902389979069268*^9, 3.9024776959774528`*^9, 3.902479273409174*^9, 
   3.9046396175154486`*^9, 3.904640634102231*^9, 3.904913439819071*^9, 
   3.9049150587235727`*^9, 3.9049186912686725`*^9, 3.9070408214394836`*^9, 
   3.90705484058261*^9, 3.907125272658907*^9, 3.9072112803652754`*^9, 
   3.9072128616727448`*^9, 3.9072131197876844`*^9, 3.907214808583151*^9, 
   3.9072179600866437`*^9, 3.9072188186011996`*^9, 3.907226220725316*^9, 
   3.9072297168994985`*^9, 3.907303100650427*^9, {3.9073154386586227`*^9, 
   3.9073154584612684`*^9}},
 CellLabel->
  "Out[311]=",ExpressionUUID->"1f832eda-c9b9-4194-bfa4-952e72937e95"]
}, Open  ]],

Cell[BoxData[
 RowBox[{
  RowBox[{"medSemLatBranch", "=", 
   RowBox[{"Median", "[", 
    RowBox[{"RandomVariate", "[", 
     RowBox[{"semLatBranchDist", ",", "1000"}], "]"}], "]"}]}], 
  ";"}]], "Input",
 InitializationGroup->True,
 CellChangeTimes->{{3.8829638964543285`*^9, 3.882963944116217*^9}},
 CellLabel->
  "In[312]:=",ExpressionUUID->"f2400491-e7be-480a-b4a2-8646d2613c99"],

Cell[CellGroupData[{

Cell[BoxData[
 RowBox[{"maxSemLatBranch", "=", 
  RowBox[{"Median", "[", 
   RowBox[{"Table", "[", 
    RowBox[{
     RowBox[{"Max", "[", 
      RowBox[{"RandomVariate", "[", 
       RowBox[{"semLatBranchDist", ",", "1000"}], "]"}], "]"}], ",", 
     RowBox[{"{", "1000", "}"}]}], "]"}], "]"}]}]], "Input",
 InitializationGroup->True,
 CellChangeTimes->{
  3.880621435720128*^9, {3.880621524200935*^9, 3.8806215301677113`*^9}, {
   3.880621658080885*^9, 3.8806216588548517`*^9}, 3.8806217405515795`*^9},
 CellLabel->
  "In[313]:=",ExpressionUUID->"4abf81b1-2bed-46c3-8513-3c2bcbfec8a2"],

Cell[BoxData["7.150618923661714`"], "Output",
 InitializationGroup->True,
 CellChangeTimes->{
  3.880621438404149*^9, 3.8806215378117085`*^9, 3.880621659412851*^9, {
   3.8806217503136983`*^9, 3.880621752970477*^9}, {3.880622810951209*^9, 
   3.8806228364316607`*^9}, {3.880625255382392*^9, 3.88062525995796*^9}, {
   3.8806280475020723`*^9, 3.8806280492489185`*^9}, 3.8807137571081724`*^9, {
   3.8807139370767584`*^9, 3.880713943499758*^9}, {3.8808105289762106`*^9, 
   3.880810532561207*^9}, {3.880821065688437*^9, 3.880821069045405*^9}, {
   3.880825783149049*^9, 3.8808257863484097`*^9}, {3.8808260043270617`*^9, 
   3.880826006512344*^9}, {3.8808260753149652`*^9, 3.8808260768761625`*^9}, {
   3.882266959206439*^9, 3.882266967501214*^9}, {3.882334365602169*^9, 
   3.8823343672084274`*^9}, {3.8823520633470974`*^9, 3.882352071318777*^9}, {
   3.88235353846208*^9, 3.8823535454989223`*^9}, {3.882353740680872*^9, 
   3.882353744984229*^9}, {3.8825181217962155`*^9, 3.882518128989743*^9}, {
   3.882524708086244*^9, 3.882524710655714*^9}, {3.882524761185837*^9, 
   3.8825247782234535`*^9}, 3.8828102145513535`*^9, 3.882852531128989*^9, 
   3.8828525800215907`*^9, 3.882860929187948*^9, 3.882871705734783*^9, {
   3.8828964921226573`*^9, 3.882896494142892*^9}, 3.8829634420951414`*^9, 
   3.882982108130926*^9, 3.882983885772769*^9, 3.883023516479588*^9, {
   3.8837184515816946`*^9, 3.883718454209598*^9}, 3.883723018808132*^9, 
   3.8837271563059144`*^9, 3.8838002307083406`*^9, 3.8840572716468253`*^9, 
   3.8840598077521095`*^9, 3.8844246380026474`*^9, 3.884597788538662*^9, 
   3.8845981704062405`*^9, 3.8849278893689446`*^9, 3.885540337222254*^9, 
   3.8862384259032955`*^9, 3.8878718462658625`*^9, 3.891679170238663*^9, 
   3.8920050833894324`*^9, 3.89271053209833*^9, 3.8955471728806057`*^9, 
   3.8955488908552136`*^9, 3.8955600492267885`*^9, 3.895562576550922*^9, 
   3.8955755369745207`*^9, 3.8956495916164556`*^9, 3.8956518734460907`*^9, 
   3.895656388155076*^9, 3.895656461776092*^9, 3.895910998838975*^9, 
   3.8959115317375994`*^9, 3.896241049437068*^9, 3.8962423013885803`*^9, 
   3.896888579574486*^9, 3.896890838665719*^9, 3.8968911753213043`*^9, 
   3.89747216066953*^9, 3.8974733334389887`*^9, 3.8977178029775915`*^9, 
   3.897984262659774*^9, 3.8991741649365993`*^9, 3.899174334701419*^9, {
   3.901006160166113*^9, 3.9010061827908773`*^9}, 3.9016085666706667`*^9, 
   3.901710743177513*^9, 3.901771760474323*^9, 3.9017938293076572`*^9, 
   3.9018704139695683`*^9, 3.9018717482883997`*^9, 3.90187191159719*^9, 
   3.901880433441659*^9, 3.9018840963150263`*^9, 3.9019509109812627`*^9, 
   3.9020454879168077`*^9, 3.9022054581613026`*^9, 3.9022935921448507`*^9, 
   3.9023870638507643`*^9, {3.9023892658521585`*^9, 3.9023892689015427`*^9}, 
   3.9023894531931133`*^9, 3.9023899790942497`*^9, 3.9024776960054674`*^9, 
   3.9024792734274616`*^9, 3.904639617535448*^9, 3.9046406341342373`*^9, 
   3.9049134398509803`*^9, 3.904915058763591*^9, 3.9049186912887373`*^9, 
   3.907040821459998*^9, 3.907054840613155*^9, 3.9071252726882253`*^9, 
   3.9072112803957243`*^9, 3.907212861691715*^9, 3.9072131198076935`*^9, 
   3.9072148086021905`*^9, 3.907217960123598*^9, 3.907218818625193*^9, 
   3.9072262207443504`*^9, 3.907229716928875*^9, 3.9073031006853976`*^9, {
   3.907315438679637*^9, 3.907315458498331*^9}},
 CellLabel->
  "Out[313]=",ExpressionUUID->"51cd36d1-29ff-4074-9d8d-7f51eaeb7e30"]
}, Open  ]],

Cell[CellGroupData[{

Cell[BoxData[
 RowBox[{"RandomMaxSemLatBranch", "=", 
  RowBox[{"Max", "[", 
   RowBox[{"RandomVariate", "[", 
    RowBox[{"semLatBranchDist", ",", "1000"}], "]"}], "]"}], 
  RowBox[{"(*", 
   RowBox[{"Maximum", " ", "of", " ", "primLatBranch"}], "*)"}]}]], "Input",
 InitializationGroup->True,
 CellChangeTimes->{{3.884598125362382*^9, 3.8845981313052053`*^9}},
 CellLabel->
  "In[314]:=",ExpressionUUID->"b279f040-6774-4ed0-b7e7-b0af3c1afad9"],

Cell[BoxData["7.383526307735609`"], "Output",
 InitializationGroup->True,
 CellChangeTimes->{
  3.8845981704538774`*^9, 3.8849278894015427`*^9, 3.885540337288991*^9, 
   3.886238425995466*^9, 3.887871846299856*^9, 3.8916791702482233`*^9, 
   3.8920050834008226`*^9, 3.8927105321073565`*^9, 3.8955471729018908`*^9, 
   3.8955488908701735`*^9, 3.895560049230059*^9, 3.8955625765619326`*^9, 
   3.8955755369800434`*^9, 3.8956495916294556`*^9, 3.895651873459096*^9, 
   3.8956563881600513`*^9, 3.8956564617925396`*^9, 3.8959109988560457`*^9, 
   3.895911531752972*^9, 3.8962410494696712`*^9, 3.8962423014070463`*^9, 
   3.8968885796184883`*^9, 3.896890838680702*^9, 3.896891175334282*^9, 
   3.8974721607017*^9, 3.8974733334675045`*^9, 3.8977178030093455`*^9, 
   3.8979842626741905`*^9, 3.899174164951872*^9, 3.8991743347231874`*^9, {
   3.9010061601864386`*^9, 3.9010061828132524`*^9}, 3.9016085666851735`*^9, 
   3.901710743192477*^9, 3.901771760489484*^9, 3.901793829320775*^9, 
   3.9018704139815483`*^9, 3.901871748306927*^9, 3.9018719116109805`*^9, 
   3.9018804334578557`*^9, 3.901884096326177*^9, 3.901950910996418*^9, 
   3.9020454879487762`*^9, 3.902205458197836*^9, 3.902293592156744*^9, 
   3.902387063887244*^9, {3.9023892658677464`*^9, 3.9023892689175878`*^9}, 
   3.902389453203622*^9, 3.9023899791059675`*^9, 3.902477696018984*^9, 
   3.902479273438613*^9, 3.9046396175402827`*^9, 3.9046406341492424`*^9, 
   3.9049134398669806`*^9, 3.9049150587833405`*^9, 3.9049186913029113`*^9, 
   3.9070408214739733`*^9, 3.9070548406302347`*^9, 3.907125272703511*^9, 
   3.9072112804162974`*^9, 3.907212861696031*^9, 3.907213119818654*^9, 
   3.9072148086145554`*^9, 3.90721796014443*^9, 3.9072188186361933`*^9, 
   3.907226220748345*^9, 3.907229716944354*^9, 3.9073031006988583`*^9, {
   3.9073154386932974`*^9, 3.907315458521979*^9}},
 CellLabel->
  "Out[314]=",ExpressionUUID->"947ae9ec-22f8-444b-9194-6a0b25ede18e"]
}, Open  ]],

Cell[CellGroupData[{

Cell[BoxData[
 RowBox[{"Mean", "[", "semLatNum", "]"}]], "Input",
 InitializationGroup->True,
 CellLabel->
  "In[315]:=",ExpressionUUID->"653c0e45-6f53-45fc-bbdd-cd61db884cb3"],

Cell[BoxData["5.05`"], "Output",
 InitializationGroup->True,
 CellChangeTimes->{
  3.880023237012853*^9, 3.8800724675063066`*^9, {3.8800994533680162`*^9, 
   3.880099480065426*^9}, {3.8801007292244205`*^9, 3.8801007308684397`*^9}, {
   3.8801007890036273`*^9, 3.8801007910506253`*^9}, 3.880430777522113*^9, {
   3.880435467275608*^9, 3.8804354701065283`*^9}, {3.880436647590339*^9, 
   3.8804366490680103`*^9}, {3.880436946055407*^9, 3.880436948096288*^9}, {
   3.8804405217351165`*^9, 3.880440523610437*^9}, {3.880442351504959*^9, 
   3.8804423531656322`*^9}, {3.8804423874313235`*^9, 3.880442389070057*^9}, {
   3.880443582134543*^9, 3.8804435836723127`*^9}, {3.880444787718328*^9, 
   3.8804447892514915`*^9}, {3.880444916584858*^9, 3.880444918233043*^9}, {
   3.880444971713039*^9, 3.8804449733817606`*^9}, {3.880445424889045*^9, 
   3.8804454268490543`*^9}, {3.8804455834606037`*^9, 
   3.8804455985439925`*^9}, {3.8804473460489383`*^9, 
   3.8804473480289993`*^9}, {3.88044853678411*^9, 3.8804485383593597`*^9}, {
   3.880449963270481*^9, 3.8804499650395703`*^9}, {3.880450820755069*^9, 
   3.880450822438096*^9}, {3.8804511966248198`*^9, 3.8804511985150304`*^9}, {
   3.8804512813734894`*^9, 3.8804513018837757`*^9}, {3.880455016118698*^9, 
   3.8804550182579927`*^9}, {3.880523969991937*^9, 3.8805239716539545`*^9}, {
   3.8806210324488196`*^9, 3.8806210347020516`*^9}, 3.880621163363002*^9, {
   3.8806228109612093`*^9, 3.880622836439637*^9}, {3.8806252554123926`*^9, 
   3.880625259983959*^9}, {3.880628047532073*^9, 3.8806280492568865`*^9}, 
   3.8807137571162*^9, {3.880810529037242*^9, 3.8808105325952415`*^9}, {
   3.8808210657244368`*^9, 3.880821069082405*^9}, {3.8808257832170787`*^9, 
   3.88082578640941*^9}, {3.8808260043910637`*^9, 3.880826006549344*^9}, {
   3.880826075372961*^9, 3.8808260768941655`*^9}, {3.88226695923965*^9, 
   3.882266967538715*^9}, {3.882334365632208*^9, 3.882334367268399*^9}, {
   3.882352063476066*^9, 3.882352071461777*^9}, {3.8823535387806845`*^9, 
   3.882353545671579*^9}, {3.8823537408660183`*^9, 3.8823537452101865`*^9}, {
   3.882518121931655*^9, 3.882518129094743*^9}, {3.882524708125244*^9, 
   3.882524710715714*^9}, {3.8825247612418365`*^9, 3.882524778281881*^9}, 
   3.882810214637581*^9, 3.882852531163989*^9, 3.8828525800555863`*^9, 
   3.882860929218915*^9, 3.882871705764783*^9, {3.882896492214657*^9, 
   3.8828964941698895`*^9}, 3.8829634421211057`*^9, 3.882982108172927*^9, 
   3.8829838858227715`*^9, 3.8830235165145884`*^9, {3.8837184516426926`*^9, 
   3.8837184542555957`*^9}, 3.8837230188441315`*^9, 3.883727156345915*^9, 
   3.8838002307343407`*^9, 3.8840572716948256`*^9, 3.8840598078266478`*^9, 
   3.884424638012959*^9, 3.8845977885716977`*^9, 3.8845981705002403`*^9, 
   3.884927889437146*^9, 3.885540337358429*^9, 3.8862384260425377`*^9, 
   3.8878718463368754`*^9, 3.8916791702532625`*^9, 3.8920050834033265`*^9, 
   3.8927105321143513`*^9, 3.895547172916171*^9, 3.8955488908842096`*^9, 
   3.895560049242058*^9, 3.89556257656723*^9, 3.8955755369920425`*^9, 
   3.895649591633456*^9, 3.8956518734640913`*^9, 3.8956563881640515`*^9, 
   3.895656461810852*^9, 3.8959109988614264`*^9, 3.895911531768155*^9, 
   3.8962410494989433`*^9, 3.896242301413582*^9, 3.896888579637499*^9, 
   3.8968908387077627`*^9, 3.8968911753611536`*^9, 3.897472160754386*^9, 
   3.89747333349977*^9, 3.897717803042699*^9, 3.8979842627018514`*^9, 
   3.899174164975489*^9, 3.8991743347858963`*^9, {3.9010061601914005`*^9, 
   3.90100618283225*^9}, 3.901608566691736*^9, 3.9017107431972094`*^9, 
   3.901771760524612*^9, 3.9017938293337765`*^9, 3.901870413994242*^9, 
   3.9018717483194885`*^9, 3.9018719116195674`*^9, 3.9018804334628873`*^9, 
   3.901884096361142*^9, 3.9019509110104876`*^9, 3.902045487964853*^9, 
   3.9022054582105026`*^9, 3.902293592189169*^9, 3.902387063898546*^9, {
   3.902389265888528*^9, 3.902389268925805*^9}, 3.902389453208412*^9, 
   3.9023899791154776`*^9, 3.902477696039146*^9, 3.90247927344357*^9, 
   3.904639617555309*^9, 3.904640634164247*^9, 3.9049134398851986`*^9, 
   3.9049150587903414`*^9, 3.9049186913144293`*^9, 3.9070408214789743`*^9, 
   3.9070548406551757`*^9, 3.907125272711501*^9, 3.907211280427295*^9, 
   3.907212861708001*^9, 3.907213119829653*^9, 3.907214808620554*^9, 
   3.90721796014847*^9, 3.9072188186418343`*^9, 3.9072262207542086`*^9, 
   3.907229716959378*^9, 3.9073031007093515`*^9, {3.9073154387052355`*^9, 
   3.9073154585439816`*^9}},
 CellLabel->
  "Out[315]=",ExpressionUUID->"e542fb25-8ce6-45b8-9b71-569915d3a9e7"]
}, Open  ]]
}, Open  ]],

Cell[CellGroupData[{

Cell["Crown root lateral branching Jia et al 2018", "Subsubsection",
 InitializationGroup->True,
 CellChangeTimes->{{3.8823500121656995`*^9, 3.8823500129505405`*^9}, {
  3.8823500433754683`*^9, 
  3.882350059573475*^9}},ExpressionUUID->"cdad6c19-0bc0-4c8a-b4a3-\
5041c4ee99e3"],

Cell[BoxData[
 RowBox[{
  RowBox[{"croLatNum", "=", 
   RowBox[{"{", 
    RowBox[{
    "6", ",", "6", ",", "6", ",", "6", ",", "6", ",", "6", ",", "6", ",", "6",
      ",", "6", ",", "6", ",", "6", ",", "6", ",", "6", ",", "6", ",", "6", 
     ",", "6", ",", "4.5", ",", "4.5", ",", "4.5", ",", "4.5", ",", "4.5", 
     ",", "4.5", ",", "4.5", ",", "4.5", ",", "4.5", ",", "4.5", ",", "4.5", 
     ",", "4.5", ",", "4.5", ",", "4.5", ",", "4.5", ",", "4.5", ",", "9.7", 
     ",", "9.7", ",", "9.7", ",", "9.7", ",", "9.7", ",", "9.7", ",", "9.7", 
     ",", "9.7", ",", "9.7", ",", "9.7", ",", "9.7", ",", "9.7", ",", "9.7", 
     ",", "9.7", ",", "9.7", ",", "9.7", ",", "8", ",", "8", ",", "8", ",", 
     "8", ",", "8", ",", "8", ",", "8", ",", "8", ",", "8", ",", "8", ",", 
     "8", ",", "8", ",", "8", ",", "8", ",", "8", ",", "8"}], "}"}]}], 
  ";"}]], "Input",
 InitializationGroup->True,
 CellChangeTimes->{{3.876805511680126*^9, 3.8768056008795385`*^9}},
 CellLabel->
  "In[316]:=",ExpressionUUID->"c28d1951-c4a5-4d7e-96b8-c6f21d581e3e"],

Cell[CellGroupData[{

Cell[BoxData[
 RowBox[{"croLatBranchDist", "=", 
  RowBox[{"NormalDistribution", "[", 
   RowBox[{
    RowBox[{"Mean", "[", "croLatNum", "]"}], ",", 
    RowBox[{"StandardDeviation", "[", "croLatNum", "]"}]}], "]"}]}]], "Input",
 InitializationGroup->True,
 CellChangeTimes->{{3.8806215664893746`*^9, 3.880621576694994*^9}, {
   3.8806217601925116`*^9, 3.8806217879608293`*^9}, 3.885540369430242*^9},
 CellLabel->
  "In[317]:=",ExpressionUUID->"6ac6646c-5dd1-4554-af55-6b5edbe8d568"],

Cell[BoxData[
 RowBox[{"NormalDistribution", "[", 
  RowBox[{"7.05`", ",", "1.9859826243265533`"}], "]"}]], "Output",
 InitializationGroup->True,
 CellChangeTimes->{
  3.8855403698726587`*^9, 3.8862384261052604`*^9, 3.887871846382229*^9, 
   3.891679170259299*^9, 3.892005083414332*^9, 3.8927105321333857`*^9, 
   3.8955471729428263`*^9, 3.8955488908997517`*^9, 3.895560049246161*^9, 
   3.8955625765732307`*^9, 3.89557553700737*^9, 3.8956495916474557`*^9, 
   3.8956518734780903`*^9, 3.895656388173051*^9, 3.8956564618168535`*^9, 
   3.895910998886919*^9, 3.8959115317871704`*^9, 3.896241049542801*^9, 
   3.8962423014345827`*^9, 3.89688857966551*^9, 3.896890838737526*^9, 
   3.8968911753878365`*^9, 3.8974721608075037`*^9, 3.8974733335513887`*^9, 
   3.897717803077258*^9, 3.8979842627336826`*^9, 3.8991741650157595`*^9, 
   3.899174334808177*^9, {3.9010061602168903`*^9, 3.9010061828540983`*^9}, 
   3.901608566712391*^9, 3.9017107432145944`*^9, 3.9017717605408306`*^9, 
   3.9017938293762765`*^9, 3.901870414009325*^9, 3.9018717483385*^9, 
   3.901871911642583*^9, 3.9018804334816675`*^9, 3.9018840963761415`*^9, 
   3.9019509110283413`*^9, 3.9020454879805727`*^9, 3.902205458227092*^9, 
   3.9022935922070913`*^9, 3.9023870639130583`*^9, {3.902389265894965*^9, 
   3.9023892689313173`*^9}, 3.902389453219949*^9, 3.9023899791325736`*^9, 
   3.902477696055284*^9, 3.9024792734582424`*^9, 3.9046396175781975`*^9, 
   3.9046406341907854`*^9, 3.9049134399057894`*^9, 3.904915058816786*^9, 
   3.9049186913304453`*^9, 3.907040821502766*^9, 3.907054840682579*^9, 
   3.9071252727325616`*^9, 3.907211280446263*^9, 3.9072128617235627`*^9, 
   3.9072131198484945`*^9, 3.907214808633569*^9, 3.907217960164434*^9, 
   3.907218818650834*^9, 3.9072262207622643`*^9, 3.907229716977702*^9, 
   3.907303100727934*^9, {3.9073154387122374`*^9, 3.9073154585727415`*^9}},
 CellLabel->
  "Out[317]=",ExpressionUUID->"7742d1d9-902a-44c1-90e1-cf2ef0e83aef"]
}, Open  ]],

Cell[CellGroupData[{

Cell[BoxData[
 RowBox[{"croLatBranch", "=", 
  RowBox[{"RandomVariate", "[", "croLatBranchDist", "]"}]}]], "Input",
 InitializationGroup->True,
 CellChangeTimes->{{3.876805607502428*^9, 3.87680562024744*^9}, {
   3.8768145786940985`*^9, 3.8768145812422843`*^9}, 3.8768154504170547`*^9, {
   3.880621580609995*^9, 3.880621587648627*^9}},
 CellLabel->
  "In[318]:=",ExpressionUUID->"ffdfb383-aa85-42b6-a3a9-ab16fe9c614d"],

Cell[BoxData["5.110625462467697`"], "Output",
 InitializationGroup->True,
 CellChangeTimes->{{3.8768056214445915`*^9, 3.876805627506489*^9}, 
   3.876811741264744*^9, 3.8768146353349066`*^9, 3.8768147126152873`*^9, 
   3.8768153428219595`*^9, 3.87682465931069*^9, 3.876825698915721*^9, 
   3.8768362344021378`*^9, 3.8769784583244877`*^9, 3.877082357730555*^9, 
   3.877108313181795*^9, 3.87710944949522*^9, 3.877147086184*^9, 
   3.8771475134202375`*^9, 3.8771490236549044`*^9, 3.8771506376633277`*^9, 
   3.877152426941553*^9, 3.8771534658537703`*^9, 3.8771634271665773`*^9, 
   3.877163634478036*^9, 3.877163766238767*^9, 3.8771676538407903`*^9, 
   3.8771698059456425`*^9, 3.8771708311597166`*^9, 3.877170890760808*^9, 
   3.8771713321058254`*^9, 3.8771717864924135`*^9, 3.8771725947441187`*^9, 
   3.877172677832843*^9, 3.877173159099786*^9, 3.877175317844617*^9, 
   3.8771760226379185`*^9, 3.8771761417690506`*^9, 3.877402739655768*^9, 
   3.8774035807402067`*^9, 3.8774041989422426`*^9, 3.877411475791811*^9, 
   3.8774122467814054`*^9, 3.877412969777726*^9, 3.877427284069968*^9, 
   3.877431164555868*^9, 3.877450235274678*^9, 3.8774927080770426`*^9, 
   3.8775061971513414`*^9, 3.8775125639445972`*^9, 3.877517181897561*^9, 
   3.877565811333191*^9, 3.8777548804052944`*^9, 3.8777755703492403`*^9, 
   3.8777950879151316`*^9, 3.8777978725050597`*^9, 3.8778546370265355`*^9, 
   3.8778551535042768`*^9, 3.8778589155004992`*^9, 3.87785916592721*^9, 
   3.8778610471574717`*^9, 3.877861131725899*^9, 3.877862048729046*^9, 
   3.8778638491428013`*^9, 3.8778651531296077`*^9, 3.877865226519511*^9, 
   3.8778680694739914`*^9, {3.8778686023967624`*^9, 3.877868615012628*^9}, 
   3.877871036078927*^9, 3.877907928051155*^9, 3.8779351923537536`*^9, 
   3.877944031863665*^9, 3.87794535839995*^9, 3.8779539489849806`*^9, 
   3.877956420606985*^9, 3.877956956456498*^9, 3.877957224383651*^9, 
   3.878622959843213*^9, 3.878631668899517*^9, 3.8786347671840687`*^9, 
   3.8787051383896036`*^9, 3.8787165717033033`*^9, 3.8787166908273897`*^9, 
   3.8787201773174834`*^9, 3.8789618993297515`*^9, 3.8789619350398755`*^9, 
   3.8791432874088545`*^9, 3.8792243060581603`*^9, 3.8792447481830416`*^9, 
   3.87924478166533*^9, 3.8794983419044847`*^9, 3.879504745226218*^9, 
   3.879506328523267*^9, 3.8795082198192263`*^9, 3.879510004938734*^9, 
   3.8795109340959253`*^9, 3.8795124408828077`*^9, 3.879513674930004*^9, 
   3.879515414951422*^9, 3.8795166063274455`*^9, 3.8795180851278367`*^9, 
   3.8795181246127043`*^9, 3.8795226552367244`*^9, 3.8798299908472586`*^9, 
   3.879830055987772*^9, 3.8798301023743744`*^9, 3.8798301395774727`*^9, 
   3.879830234969713*^9, 3.8798341319241867`*^9, 3.8798341773730183`*^9, 
   3.879842950548885*^9, 3.8798430041310625`*^9, 3.879849824793209*^9, 
   3.879850504632225*^9, 3.8799157593618765`*^9, 3.879916749182331*^9, {
   3.8799194993805785`*^9, 3.879919525872526*^9}, 3.8799564417490363`*^9, {
   3.879961870320443*^9, 3.8799618735922546`*^9}, {3.8800126848812995`*^9, 
   3.8800127195443277`*^9}, {3.880017288813492*^9, 3.8800172906570415`*^9}, 
   3.8800724675453396`*^9, {3.8800994534100175`*^9, 3.8800994801061115`*^9}, {
   3.8801007292654147`*^9, 3.88010073090944*^9}, {3.8801007890466013`*^9, 
   3.880100791091626*^9}, 3.8804307775621*^9, {3.880435467288607*^9, 
   3.880435470117527*^9}, {3.8804366476253414`*^9, 3.8804366491041384`*^9}, {
   3.8804369460914087`*^9, 3.880436948125825*^9}, {3.8804405217711177`*^9, 
   3.8804405236427307`*^9}, {3.880442351539956*^9, 3.880442353179632*^9}, {
   3.880442387445359*^9, 3.880442389101189*^9}, {3.88044358214754*^9, 
   3.880443583706007*^9}, {3.8804447877523623`*^9, 3.8804447892894588`*^9}, {
   3.8804449166218576`*^9, 3.8804449182660437`*^9}, {3.880444971748047*^9, 
   3.8804449734167576`*^9}, {3.880445424927077*^9, 3.8804454268930206`*^9}, {
   3.8804455834986033`*^9, 3.880445598581991*^9}, {3.8804473460889463`*^9, 
   3.880447348066*^9}, {3.88044853682911*^9, 3.880448538400359*^9}, {
   3.8804499633094807`*^9, 3.880449965078601*^9}, {3.8804508207950373`*^9, 
   3.880450822488096*^9}, {3.88045119666582*^9, 3.880451198551031*^9}, {
   3.8804512813904896`*^9, 3.8804513019227715`*^9}, {3.8804550161336956`*^9, 
   3.8804550183449926`*^9}, {3.8805239700269356`*^9, 
   3.8805239716959543`*^9}, {3.8806210324618273`*^9, 3.880621034744052*^9}, 
   3.880621163392002*^9, {3.8806215822060404`*^9, 3.88062158801763*^9}, {
   3.8806218031475163`*^9, 3.8806218075700955`*^9}, {3.8806228110022097`*^9, 
   3.880622836477628*^9}, {3.8806252554543943`*^9, 3.880625260016959*^9}, {
   3.880628047572073*^9, 3.8806280492998867`*^9}, 3.880713757147211*^9, {
   3.880810529068207*^9, 3.8808105326262574`*^9}, {3.8808210657644024`*^9, 
   3.880821069131405*^9}, {3.880825783249082*^9, 3.8808257864464083`*^9}, {
   3.880826004428062*^9, 3.8808260065933447`*^9}, {3.880826075435959*^9, 
   3.880826076908162*^9}, {3.8822669592763314`*^9, 3.882266967578678*^9}, {
   3.882334365662198*^9, 3.8823343673034286`*^9}, {3.8823520635505743`*^9, 
   3.882352071544777*^9}, {3.88235353886401*^9, 3.882353545763857*^9}, {
   3.882353740961836*^9, 3.8823537452951946`*^9}, {3.882518121980477*^9, 
   3.882518129148743*^9}, {3.882524708167244*^9, 3.8825247107567134`*^9}, {
   3.8825247612888393`*^9, 3.8825247783308477`*^9}, 3.882810214694508*^9, 
   3.882852531197989*^9, 3.8828525800826206`*^9, 3.882860929253948*^9, 
   3.882871705795781*^9, {3.8828964922496586`*^9, 3.8828964942028923`*^9}, 
   3.8829634421476154`*^9, 3.8829821082009263`*^9, 3.8829838858907695`*^9, 
   3.8830235165925865`*^9, {3.8837184516756926`*^9, 3.8837184542865953`*^9}, 
   3.8837230188921323`*^9, 3.8837271563859158`*^9, 3.883800230764341*^9, 
   3.8840572717228246`*^9, 3.884059807874336*^9, 3.884424638038995*^9, 
   3.884597788639752*^9, 3.884598170574028*^9, 3.8849278895072002`*^9, 
   3.88554036589785*^9, 3.88623842615827*^9, 3.8878718464178314`*^9, 
   3.8916791702711897`*^9, 3.8920050834200344`*^9, 3.892710532146386*^9, 
   3.895547172963251*^9, 3.895548890913782*^9, 3.8955600492580414`*^9, 
   3.895562576585701*^9, 3.895575537021361*^9, 3.89564959165094*^9, 
   3.89565187349209*^9, 3.8956563881782565`*^9, 3.8956564618208528`*^9, 
   3.895910998909811*^9, 3.8959115318031707`*^9, 3.896241049585342*^9, 
   3.896242301453704*^9, 3.8968885796880455`*^9, 3.896890838759342*^9, 
   3.8968911754070883`*^9, 3.8974721608288493`*^9, 3.8974733335706253`*^9, 
   3.897717803105136*^9, 3.8979842627576156`*^9, 3.8991741650309505`*^9, 
   3.8991743348335867`*^9, {3.9010061602218895`*^9, 3.9010061828580637`*^9}, 
   3.9016085667270036`*^9, 3.9017107432286277`*^9, 3.9017717605567884`*^9, 
   3.901793829390244*^9, 3.9018704140216665`*^9, 3.9018717483522377`*^9, 
   3.901871911657148*^9, 3.901880433498308*^9, 3.9018840963829007`*^9, 
   3.901950911042341*^9, 3.9020454879966297`*^9, 3.9022054582415605`*^9, 
   3.902293592212673*^9, 3.9023870639270215`*^9, {3.9023892658999224`*^9, 
   3.902389268954419*^9}, 3.9023894532246466`*^9, 3.9023899791471534`*^9, 
   3.902477696071269*^9, 3.902479273468422*^9, 3.904639617592355*^9, 
   3.9046406342057877`*^9, 3.9049134399117823`*^9, 3.9049150588347397`*^9, 
   3.90491869133545*^9, 3.9070408215158577`*^9, 3.907054840698053*^9, 
   3.907125272750763*^9, 3.9072112804612627`*^9, 3.907212861728563*^9, 
   3.9072131198633575`*^9, 3.90721480864564*^9, 3.9072179601987705`*^9, 
   3.907218818661023*^9, 3.9072262207692084`*^9, 3.907229716991211*^9, 
   3.907303100742585*^9, {3.9073154387236185`*^9, 3.9073154585963235`*^9}},
 CellLabel->
  "Out[318]=",ExpressionUUID->"809a96e4-a4e0-4da0-9e6a-cd7083161afc"]
}, Open  ]],

Cell[CellGroupData[{

Cell[BoxData[
 RowBox[{"medCroLatBranch", "=", 
  RowBox[{"Median", "[", 
   RowBox[{"RandomVariate", "[", 
    RowBox[{"croLatBranchDist", ",", "1000"}], "]"}], "]"}]}]], "Input",
 InitializationGroup->True,
 CellChangeTimes->{{3.8829639687836995`*^9, 3.882963997471119*^9}, 
   3.882983461204699*^9},
 CellLabel->
  "In[319]:=",ExpressionUUID->"4e9e05a3-b306-4e3b-b332-a3637e84c295"],

Cell[BoxData["7.087287395063489`"], "Output",
 InitializationGroup->True,
 CellChangeTimes->{
  3.8829834617646646`*^9, 3.882983885912772*^9, 3.88302351661259*^9, {
   3.883718451700693*^9, 3.8837184542936*^9}, 3.883723018935133*^9, 
   3.8837271564089136`*^9, 3.883800230791341*^9, 3.884057271743825*^9, 
   3.8840598079102397`*^9, 3.8844246380485215`*^9, 3.884597788671661*^9, 
   3.8845981705822105`*^9, 3.88492788954307*^9, 3.8855403659630184`*^9, 
   3.886238426204795*^9, 3.8878718464539394`*^9, 3.8916791702751904`*^9, 
   3.89200508342904*^9, 3.892710532159354*^9, 3.8955471729852414`*^9, 
   3.8955488909177847`*^9, 3.89556004926204*^9, 3.895562576598733*^9, 
   3.895575537041665*^9, 3.8956495916686*^9, 3.8956518734970913`*^9, 
   3.895656388182061*^9, 3.8956564618360105`*^9, 3.8959109989283996`*^9, 
   3.8959115318181725`*^9, 3.896241049627697*^9, 3.8962423014722376`*^9, 
   3.896888579709528*^9, 3.8968908388043814`*^9, 3.89689117543132*^9, 
   3.8974721608593025`*^9, 3.8974733336006556`*^9, 3.8977178031354465`*^9, 
   3.8979842627832675`*^9, 3.8991741650573835`*^9, 3.8991743348594337`*^9, {
   3.9010061602411323`*^9, 3.901006182882936*^9}, 3.9016085667466545`*^9, 
   3.901710743240698*^9, 3.9017717605693555`*^9, 3.901793829400142*^9, 
   3.9018704140377417`*^9, 3.9018717483662343`*^9, 3.901871911664221*^9, 
   3.901880433503284*^9, 3.901884096396866*^9, 3.9019509110594625`*^9, 
   3.902045488002874*^9, 3.9022054582455587`*^9, 3.902293592225641*^9, 
   3.9023870639433002`*^9, {3.9023892659209385`*^9, 3.9023892689587717`*^9}, 
   3.9023894532363997`*^9, 3.9023899791628914`*^9, 3.902477696085347*^9, 
   3.9024792734752736`*^9, 3.9046396176023693`*^9, 3.9046406342107863`*^9, 
   3.9049134399293127`*^9, 3.9049150588579826`*^9, 3.9049186913498697`*^9, 
   3.907040821522854*^9, 3.9070548407125535`*^9, 3.907125272771141*^9, 
   3.907211280476262*^9, 3.907212861738595*^9, 3.9072131199051313`*^9, 
   3.907214808659864*^9, 3.907217960209771*^9, 3.907218818673554*^9, 
   3.907226220774211*^9, 3.90722971700498*^9, 3.9073031007587395`*^9, {
   3.907315438729621*^9, 3.907315458618324*^9}},
 CellLabel->
  "Out[319]=",ExpressionUUID->"980c3202-8d18-430d-bb27-56007d69e2b3"]
}, Open  ]],

Cell[CellGroupData[{

Cell[BoxData[
 RowBox[{"maxCroLatBranch", "=", 
  RowBox[{"Median", "[", 
   RowBox[{"Table", "[", 
    RowBox[{
     RowBox[{"Max", "[", 
      RowBox[{"RandomVariate", "[", 
       RowBox[{"croLatBranchDist", ",", "1000"}], "]"}], "]"}], ",", 
     RowBox[{"{", "1000", "}"}]}], "]"}], "]"}]}]], "Input",
 InitializationGroup->True,
 CellChangeTimes->{
  3.8806215916806307`*^9, {3.8806216516808825`*^9, 3.8806216540158854`*^9}, 
   3.8806217391845446`*^9, {3.8806218288010607`*^9, 3.880621839047274*^9}},
 CellLabel->
  "In[320]:=",ExpressionUUID->"fc1d88fe-7a76-4aa7-b890-7b360b5b3540"],

Cell[BoxData["13.415131040921692`"], "Output",
 InitializationGroup->True,
 CellChangeTimes->{{3.880621593799595*^9, 3.880621613141596*^9}, 
   3.88062165444585*^9, {3.8806217551994734`*^9, 3.8806217577994733`*^9}, {
   3.880621809361061*^9, 3.880621840111229*^9}, {3.880622811035209*^9, 
   3.88062283650766*^9}, {3.8806252554863596`*^9, 3.880625260039959*^9}, {
   3.8806280476040845`*^9, 3.8806280493218985`*^9}, 3.8807137571761665`*^9, {
   3.880810529092207*^9, 3.8808105326552076`*^9}, {3.8808210657914023`*^9, 
   3.880821069163432*^9}, {3.880825783276079*^9, 3.8808257864734087`*^9}, {
   3.88082600446006*^9, 3.8808260066283436`*^9}, {3.880826075460997*^9, 
   3.8808260769431624`*^9}, {3.8822669593283587`*^9, 
   3.8822669676107135`*^9}, {3.882334365688198*^9, 3.882334367335435*^9}, {
   3.8823520635955753`*^9, 3.8823520715837765`*^9}, {3.882353538903207*^9, 
   3.8823535457998247`*^9}, {3.8823537409968386`*^9, 3.882353745345194*^9}, {
   3.882518122008477*^9, 3.8825181291787443`*^9}, {3.8825247081922445`*^9, 
   3.8825247107887144`*^9}, {3.8825247613198347`*^9, 3.8825247783568487`*^9}, 
   3.882810214736773*^9, 3.8828525312259884`*^9, 3.8828525801045847`*^9, 
   3.8828609292769485`*^9, 3.882871705818781*^9, {3.882896492270659*^9, 
   3.88289649423289*^9}, 3.8829634421696143`*^9, 3.882982108240926*^9, 
   3.882983465496813*^9, 3.882983885937771*^9, 3.883023516630587*^9, {
   3.8837184517226954`*^9, 3.8837184543185987`*^9}, 3.8837230189601684`*^9, 
   3.8837271564349146`*^9, 3.8838002308123407`*^9, 3.8840572717658253`*^9, 
   3.884059807943263*^9, 3.88442463809714*^9, 3.8845977887041636`*^9, 
   3.884598170615903*^9, 3.884927889577074*^9, 3.885540366018462*^9, 
   3.8862384262508287`*^9, 3.8878718464839344`*^9, 3.891679170294813*^9, 
   3.89200508344604*^9, 3.892710532177923*^9, 3.895547173038776*^9, 
   3.895548890933775*^9, 3.895560049278636*^9, 3.8955625766152773`*^9, 
   3.895575537059207*^9, 3.895649591684108*^9, 3.8956518735151005`*^9, 
   3.895656388238842*^9, 3.895656461852567*^9, 3.895910998952399*^9, 
   3.8959115318434043`*^9, 3.8962410496679335`*^9, 3.8962423014933896`*^9, 
   3.8968885797948027`*^9, 3.896890838946598*^9, 3.896891175465968*^9, 
   3.8974721608934684`*^9, 3.897473333646639*^9, 3.8977178031689763`*^9, 
   3.897984262817669*^9, 3.89917416509503*^9, 3.8991743348887186`*^9, {
   3.9010061602676044`*^9, 3.9010061829025927`*^9}, 3.9016085667639756`*^9, 
   3.901710743258934*^9, 3.9017717605884275`*^9, 3.901793829425053*^9, 
   3.9018704140591908`*^9, 3.9018717483835087`*^9, 3.901871911680993*^9, 
   3.9018804335210896`*^9, 3.901884096413138*^9, 3.9019509110754623`*^9, 
   3.9020454880248723`*^9, 3.902205458262468*^9, 3.9022935922428055`*^9, 
   3.9023870639638324`*^9, {3.902389265938452*^9, 3.902389268975711*^9}, 
   3.902389453253397*^9, 3.902389979179947*^9, 3.902477696100886*^9, 
   3.902479273492272*^9, 3.9046396176210723`*^9, 3.904640634227788*^9, 
   3.9049134399462748`*^9, 3.904915058877489*^9, 3.9049186913664494`*^9, 
   3.9070408215399237`*^9, 3.9070548407306414`*^9, 3.907125272787385*^9, 
   3.90721128049427*^9, 3.907212861757071*^9, 3.9072131199223843`*^9, 
   3.90721480867949*^9, 3.907217960226239*^9, 3.9072188186900606`*^9, 
   3.907226220789242*^9, 3.907229717023055*^9, 3.907303100776351*^9, {
   3.907315438750183*^9, 3.9073154586401486`*^9}},
 CellLabel->
  "Out[320]=",ExpressionUUID->"42e52b85-a3b7-4f75-a3e3-3a631e9ec31c"]
}, Open  ]],

Cell[CellGroupData[{

Cell[BoxData[
 RowBox[{"RandomMaxCroLatBranch", "=", 
  RowBox[{"Max", "[", 
   RowBox[{"RandomVariate", "[", 
    RowBox[{"croLatBranchDist", ",", "1000"}], "]"}], "]"}]}]], "Input",
 InitializationGroup->True,
 CellChangeTimes->{{3.880713970984911*^9, 3.8807140325841703`*^9}},
 CellLabel->
  "In[321]:=",ExpressionUUID->"f71836ac-8b56-4fd4-b448-cb90cf7913ef"],

Cell[BoxData["14.486312027978562`"], "Output",
 InitializationGroup->True,
 CellChangeTimes->{{3.8807139903779964`*^9, 3.880714033044168*^9}, {
   3.8808105290992064`*^9, 3.8808105326622095`*^9}, {3.880821065798403*^9, 
   3.880821069195439*^9}, {3.880825783284093*^9, 3.8808257865014076`*^9}, {
   3.880826004489525*^9, 3.8808260066603436`*^9}, {3.88082607549396*^9, 
   3.8808260769541674`*^9}, {3.882266959351362*^9, 3.8822669676177173`*^9}, {
   3.8823343656961956`*^9, 3.8823343673654346`*^9}, {3.882352063630578*^9, 
   3.8823520716307774`*^9}, {3.882353538944993*^9, 3.8823535458358254`*^9}, {
   3.8823537410348377`*^9, 3.882353745382049*^9}, {3.8825181220207396`*^9, 
   3.882518129189743*^9}, {3.8825247082212443`*^9, 3.882524710815714*^9}, {
   3.8825247613718376`*^9, 3.8825247783858795`*^9}, 3.882810214779502*^9, 
   3.882852531255989*^9, 3.882852580112586*^9, 3.8828609292849483`*^9, 
   3.88287170584078*^9, {3.88289649229566*^9, 3.882896494238889*^9}, 
   3.8829634421866493`*^9, 3.8829821082609262`*^9, 3.8829838859598045`*^9, 
   3.883023516636587*^9, {3.8837184517316933`*^9, 3.8837184543245983`*^9}, 
   3.8837230189821634`*^9, 3.8837271564579153`*^9, 3.883800230837344*^9, 
   3.8840572717848244`*^9, 3.8840598079767437`*^9, 3.884424638106154*^9, 
   3.8845977887361326`*^9, 3.884598170649332*^9, 3.8849278896146183`*^9, 
   3.885540366080309*^9, 3.8862384262963443`*^9, 3.8878718465138464`*^9, 
   3.891679170304139*^9, 3.8920050834515114`*^9, 3.892710532181967*^9, 
   3.8955471730568857`*^9, 3.8955488909477973`*^9, 3.8955600492914853`*^9, 
   3.895562576620223*^9, 3.8955755370722437`*^9, 3.895649591698109*^9, 
   3.895651873528031*^9, 3.895656388243842*^9, 3.8956564618677173`*^9, 
   3.895910998961694*^9, 3.895911531863365*^9, 3.8962410496770673`*^9, 
   3.8962423014982595`*^9, 3.8968885798329353`*^9, 3.8968908389798284`*^9, 
   3.8968911754799585`*^9, 3.897472160912405*^9, 3.8974733336662846`*^9, 
   3.89771780319658*^9, 3.8979842628376846`*^9, 3.8991741651092033`*^9, 
   3.899174334918697*^9, {3.901006160316642*^9, 3.90100618290656*^9}, 
   3.9016085667808466`*^9, 3.9017107432739305`*^9, 3.9017717606012716`*^9, 
   3.9017938294390607`*^9, 3.9018704140702467`*^9, 3.901871748397323*^9, 
   3.9018719116972847`*^9, 3.9018804335407643`*^9, 3.9018840964241695`*^9, 
   3.9019509110908055`*^9, 3.902045488041676*^9, 3.902205458274744*^9, 
   3.902293592254897*^9, 3.9023870639769297`*^9, {3.902389265943061*^9, 
   3.9023892689902883`*^9}, 3.9023894532584147`*^9, 3.9023899791908274`*^9, 
   3.9024776961139584`*^9, 3.902479273505618*^9, 3.90463961763211*^9, 
   3.9046406342387853`*^9, 3.904913439963378*^9, 3.904915058881489*^9, 
   3.904918691381656*^9, 3.9070408215526047`*^9, 3.907054840746996*^9, 
   3.9071252728041897`*^9, 3.9072112805079*^9, 3.90721286176829*^9, 
   3.9072131199261446`*^9, 3.907214808692028*^9, 3.907217960238406*^9, 
   3.9072188186948347`*^9, 3.907226220795591*^9, 3.907229717037074*^9, 
   3.907303100788796*^9, {3.9073154387601833`*^9, 3.9073154586452703`*^9}},
 CellLabel->
  "Out[321]=",ExpressionUUID->"2ca80476-3209-4cea-97dc-19acf80b9201"]
}, Open  ]],

Cell[CellGroupData[{

Cell[BoxData[
 RowBox[{"Mean", "[", "croLatNum", "]"}]], "Input",
 InitializationGroup->True,
 CellLabel->
  "In[322]:=",ExpressionUUID->"496218ad-5bae-49d6-a081-3f856c4fd097"],

Cell[BoxData["7.05`"], "Output",
 InitializationGroup->True,
 CellChangeTimes->{
  3.8800232461086345`*^9, 3.8800724675763073`*^9, {3.8800994534464426`*^9, 
   3.880099480146251*^9}, {3.880100729304422*^9, 3.8801007309454393`*^9}, {
   3.880100789086625*^9, 3.8801007911296234`*^9}, 3.8804307775701017`*^9, {
   3.8804354673216076`*^9, 3.8804354701495275`*^9}, {3.8804366476793737`*^9, 
   3.8804366491315575`*^9}, {3.8804369461194067`*^9, 
   3.8804369481528254`*^9}, {3.880440521800115*^9, 3.880440523650924*^9}, {
   3.8804423515709553`*^9, 3.8804423532066326`*^9}, {3.8804423874803267`*^9, 
   3.8804423891251893`*^9}, {3.880443582180541*^9, 3.880443583737007*^9}, {
   3.880444787789361*^9, 3.88044478931949*^9}, {3.880444916650858*^9, 
   3.880444918274043*^9}, {3.880444971756037*^9, 3.8804449734467587`*^9}, {
   3.8804454249840784`*^9, 3.8804454269320545`*^9}, {3.8804455835356035`*^9, 
   3.8804455986159954`*^9}, {3.8804473461239014`*^9, 3.880447348097997*^9}, {
   3.880448536866149*^9, 3.8804485384363585`*^9}, {3.880449963345481*^9, 
   3.8804499651116047`*^9}, {3.880450820830067*^9, 3.880450822524096*^9}, {
   3.8804511966948214`*^9, 3.88045119858103*^9}, {3.8804512814044933`*^9, 
   3.880451301956773*^9}, {3.8804550161696963`*^9, 3.880455018378992*^9}, {
   3.8805239700649405`*^9, 3.880523971731955*^9}, {3.880621032501819*^9, 
   3.8806210347530594`*^9}, 3.8806211634220023`*^9, 3.8806218198171005`*^9, {
   3.8806228110682087`*^9, 3.8806228365406637`*^9}, {3.880625255516391*^9, 
   3.8806252600669594`*^9}, {3.8806280476140723`*^9, 3.880628049330887*^9}, 
   3.880713757202201*^9, {3.880810529122207*^9, 3.8808105326892395`*^9}, {
   3.8808210658254037`*^9, 3.8808210692244015`*^9}, {3.880825783314081*^9, 
   3.8808257865274076`*^9}, {3.880826004518524*^9, 3.880826006691348*^9}, {
   3.880826075501969*^9, 3.8808260769621677`*^9}, {3.8822669593783627`*^9, 
   3.8822669676512527`*^9}, {3.8823343657230716`*^9, 
   3.8823343673944316`*^9}, {3.8823520636665773`*^9, 3.882352071665777*^9}, {
   3.882353538981353*^9, 3.8823535458798246`*^9}, {3.882353741210836*^9, 
   3.882353745426714*^9}, {3.882518122051496*^9, 3.8825181292227426`*^9}, {
   3.882524708249245*^9, 3.882524710848714*^9}, {3.8825247614018354`*^9, 
   3.8825247784148827`*^9}, 3.882810214821258*^9, 3.8828525312899885`*^9, 
   3.882852580138589*^9, 3.882860929305917*^9, 3.882871705849781*^9, {
   3.8828964923046584`*^9, 3.8828964942678905`*^9}, 3.882963442212615*^9, 
   3.8829821082689266`*^9, 3.8829838859688025`*^9, 3.883023516643587*^9, {
   3.8837184517506948`*^9, 3.883718454350596*^9}, 3.883723019007186*^9, 
   3.883727156466914*^9, 3.883800230856343*^9, 3.8840572717948265`*^9, 
   3.884059808028268*^9, 3.8844246381166973`*^9, 3.8845977887678857`*^9, 
   3.8845981706590757`*^9, 3.8849278896256323`*^9, 3.885540366136196*^9, 
   3.8862384263433356`*^9, 3.8878718465408773`*^9, 3.89167917030914*^9, 
   3.8920050834610834`*^9, 3.892710532192111*^9, 3.8955471730819693`*^9, 
   3.895548890964139*^9, 3.895560049302451*^9, 3.8955625766322207`*^9, 
   3.895575537087178*^9, 3.895649591709855*^9, 3.895651873549032*^9, 
   3.8956563882610135`*^9, 3.895656461882324*^9, 3.89591099898124*^9, 
   3.8959115318781967`*^9, 3.8962410497147207`*^9, 3.89624230151641*^9, 
   3.8968885798765287`*^9, 3.896890839003828*^9, 3.8968911755038333`*^9, 
   3.8974721609406843`*^9, 3.8974733336954384`*^9, 3.8977178032282753`*^9, 
   3.8979842628648477`*^9, 3.899174165135762*^9, 3.899174334946546*^9, {
   3.90100616034857*^9, 3.9010061829245663`*^9}, 3.9016085667868433`*^9, 
   3.9017107432899027`*^9, 3.9017717606164837`*^9, 3.901793829448487*^9, 
   3.901870414083246*^9, 3.90187174841055*^9, 3.9018719117117977`*^9, 
   3.901880433558771*^9, 3.901884096440592*^9, 3.9019509110965037`*^9, 
   3.9020454880585594`*^9, 3.902205458295215*^9, 3.9022935922598968`*^9, 
   3.902387063993412*^9, {3.9023892659576063`*^9, 3.9023892689953184`*^9}, 
   3.902389453268928*^9, 3.902389979207201*^9, 3.9024776961289997`*^9, 
   3.902479273517624*^9, 3.9046396176461983`*^9, 3.904640634253784*^9, 
   3.904913439979432*^9, 3.9049150589022894`*^9, 3.9049186914134693`*^9, 
   3.907040821557604*^9, 3.907054840763104*^9, 3.907125272820226*^9, 
   3.9072112805254116`*^9, 3.9072128617812157`*^9, 3.9072131199311457`*^9, 
   3.907214808706539*^9, 3.9072179602547245`*^9, 3.907218818708335*^9, 
   3.90722622079959*^9, 3.9072297170495806`*^9, 3.9073031008046556`*^9, {
   3.9073154387741833`*^9, 3.907315458668782*^9}},
 CellLabel->
  "Out[322]=",ExpressionUUID->"da0fb479-35c4-490f-be7e-84de063103a4"]
}, Open  ]]
}, Open  ]],

Cell[CellGroupData[{

Cell["Brace root lateral branching Jia et al 2018", "Subsubsection",
 InitializationGroup->True,
 CellChangeTimes->{{3.882350075269445*^9, 
  3.8823500873421535`*^9}},ExpressionUUID->"e2ea3cd2-3075-410c-9c88-\
a4412ee9418a"],

Cell[CellGroupData[{

Cell[BoxData[
 RowBox[{"braLatBranch", "=", "croLatBranch"}]], "Input",
 InitializationGroup->True,
 CellChangeTimes->{{3.877172992147292*^9, 3.877172999742741*^9}},
 CellLabel->
  "In[323]:=",ExpressionUUID->"47020a0e-7a26-4114-b4b2-0607ef3b6793"],

Cell[BoxData["5.110625462467697`"], "Output",
 InitializationGroup->True,
 CellChangeTimes->{
  3.8771730007945075`*^9, 3.8771731591297812`*^9, 3.8771753178676167`*^9, 
   3.8771760226669197`*^9, 3.877176141796049*^9, 3.877402739678237*^9, 
   3.8774035807642045`*^9, 3.877404198961479*^9, 3.877411475800824*^9, 
   3.8774122468005657`*^9, 3.8774129698097267`*^9, 3.8774272840883837`*^9, 
   3.877431164575882*^9, 3.8774502353086805`*^9, 3.8774927080840425`*^9, 
   3.8775061971713395`*^9, 3.8775125639626303`*^9, 3.8775171819245615`*^9, 
   3.877565811359796*^9, 3.877754880413165*^9, 3.87777557038181*^9, 
   3.8777950879431343`*^9, 3.87779787253707*^9, 3.8778546370325346`*^9, 
   3.877855153539275*^9, 3.877858915528502*^9, 3.8778591659912305`*^9, 
   3.877861047183529*^9, 3.877861131759899*^9, 3.8778620488042636`*^9, 
   3.8778638491768017`*^9, 3.877865153167882*^9, 3.8778652265555434`*^9, 
   3.877868069492958*^9, {3.8778686024167633`*^9, 3.8778686150186195`*^9}, 
   3.8778710361059275`*^9, 3.877907928117154*^9, 3.877935192381976*^9, 
   3.877944031902665*^9, 3.877945358439951*^9, 3.877953949012018*^9, 
   3.877956420640025*^9, 3.8779569564814973`*^9, 3.8779572244056516`*^9, 
   3.87862295986725*^9, 3.878631668932228*^9, 3.878634767206104*^9, 
   3.8787051384156036`*^9, 3.878716571726304*^9, 3.8787166908514223`*^9, 
   3.878720177342483*^9, 3.8789618993587523`*^9, 3.8789619350728827`*^9, 
   3.8791432874438543`*^9, 3.87922430609416*^9, 3.8792447482160416`*^9, 
   3.879244781701329*^9, 3.8794983419344845`*^9, 3.8795047452522197`*^9, 
   3.8795063285442686`*^9, 3.8795082198552656`*^9, 3.8795100049637003`*^9, 
   3.8795109341189256`*^9, 3.879512440901882*^9, 3.8795136749540024`*^9, 
   3.8795154149804225`*^9, 3.87951660635141*^9, 3.8795180851538687`*^9, 
   3.879518124639736*^9, 3.879522655258725*^9, 3.879829990889433*^9, 
   3.879830056032745*^9, 3.8798301024164147`*^9, 3.879830139618473*^9, 
   3.879830235015702*^9, 3.8798341319753013`*^9, 3.879834177418086*^9, 
   3.8798429505839157`*^9, 3.879843004166069*^9, 3.8798498248332367`*^9, 
   3.8798505046572247`*^9, 3.8799157593878775`*^9, 3.879916749189331*^9, {
   3.8799194994085774`*^9, 3.879919525879526*^9}, 3.8799564417911377`*^9, {
   3.879961870347446*^9, 3.87996187362523*^9}, {3.8800126849233227`*^9, 
   3.8800127195513277`*^9}, {3.8800172888674917`*^9, 3.880017290702072*^9}, 
   3.880072467604313*^9, {3.8800994535005026`*^9, 3.880099480154256*^9}, {
   3.8801007293154097`*^9, 3.880100730954477*^9}, {3.8801007891265955`*^9, 
   3.880100791165626*^9}, 3.88043077760312*^9, {3.880435467355606*^9, 
   3.8804354701845264`*^9}, {3.880436647708371*^9, 3.880436649162557*^9}, {
   3.8804369461274066`*^9, 3.8804369481608243`*^9}, {3.8804405218261156`*^9, 
   3.8804405236789637`*^9}, {3.8804423516009574`*^9, 3.880442353231632*^9}, {
   3.880442387524354*^9, 3.880442389133189*^9}, {3.8804435822245407`*^9, 
   3.8804435837650223`*^9}, {3.8804447878183527`*^9, 
   3.8804447893544917`*^9}, {3.880444916710859*^9, 3.8804449183060427`*^9}, {
   3.880444971782037*^9, 3.880444973477758*^9}, {3.8804454250200768`*^9, 
   3.880445426943021*^9}, {3.8804455835676036`*^9, 3.8804455986489973`*^9}, {
   3.8804473461329007`*^9, 3.8804473481289997`*^9}, {3.8804485368991385`*^9, 
   3.8804485384463587`*^9}, {3.880449963378481*^9, 3.880449965146603*^9}, {
   3.8804508208650665`*^9, 3.880450822562096*^9}, {3.8804511967238207`*^9, 
   3.880451198612034*^9}, {3.880451281420492*^9, 3.8804513019917727`*^9}, {
   3.880455016179701*^9, 3.8804550184149923`*^9}, {3.8805239700999055`*^9, 
   3.880523971741955*^9}, {3.8806210325398216`*^9, 3.8806210347900524`*^9}, 
   3.8806211634290023`*^9, 3.8806218208180637`*^9, {3.8806228111022096`*^9, 
   3.8806228365486593`*^9}, {3.880625255524392*^9, 3.88062526009096*^9}, {
   3.880628047642073*^9, 3.8806280493549185`*^9}, 3.880713757207199*^9, {
   3.8808105291292424`*^9, 3.880810532694209*^9}, {3.8808210658564024`*^9, 
   3.8808210692564325`*^9}, {3.8808257833430843`*^9, 
   3.8808257865364075`*^9}, {3.880826004546524*^9, 3.8808260067243447`*^9}, {
   3.8808260755079594`*^9, 3.8808260769701676`*^9}, {3.882266959405348*^9, 
   3.88226696765866*^9}, {3.88233436574818*^9, 3.8823343674283986`*^9}, {
   3.8823520637015758`*^9, 3.882352071705777*^9}, {3.882353539029598*^9, 
   3.882353545916828*^9}, {3.8823537412529707`*^9, 3.882353745464217*^9}, {
   3.882518122081332*^9, 3.8825181292587433`*^9}, {3.8825247082742453`*^9, 
   3.882524710881715*^9}, {3.882524761431837*^9, 3.882524778425847*^9}, 
   3.882810214865261*^9, 3.882852531321989*^9, 3.882852580146587*^9, 
   3.882860929327914*^9, 3.8828717058718157`*^9, {3.8828964923296595`*^9, 
   3.8828964942748914`*^9}, 3.8829634422196145`*^9, 3.8829821082919254`*^9, 
   3.8829838859898114`*^9, 3.8830235166625886`*^9, {3.88371845177073*^9, 
   3.88371845435763*^9}, 3.883723019030167*^9, 3.8837271564889164`*^9, 
   3.8838002308773413`*^9, 3.8840572718138247`*^9, 3.8840598080407734`*^9, 
   3.88442463812679*^9, 3.8845977888003254`*^9, 3.884598170694062*^9, 
   3.8849278896660137`*^9, 3.886238426390975*^9, 3.8878718465520196`*^9, 
   3.8916791703201513`*^9, 3.8920050834743757`*^9, 3.892710532196111*^9, 
   3.8955471731077337`*^9, 3.8955488909802804`*^9, 3.8955600493064847`*^9, 
   3.895562576637498*^9, 3.895575537099172*^9, 3.895649591712851*^9, 
   3.8956518735570316`*^9, 3.8956563882782717`*^9, 3.895656461899246*^9, 
   3.895910998987238*^9, 3.8959115318987293`*^9, 3.896241049750654*^9, 
   3.8962423015213995`*^9, 3.8968885799196124`*^9, 3.8968908390308857`*^9, 
   3.8968911755279016`*^9, 3.8974721609477916`*^9, 3.897473333723876*^9, 
   3.8977178032607555`*^9, 3.8979842628937397`*^9, 3.8991741651572576`*^9, 
   3.899174334972275*^9, {3.901006160367073*^9, 3.901006182944851*^9}, 
   3.901608566801957*^9, 3.9017107433061514`*^9, 3.901771760631484*^9, 
   3.901793829459492*^9, 3.9018704140882463`*^9, 3.901871748423643*^9, 
   3.901871911728158*^9, 3.901880433574778*^9, 3.901884096456561*^9, 
   3.901950911100482*^9, 3.9020454880750637`*^9, 3.9022054583126707`*^9, 
   3.902293592272354*^9, 3.9023870640088716`*^9, {3.9023892659626665`*^9, 
   3.902389269009447*^9}, 3.9023894532738857`*^9, 3.9023899792235093`*^9, 
   3.902477696143118*^9, 3.902479273524619*^9, 3.9046396176631966`*^9, 
   3.9046406342577906`*^9, 3.904913439985276*^9, 3.9049150589082427`*^9, 
   3.90491869143058*^9, 3.9070408215727787`*^9, 3.907054840778469*^9, 
   3.907125272837493*^9, 3.907211280540408*^9, 3.907212861798348*^9, 
   3.9072131199431105`*^9, 3.907214808712575*^9, 3.907217960266473*^9, 
   3.907218818720334*^9, 3.907226220804593*^9, 3.907229717065111*^9, 
   3.907303100820726*^9, {3.9073154387894106`*^9, 3.907315458690342*^9}},
 CellLabel->
  "Out[323]=",ExpressionUUID->"918daed8-2ce9-4e19-8b10-21918d051f8a"]
}, Open  ]],

Cell[CellGroupData[{

Cell[BoxData[
 RowBox[{"medBraLatBranch", "=", "medCroLatBranch"}]], "Input",
 InitializationGroup->True,
 CellChangeTimes->{{3.8829640737357507`*^9, 3.8829640836415677`*^9}},
 CellLabel->
  "In[324]:=",ExpressionUUID->"1cc8f445-6711-4908-99a9-aed0617998a9"],

Cell[BoxData["7.087287395063489`"], "Output",
 InitializationGroup->True,
 CellChangeTimes->{
  3.8829640844784603`*^9, 3.882982108299926*^9, 3.8829838860008173`*^9, 
   3.883023516669587*^9, {3.883718451781732*^9, 3.8837184543835983`*^9}, 
   3.883723019057178*^9, 3.883727156500914*^9, 3.8838002308853416`*^9, 
   3.884057271830825*^9, 3.884059808072609*^9, 3.8844246381361046`*^9, 
   3.8845977888345804`*^9, 3.884598170730114*^9, 3.8849278897019567`*^9, 
   3.8862384264359694`*^9, 3.887871846580143*^9, 3.89167917033115*^9, 
   3.8920050834783754`*^9, 3.8927105322074537`*^9, 3.895547173130743*^9, 
   3.8955488909973373`*^9, 3.895560049319175*^9, 3.8955625766490293`*^9, 
   3.895575537114146*^9, 3.8956495917158213`*^9, 3.895651873569093*^9, 
   3.895656388284237*^9, 3.8956564619210253`*^9, 3.895910999009533*^9, 
   3.8959115319159307`*^9, 3.8962410497837553`*^9, 3.8962423015254035`*^9, 
   3.8968885799578447`*^9, 3.8968908390565147`*^9, 3.896891175554057*^9, 
   3.897472160972308*^9, 3.897473333754138*^9, 3.8977178032921925`*^9, 
   3.8979842629190655`*^9, 3.8991741651797714`*^9, 3.899174334998623*^9, {
   3.9010061603720727`*^9, 3.9010061829508467`*^9}, 3.9016085668074837`*^9, 
   3.9017107433233757`*^9, 3.901771760644827*^9, 3.9017938294730635`*^9, 
   3.9018704140997887`*^9, 3.9018717484313293`*^9, 3.9018719117432494`*^9, 
   3.901880433591812*^9, 3.9018840964718018`*^9, 3.9019509111045*^9, 
   3.9020454880914288`*^9, 3.9022054583296366`*^9, 3.9022935922849503`*^9, 
   3.9023870640256743`*^9, {3.9023892659762754`*^9, 3.902389269026147*^9}, 
   3.9023894532857533`*^9, 3.902389979238874*^9, 3.9024776961485825`*^9, 
   3.902479273535619*^9, 3.904639617680668*^9, 3.904640634270299*^9, 
   3.9049134399907045`*^9, 3.904915058913007*^9, 3.904918691440673*^9, 
   3.907040821586154*^9, 3.9070548407950554`*^9, 3.907125272853491*^9, 
   3.9072112805514083`*^9, 3.9072128618149652`*^9, 3.907213119948541*^9, 
   3.9072148087240653`*^9, 3.9072179602725058`*^9, 3.9072188187257357`*^9, 
   3.9072262208115935`*^9, 3.9072297170717115`*^9, 3.907303100836273*^9, {
   3.907315438804428*^9, 3.9073154586963396`*^9}},
 CellLabel->
  "Out[324]=",ExpressionUUID->"1a6f9ef5-2a71-47aa-8784-b4b04cae5078"]
}, Open  ]],

Cell[CellGroupData[{

Cell[BoxData[
 RowBox[{"maxBraLatBranch", "=", "maxCroLatBranch"}]], "Input",
 InitializationGroup->True,
 CellChangeTimes->{{3.8806225795100756`*^9, 3.880622606213126*^9}},
 CellLabel->
  "In[325]:=",ExpressionUUID->"dcd23ad4-78ae-4817-9cc5-6a720f29c6d9"],

Cell[BoxData["13.415131040921692`"], "Output",
 InitializationGroup->True,
 CellChangeTimes->{
  3.8806226075134616`*^9, {3.880622811134209*^9, 3.8806228365546646`*^9}, {
   3.8806252555563903`*^9, 3.88062526009896*^9}, {3.880628047668104*^9, 
   3.8806280493628864`*^9}, 3.8807137572352*^9, {3.8808105291532345`*^9, 
   3.8808105327252436`*^9}, {3.880821065864402*^9, 3.8808210692854047`*^9}, {
   3.8808257833504205`*^9, 3.880825786561408*^9}, {3.880826004577525*^9, 
   3.8808260067653427`*^9}, {3.88082607553596*^9, 3.8808260769781666`*^9}, {
   3.88226695941433*^9, 3.8822669676646643`*^9}, {3.882334365754919*^9, 
   3.8823343674604344`*^9}, {3.882352063745607*^9, 3.882352071747777*^9}, {
   3.882353539064601*^9, 3.882353545959856*^9}, {3.882353741292492*^9, 
   3.882353745510543*^9}, {3.88251812211065*^9, 3.8825181292687426`*^9}, {
   3.882524708286244*^9, 3.8825247108927145`*^9}, {3.8825247614638395`*^9, 
   3.88252477845288*^9}, 3.8828102149064655`*^9, 3.8828525313459883`*^9, 
   3.8828525801706214`*^9, 3.8828609293359137`*^9, 3.8828717058807807`*^9, {
   3.882896492338659*^9, 3.882896494299892*^9}, 3.8829634422326155`*^9, 
   3.882982108323927*^9, 3.8829838860218086`*^9, 3.883023516684623*^9, {
   3.883718451800725*^9, 3.883718454390596*^9}, 3.8837230190791707`*^9, 
   3.8837271565219164`*^9, 3.8838002308913417`*^9, 3.8840572718398247`*^9, 
   3.88405980808256*^9, 3.8844246381466355`*^9, 3.8845977888675833`*^9, 
   3.884598170739853*^9, 3.8849278897390566`*^9, 3.8862384264845*^9, 
   3.8878718466092157`*^9, 3.8916791703351507`*^9, 3.8920050834813757`*^9, 
   3.892710532211458*^9, 3.89554717315406*^9, 3.8955488910132527`*^9, 
   3.895560049323204*^9, 3.895562576662029*^9, 3.895575537130292*^9, 
   3.8956495917354183`*^9, 3.8956518735740924`*^9, 3.895656388289237*^9, 
   3.8956564619250245`*^9, 3.895910999027112*^9, 3.895911531932897*^9, 
   3.8962410498187823`*^9, 3.896242301530405*^9, 3.8968885800093803`*^9, 
   3.8968908390827994`*^9, 3.896891175580595*^9, 3.89747216100355*^9, 
   3.8974733337824564`*^9, 3.897717803320895*^9, 3.897984262948188*^9, 
   3.8991741652042303`*^9, 3.8991743350259476`*^9, {3.9010061603770804`*^9, 
   3.9010061829552593`*^9}, 3.9016085668255997`*^9, 3.9017107433393784`*^9, 
   3.901771760649794*^9, 3.901793829485651*^9, 3.9018704141052675`*^9, 
   3.90187174844403*^9, 3.901871911757279*^9, 3.901880433606777*^9, 
   3.901884096476803*^9, 3.9019509111190577`*^9, 3.9020454881084437`*^9, 
   3.9022054583331475`*^9, 3.9022935922973213`*^9, 3.902387064043746*^9, {
   3.902389265991893*^9, 3.9023892690402584`*^9}, 3.902389453290758*^9, 
   3.902389979256173*^9, 3.9024776961601353`*^9, 3.9024792735502567`*^9, 
   3.9046396176982126`*^9, 3.9046406342752995`*^9, 3.90491344000921*^9, 
   3.904915058931472*^9, 3.904918691453394*^9, 3.9070408215981207`*^9, 
   3.907054840811863*^9, 3.907125272870708*^9, 3.907211280568899*^9, 
   3.9072128618300858`*^9, 3.907213119959547*^9, 3.9072148087362075`*^9, 
   3.9072179602860956`*^9, 3.9072188187377367`*^9, 3.907226220816593*^9, 
   3.9072297170837374`*^9, 3.9073031008545203`*^9, {3.907315438815395*^9, 
   3.907315458718522*^9}},
 CellLabel->
  "Out[325]=",ExpressionUUID->"c63fac9e-7ad3-443e-9a09-5310f94bbf20"]
}, Open  ]],

Cell[CellGroupData[{

Cell[BoxData[
 RowBox[{"RandomMaxBraLatBranch", "=", "RandomMaxCroLatBranch"}]], "Input",
 InitializationGroup->True,
 CellChangeTimes->{{3.8807140479357157`*^9, 3.880714053528715*^9}},
 CellLabel->
  "In[326]:=",ExpressionUUID->"67099890-8e85-44c0-a503-70a0d4f53118"],

Cell[BoxData["14.486312027978562`"], "Output",
 InitializationGroup->True,
 CellChangeTimes->{
  3.880714054695716*^9, {3.880810529161207*^9, 3.8808105327532415`*^9}, {
   3.880821065889402*^9, 3.8808210693174067`*^9}, {3.88082578337908*^9, 
   3.880825786568407*^9}, {3.8808260045875244`*^9, 3.8808260068003435`*^9}, {
   3.880826075560991*^9, 3.8808260769851627`*^9}, {3.8822669594393625`*^9, 
   3.8822669676940556`*^9}, {3.882334365778942*^9, 3.882334367489399*^9}, {
   3.882352063778576*^9, 3.8823520717837768`*^9}, {3.8823535390996*^9, 
   3.882353545995865*^9}, {3.882353741329855*^9, 3.8823537455486965`*^9}, {
   3.8825181221432524`*^9, 3.882518129305743*^9}, {3.882524708316244*^9, 
   3.882524710921713*^9}, {3.88252476148985*^9, 3.882524778481886*^9}, 
   3.8828102149432554`*^9, 3.882852531371989*^9, 3.8828525801785865`*^9, 
   3.882860929356914*^9, 3.8828717059007807`*^9, {3.8828964923646584`*^9, 
   3.88289649430589*^9}, 3.8829634422446146`*^9, 3.882982108330926*^9, 
   3.8829838860318003`*^9, 3.883023516700619*^9, {3.883718451807729*^9, 
   3.883718454417597*^9}, 3.883723019108159*^9, 3.883727156531914*^9, 
   3.8838002309113407`*^9, 3.884057271859829*^9, 3.8840598081160593`*^9, 
   3.884424638155942*^9, 3.8845977888782635`*^9, 3.8845981707758408`*^9, 
   3.884927889748054*^9, 3.886238426529534*^9, 3.8878718466369896`*^9, 
   3.891679170338205*^9, 3.892005083490386*^9, 3.8927105322212434`*^9, 
   3.8955471731762843`*^9, 3.895548891026166*^9, 3.895560049335247*^9, 
   3.895562576665759*^9, 3.895575537136292*^9, 3.895649591738417*^9, 
   3.8956518735870934`*^9, 3.8956563883070073`*^9, 3.8956564619280252`*^9, 
   3.895910999034156*^9, 3.895911531949961*^9, 3.8962410498253975`*^9, 
   3.896242301549404*^9, 3.896888580032361*^9, 3.8968908391096334`*^9, 
   3.8968911756076*^9, 3.897472161052745*^9, 3.8974733338140364`*^9, 
   3.8977178033516397`*^9, 3.8979842629707537`*^9, 3.8991741652302833`*^9, 
   3.8991743350535774`*^9, {3.9010061603975058`*^9, 3.9010061829733067`*^9}, 
   3.9016085668329678`*^9, 3.9017107433561583`*^9, 3.9017717606611023`*^9, 
   3.901793829492653*^9, 3.9018704141192617`*^9, 3.901871748457056*^9, 
   3.901871911773336*^9, 3.9018804336240873`*^9, 3.901884096487824*^9, 
   3.9019509111326056`*^9, 3.9020454881204443`*^9, 3.902205458337182*^9, 
   3.90229359231244*^9, 3.9023870640532193`*^9, {3.902389266006442*^9, 
   3.9023892690557747`*^9}, 3.9023894533023987`*^9, 3.9023899792702737`*^9, 
   3.902477696165249*^9, 3.902479273565239*^9, 3.904639617713176*^9, 
   3.9046406342873*^9, 3.9049134400302095`*^9, 3.904915058951414*^9, 
   3.9049186914595556`*^9, 3.9070408216136026`*^9, 3.907054840821763*^9, 
   3.9071252728879695`*^9, 3.907211280584387*^9, 3.907212861867443*^9, 
   3.9072131199723854`*^9, 3.9072148087411737`*^9, 3.9072179602980967`*^9, 
   3.907218818742903*^9, 3.9072262208201013`*^9, 3.907229717096733*^9, 
   3.9073031008704176`*^9, {3.907315438834047*^9, 3.907315458724592*^9}},
 CellLabel->
  "Out[326]=",ExpressionUUID->"f549905b-b018-4249-9132-7a2026fbb94b"]
}, Open  ]]
}, Closed]]
}, Closed]],

Cell[CellGroupData[{

Cell["Brace whorl distance", "Subsection",
 InitializationGroup->True,
 CellChangeTimes->{{3.8958966381423492`*^9, 
  3.895896642287547*^9}},ExpressionUUID->"90c997af-339e-41b5-a448-\
4260e6654581"],

Cell[BoxData[
 RowBox[{
  RowBox[{"SetDirectory", "[", 
   RowBox[{"NotebookDirectory", "[", "]"}], "]"}], ";"}]], "Input",
 InitializationGroup->True,
 CellChangeTimes->{{3.8958989905793495`*^9, 3.8958989988576593`*^9}, {
   3.895899325217045*^9, 3.8958993419371448`*^9}, 3.9073135656331644`*^9, 
   3.9073136233037095`*^9},
 CellLabel->
  "In[327]:=",ExpressionUUID->"980858dc-dd7d-4e0d-8274-5ed0862d0803"],

Cell[BoxData[
 RowBox[{
  RowBox[{
   RowBox[{"bwdDist", "=", 
    RowBox[{
     RowBox[{"Import", "[", 
      RowBox[{
      "\"\<SupplementaryData_Liu_et_al_2021.xlsx\>\"", ",", " ", 
       "\"\<xlsx\>\""}], " ", "]"}], "[", 
     RowBox[{"[", 
      RowBox[{"1", ",", 
       RowBox[{"3", ";;", "12"}], ",", " ", 
       RowBox[{"2", ";;", "13"}]}], "]"}], "]"}]}], " ", ";"}], 
  RowBox[{"(*", 
   RowBox[{
   "To", " ", "select", " ", "row", " ", "83", " ", "to", " ", "92", " ", 
    "and", " ", "column", " ", "2", " ", "to", " ", "13", " ", "of", " ", 
    "the", " ", "excel", " ", "file"}], "*)"}]}]], "Input",
 InitializationGroup->True,
 CellChangeTimes->{{3.8958988143340654`*^9, 3.895898818625125*^9}, {
   3.8958990118252525`*^9, 3.895899015808407*^9}, {3.8958990899689755`*^9, 
   3.895899171433454*^9}, {3.8958992055137577`*^9, 3.895899292533612*^9}, {
   3.895899349324261*^9, 3.8958994722497597`*^9}, 3.9010067429537077`*^9, {
   3.9010069241630735`*^9, 3.901006982674079*^9}, {3.901007097541026*^9, 
   3.901007140753699*^9}, {3.9073134756017714`*^9, 3.907313535495072*^9}, 
   3.907313620455692*^9},
 CellLabel->
  "In[328]:=",ExpressionUUID->"9ac650ba-4ad4-4067-9626-4a8944e05c4e"],

Cell[BoxData[
 RowBox[{
  RowBox[{"bwd", "=", 
   RowBox[{"DeleteCases", "[", 
    RowBox[{
     RowBox[{"bwdDist", "//", "Flatten"}], ",", "\"\<\>\""}], "]"}]}], 
  ";"}]], "Input",
 InitializationGroup->True,
 CellChangeTimes->{{3.8958995353923774`*^9, 3.8958995353933783`*^9}, {
   3.8958995736835613`*^9, 3.895899575463851*^9}, {3.8958996107069683`*^9, 
   3.8958996174686155`*^9}, {3.895899714747891*^9, 3.8958997324686003`*^9}, {
   3.8958997717662363`*^9, 3.8958998016024823`*^9}, 3.8958998689061728`*^9, {
   3.8959006861718817`*^9, 3.8959007084548836`*^9}, {3.8959007975327363`*^9, 
   3.8959008126728587`*^9}, 3.8959009458716345`*^9, {3.9010062906983633`*^9, 
   3.901006310369477*^9}, 3.901006621553917*^9, 3.901007149135948*^9},
 CellLabel->
  "In[329]:=",ExpressionUUID->"9b4b8564-c959-4496-b410-c789fc9b0d66"],

Cell[BoxData[
 RowBox[{
  RowBox[{
   RowBox[{"bwdClean", "=", 
    RowBox[{
     RowBox[{"Select", "[", 
      RowBox[{"bwd", ",", 
       RowBox[{
        RowBox[{
         RowBox[{"NumberQ", "[", "#", "]"}], "&&", " ", 
         RowBox[{"#", ">", "0"}]}], " ", "&"}]}], "]"}], "/", "10"}]}], ";"}], 
  RowBox[{"(*", 
   RowBox[{
   "Select", " ", "non", " ", "emptDivide", " ", "by", " ", "10", " ", "to", 
    " ", "convert", " ", "to", " ", "cm"}], "*)"}]}]], "Input",
 InitializationGroup->True,
 CellChangeTimes->{
  3.8959009513147*^9, {3.8959013099882326`*^9, 3.8959013105179*^9}, {
   3.9010061037525187`*^9, 3.9010061239512196`*^9}, {3.901006203896328*^9, 
   3.9010062043592587`*^9}, {3.901006313663669*^9, 3.901006342517967*^9}, {
   3.901006382132883*^9, 3.9010063929340944`*^9}, {3.9010064675189743`*^9, 
   3.901006478684551*^9}},
 CellLabel->
  "In[330]:=",ExpressionUUID->"65fd3191-0e54-4af7-806d-42b52f2b32fc"],

Cell[BoxData[
 RowBox[{
  RowBox[{"bwdClean", "=", 
   RowBox[{
    RowBox[{"Select", "[", 
     RowBox[{"bwd", ",", 
      RowBox[{
       RowBox[{"NumberQ", "[", "#", "]"}], "&"}]}], "]"}], "/", "10"}]}], 
  ";"}]], "Input",
 InitializationGroup->True,
 CellChangeTimes->{
  3.9010065167338796`*^9, {3.9010065477215652`*^9, 3.9010065538193493`*^9}, {
   3.90100705840467*^9, 3.901007061229792*^9}, {3.9010078993239303`*^9, 
   3.9010079015976553`*^9}},
 CellLabel->
  "In[331]:=",ExpressionUUID->"4b3571b1-e075-4eab-b84a-09affcadd4f7"],

Cell[CellGroupData[{

Cell[BoxData[
 RowBox[{"bwdMed", "=", 
  RowBox[{"Median", "[", "bwdClean", "]"}]}]], "Input",
 InitializationGroup->True,
 CellChangeTimes->{{3.8959013369740815`*^9, 3.89590135659649*^9}},
 CellLabel->
  "In[332]:=",ExpressionUUID->"b1b95e9c-8bc5-4cc7-989a-76204f45130f"],

Cell[BoxData["2.625617694399444`"], "Output",
 InitializationGroup->True,
 CellChangeTimes->{{3.8959013464068346`*^9, 3.8959013604632235`*^9}, 
   3.89590150428365*^9, 3.895911532152986*^9, 3.8962410521290464`*^9, 
   3.896242302016559*^9, 3.8968885808214087`*^9, 3.8968908395240355`*^9, 
   3.8968911760078306`*^9, 3.897472162030696*^9, 3.8974733342036867`*^9, 
   3.89771780420776*^9, 3.8979842637388525`*^9, 3.8991741660975676`*^9, 
   3.8991743355524273`*^9, {3.9010061606398973`*^9, 3.901006183471857*^9}, 
   3.901006445003666*^9, 3.901608567294593*^9, 3.9017107438317366`*^9, 
   3.9017717611285815`*^9, 3.90179382977573*^9, 3.9018704143948336`*^9, 
   3.901871748732303*^9, 3.901871912035787*^9, 3.90188043412782*^9, 
   3.9018840969408216`*^9, 3.9019509116485996`*^9, 3.9020454885830135`*^9, 
   3.902205458814378*^9, 3.902293592768057*^9, 3.9023870642983866`*^9, {
   3.9023892662718525`*^9, 3.902389269207487*^9}, 3.902389453575224*^9, 
   3.9023899795479217`*^9, 3.9024776966574364`*^9, 3.902479273833249*^9, 
   3.9046396180003066`*^9, 3.904640634580137*^9, 3.904913440500023*^9, 
   3.9049150592090173`*^9, 3.904918691724373*^9, 3.9070408219053164`*^9, 
   3.907054841021799*^9, 3.9071252734417267`*^9, 3.9072112810702047`*^9, 
   3.9072128621047134`*^9, 3.9072131202315807`*^9, 3.90721480900589*^9, 
   3.907217960551714*^9, 3.907218819023453*^9, 3.9072262212861805`*^9, 
   3.9072297173684115`*^9, 3.9073031013978367`*^9, {3.9073136118834114`*^9, 
   3.9073136275307603`*^9}, {3.9073154388764396`*^9, 3.907315458804776*^9}},
 CellLabel->
  "Out[332]=",ExpressionUUID->"bef6be57-4323-46f6-a733-2e9dcd61959c"]
}, Open  ]],

Cell[CellGroupData[{

Cell[BoxData[
 RowBox[{"bwdRandom", "=", 
  RowBox[{"RandomChoice", "[", "bwdClean", "]"}]}]], "Input",
 InitializationGroup->True,
 CellChangeTimes->{{3.89590299574389*^9, 3.89590301307837*^9}},
 CellLabel->
  "In[333]:=",ExpressionUUID->"02facfb2-85c1-41bb-abdf-98ad56517627"],

Cell[BoxData["2.93824798831014`"], "Output",
 InitializationGroup->True,
 CellChangeTimes->{{3.89590301411202*^9, 3.8959030186310334`*^9}, 
   3.8959115321649513`*^9, 3.8962410521564198`*^9, 3.8962423020345592`*^9, 
   3.896888580838406*^9, 3.896890839539035*^9, 3.89689117602184*^9, 
   3.8974721620580597`*^9, 3.897473334221004*^9, 3.897717804229641*^9, 
   3.897984263752942*^9, 3.8991741661183834`*^9, 3.8991743355726795`*^9, {
   3.9010061606804724`*^9, 3.9010061834933624`*^9}, 3.9010064517331285`*^9, 
   3.9016085673016796`*^9, 3.9017107438487387`*^9, 3.9017717611416287`*^9, 
   3.9017938297877293`*^9, 3.9018704144048367`*^9, 3.9018717487463226`*^9, 
   3.9018719120488014`*^9, 3.9018804341458216`*^9, 3.9018840969513288`*^9, 
   3.901950911663597*^9, 3.902045488601016*^9, 3.9022054588293877`*^9, 
   3.902293592780024*^9, 3.9023870643113875`*^9, {3.9023892662864*^9, 
   3.9023892692231307`*^9}, 3.902389453590807*^9, 3.90238997955844*^9, 
   3.9024776966709447`*^9, 3.9024792738442492`*^9, 3.904639618012308*^9, 
   3.904640634598134*^9, 3.9049134405147257`*^9, 3.9049150592280183`*^9, 
   3.9049186917405396`*^9, 3.907040821916317*^9, 3.907054841035798*^9, 
   3.9071252734577227`*^9, 3.907211281083203*^9, 3.9072128621157103`*^9, 
   3.907213120243581*^9, 3.9072148090178947`*^9, 3.907217960564677*^9, 
   3.9072188190344553`*^9, 3.90722622129018*^9, 3.9072297173854103`*^9, 
   3.9073031014123564`*^9, {3.9073136150189676`*^9, 3.907313627542766*^9}, {
   3.907315438890439*^9, 3.9073154588287745`*^9}},
 CellLabel->
  "Out[333]=",ExpressionUUID->"7e123983-4440-40c9-bfc9-1e611e2147b0"]
}, Open  ]],

Cell[BoxData[
 RowBox[{
  RowBox[{"bwdMan", "=", 
   RowBox[{
    RowBox[{
     RowBox[{"Import", "[", 
      RowBox[{
      "\"\<SupplementaryData_Liu_et_al_2021.xlsx\>\"", ",", " ", 
       "\"\<xlsx\>\""}], " ", "]"}], "[", 
     RowBox[{"[", 
      RowBox[{"2", ",", 
       RowBox[{"3", ";;", "82"}], ",", "3"}], "]"}], "]"}], "/", "10"}]}], 
  ";"}]], "Input",
 InitializationGroup->True,
 CellChangeTimes->{{3.895903486303748*^9, 3.895903492516533*^9}, {
   3.8959035615671744`*^9, 3.8959035853625298`*^9}, 3.9073136916007853`*^9, {
   3.9073149760329704`*^9, 3.9073150048971972`*^9}},
 CellLabel->
  "In[334]:=",ExpressionUUID->"d9f816ad-c2a5-47f6-8302-eff81a473dc6"],

Cell[CellGroupData[{

Cell[BoxData[
 RowBox[{"bwdManRandom", "=", 
  RowBox[{"RandomChoice", "[", "bwdMan", "]"}]}]], "Input",
 InitializationGroup->True,
 CellChangeTimes->{{3.895903570335946*^9, 3.895903621297176*^9}, {
   3.895910624940981*^9, 3.8959106319440055`*^9}, 3.907313698204629*^9},
 CellLabel->
  "In[335]:=",ExpressionUUID->"286fc46a-45af-41ed-a431-c2af3fb09054"],

Cell[BoxData["2.15752352414518`"], "Output",
 CellChangeTimes->{
  3.9073136988191414`*^9, {3.907315008741638*^9, 3.9073150180989523`*^9}, {
   3.9073154389124746`*^9, 3.9073154588577785`*^9}},
 CellLabel->
  "Out[335]=",ExpressionUUID->"c03af0f4-f0c0-4081-8ecb-6a8e49adbc13"]
}, Open  ]]
}, Closed]]
}, Open  ]],

Cell[CellGroupData[{

Cell["Root modules", "Section",
 InitializationGroup->True,
 CellChangeTimes->{{3.8762112235641336`*^9, 
  3.876211228972182*^9}},ExpressionUUID->"edb860c7-0b82-450d-b6b4-\
fbe838ece789"],

Cell[CellGroupData[{

Cell["Primary Root ", "Subsubsection",
 InitializationGroup->True,
 CellChangeTimes->{{3.8758763038103495`*^9, 3.875876307127259*^9}, {
   3.8767354223459935`*^9, 3.8767354235203342`*^9}, 
   3.9017951339455695`*^9},ExpressionUUID->"be831f1b-51f0-4261-b9e5-\
898a87649440"],

Cell[BoxData[
 RowBox[{"\[IndentingNewLine]", 
  RowBox[{
   RowBox[{"primRoot", "[", 
    RowBox[{
    "A_", ",", "B_", ",", "initPoint_", ",", "tf_", ",", "iter_", ",", 
     "maxIter_", ",", "k_", ",", "primLen_", ",", "SLprim_"}], "]"}], ":=", 
   RowBox[{"Module", "[", 
    RowBox[{
     RowBox[{"{", "}"}], ",", "\[IndentingNewLine]", "\[IndentingNewLine]", 
     RowBox[{
      RowBox[{"growth", "=", 
       RowBox[{"(", 
        RowBox[{"k", "*", 
         RowBox[{"(", 
          RowBox[{"1.", "-", 
           RowBox[{"Exp", "[", 
            RowBox[{
             RowBox[{"-", "r"}], "*", 
             RowBox[{"(", "tf", ")"}], "*", 
             RowBox[{
              RowBox[{"(", 
               RowBox[{"iter", "/", "maxIter"}], ")"}], "/", "k"}]}], "]"}]}],
           ")"}]}], ")"}]}], ";", " ", 
      RowBox[{"(*", 
       RowBox[{
       "growth", " ", "defines", " ", "the", " ", "length", " ", "of", " ", 
        "primary", " ", "root", " ", "at", " ", "an", " ", "iteration"}], 
       "*)"}], "\[IndentingNewLine]", "\[IndentingNewLine]", 
      RowBox[{"{", 
       RowBox[{
        RowBox[{
         RowBox[{"initPoint", "[", 
          RowBox[{"[", "1", "]"}], "]"}], "+", 
         RowBox[{
          RowBox[{"(", 
           RowBox[{"iter", "/", "maxIter"}], ")"}], "*", "growth", "*", 
          "primLen", "*", "SLprim", "*", 
          RowBox[{"Cos", "[", 
           RowBox[{
            RowBox[{"(", "A", ")"}], " ", "Degree"}], "]"}], "*", 
          RowBox[{"Cos", "[", 
           RowBox[{
            RowBox[{"(", "B", ")"}], " ", "Degree"}], "]"}]}]}], ",", " ", 
        RowBox[{
         RowBox[{"initPoint", "[", 
          RowBox[{"[", "2", "]"}], "]"}], " ", "+", 
         RowBox[{
          RowBox[{"(", 
           RowBox[{"iter", "/", "maxIter"}], ")"}], "*", "growth", "*", 
          "primLen", "*", "SLprim", "*", 
          RowBox[{"Cos", "[", 
           RowBox[{
            RowBox[{"(", "B", ")"}], " ", "Degree"}], "]"}], "*", 
          RowBox[{"Sin", "[", 
           RowBox[{
            RowBox[{"(", "A", ")"}], " ", "Degree"}], "]"}]}]}], ",", 
        RowBox[{
         RowBox[{"initPoint", "[", 
          RowBox[{"[", "3", "]"}], "]"}], "+", 
         RowBox[{
          RowBox[{"(", 
           RowBox[{"iter", "/", "maxIter"}], ")"}], "*", "growth", "*", 
          "primLen", "*", "SLprim", "*", 
          RowBox[{"-", 
           RowBox[{"Sin", "[", 
            RowBox[{
             RowBox[{"(", "B", ")"}], " ", "Degree"}], "]"}]}]}]}]}], 
       "}"}]}]}], " ", 
    RowBox[{"(*", 
     RowBox[{
      RowBox[{
      "Defining", " ", "the", " ", "rule", " ", "for", " ", "a", " ", "point",
        " ", "P_i", " ", "such", " ", "that", " ", "P_i"}], " ", "=", " ", 
      RowBox[{"{", 
       RowBox[{"xi", ",", " ", "yi", ",", " ", "zi"}], "}"}]}], " ", "*)"}], 
    "\[IndentingNewLine]", "]"}]}]}]], "Input",
 InitializationGroup->True,
 CellChangeTimes->{{3.875871120487895*^9, 3.875871135425047*^9}, {
   3.8763892123782215`*^9, 3.876389223559285*^9}, {3.8763912373583183`*^9, 
   3.87639124014386*^9}, {3.8763912902889442`*^9, 3.8763912970862474`*^9}, {
   3.876393986619442*^9, 3.876393990154575*^9}, {3.87645544646989*^9, 
   3.876455454958955*^9}, {3.876457095006175*^9, 3.876457097512935*^9}, {
   3.87673543056256*^9, 3.876735478898119*^9}, {3.8770830665421925`*^9, 
   3.8770830683837957`*^9}, {3.8771629813127155`*^9, 
   3.8771629817176304`*^9}, {3.8771630334087768`*^9, 3.877163068616315*^9}, {
   3.877163613431409*^9, 3.877163618757886*^9}, {3.8771636659865527`*^9, 
   3.8771636728171577`*^9}, {3.8771676267220163`*^9, 
   3.8771676276418777`*^9}, {3.877171308148978*^9, 3.8771713122871704`*^9}, 
   3.877939522275527*^9, {3.87924478194133*^9, 3.8792447828363295`*^9}, {
   3.884426428079466*^9, 3.8844265834187565`*^9}, 3.884432292265238*^9, {
   3.8955559528147607`*^9, 3.8955559731514606`*^9}, {3.895556134177359*^9, 
   3.8955561836932244`*^9}, 3.8959187048310504`*^9, 3.8959190567046113`*^9, 
   3.8968907648667507`*^9},
 CellLabel->
  "In[165]:=",ExpressionUUID->"6a21e0fc-ad09-4519-90ff-9693fc51ecba"],

Cell[BoxData[""], "Input",
 InitializationGroup->True,
 CellChangeTimes->{{3.8844321429193497`*^9, 3.8844321433396025`*^9}, 
   3.884432215316361*^9, 3.8844322454980345`*^9},
 CellLabel->
  "In[166]:=",ExpressionUUID->"2a30105d-45ae-4a8c-9b6e-c50fe5777287"],

Cell["\<\
------------------------------------------------------------------------------\
------------------------------------------------------------------------------\
----------------------\
\>", "Text",
 InitializationGroup->True,
 CellChangeTimes->{{3.884432200060931*^9, 
  3.8844322075246754`*^9}},ExpressionUUID->"d33fc356-344c-4864-bf13-\
ea41a80a0c43"],

Cell[BoxData[""], "Input",
 InitializationGroup->True,
 CellChangeTimes->{3.884432213111527*^9, 3.8844322482855754`*^9},
 CellLabel->
  "In[167]:=",ExpressionUUID->"b32487de-504a-4ebc-95a9-d89b88c76c33"],

Cell[BoxData[""], "Input",
 InitializationGroup->True,
 CellChangeTimes->{{3.884432151509718*^9, 3.8844321518594503`*^9}, {
  3.8844322674042015`*^9, 3.8844322688392696`*^9}},
 CellLabel->
  "In[168]:=",ExpressionUUID->"b19f39e8-86e2-4e18-a3c8-e4479f296052"],

Cell[BoxData[
 RowBox[{
  RowBox[{"primRoots", "[", 
   RowBox[{
   "A_", ",", "B_", ",", "initPoint_", ",", "maxIter_", ",", "tf_", ",", "k_",
     ",", "quantitySL_"}], "]"}], ":=", 
  RowBox[{"Module", "[", 
   RowBox[{
    RowBox[{"{", "i", "}"}], ",", "\[IndentingNewLine]", 
    "\[IndentingNewLine]", 
    RowBox[{
     RowBox[{"bending", "=", 
      RowBox[{
       RowBox[{"Random", "[", 
        RowBox[{"Real", ",", 
         RowBox[{"{", 
          RowBox[{"0.2", ",", "0.5"}], "}"}]}], "]"}], "*", "maxIter"}]}], 
     ";", "\[IndentingNewLine]", " ", 
     RowBox[{"(*", 
      RowBox[{
      "This", " ", "decides", " ", "the", " ", "proportion", " ", "of", " ", 
       "the", " ", "length", " ", "when", " ", "the", " ", "root", " ", 
       "becomes", " ", "vertical"}], " ", "*)"}], "\[IndentingNewLine]", 
     "\[IndentingNewLine]", 
     RowBox[{"axialA", "=", 
      RowBox[{"Min", "[", 
       RowBox[{
        RowBox[{"0.25", "*", "maxIter"}], ",", "90."}], "]"}]}], ";", 
     "\[IndentingNewLine]", 
     RowBox[{"axialB", "=", 
      RowBox[{"Min", "[", 
       RowBox[{
        RowBox[{"0.25", "*", "maxIter"}], ",", "90."}], "]"}]}], ";", 
     "\[IndentingNewLine]", 
     RowBox[{"(*", 
      RowBox[{
      "Add", " ", "randomness", " ", "to", " ", "axial", " ", "angles", " ", 
       "A", " ", "and", " ", "B"}], "*)"}], "\[IndentingNewLine]", 
     "\[IndentingNewLine]", 
     RowBox[{"allPrimRoot", "=", 
      RowBox[{"{", 
       RowBox[{"{", 
        RowBox[{"0", ",", "initPoint"}], "}"}], "}"}]}], ";", 
     "\[IndentingNewLine]", 
     RowBox[{"(*", 
      RowBox[{
      "Setting", " ", "the", " ", "initial", " ", "point", " ", "which", " ", 
       "is", " ", "an", " ", "input", " ", "of", " ", "this", " ", "module"}],
       "*)"}], "\[IndentingNewLine]", "\[IndentingNewLine]", 
     RowBox[{"(*", 
      RowBox[{"This", " ", "loop", " ", "applies", " ", "primRoot", " ", 
       RowBox[{"(", 
        RowBox[{"from", " ", "above"}], ")"}], " ", "from", " ", "1", " ", 
       "to", " ", "maxIter", " ", "and", " ", "generate", " ", "one", " ", 
       "primary", " ", "root", " ", "strand"}], "*)"}], "\[IndentingNewLine]", 
     RowBox[{"For", "[", 
      RowBox[{
       RowBox[{"i", "=", "1."}], ",", 
       RowBox[{"i", "\[LessEqual]", 
        RowBox[{"maxIter", "+", "1."}]}], ",", 
       RowBox[{"i", "++"}], ",", "\[IndentingNewLine]", 
       RowBox[{"allPrimRoot", "=", 
        RowBox[{"Append", "[", 
         RowBox[{"allPrimRoot", ",", 
          RowBox[{"{", 
           RowBox[{"i", ",", 
            RowBox[{"primRoot", "[", 
             RowBox[{
              RowBox[{"A", "+", 
               RowBox[{"Random", "[", 
                RowBox[{"Integer", ",", 
                 RowBox[{"{", 
                  RowBox[{
                   RowBox[{"-", "axialA"}], ",", "axialA"}], "}"}]}], "]"}]}],
               ",", " ", 
              RowBox[{"B", "+", 
               RowBox[{"Random", "[", 
                RowBox[{"Integer", ",", 
                 RowBox[{"{", 
                  RowBox[{
                   RowBox[{"-", "axialB"}], ",", "axialB"}], "}"}]}], "]"}]}],
               ",", 
              RowBox[{"allPrimRoot", "[", 
               RowBox[{"[", 
                RowBox[{"i", ",", "2"}], "]"}], "]"}], ",", "tf", ",", 
              RowBox[{
               RowBox[{"(", 
                RowBox[{"i", "/", "maxIter"}], ")"}], "*", "tf"}], ",", 
              "maxIter", ",", "k", ",", " ", 
              RowBox[{"RandomVariate", "[", "primLenDist", "]"}], ",", 
              RowBox[{"Piecewise", "[", 
               RowBox[{"{", 
                RowBox[{
                 RowBox[{"{", 
                  RowBox[{
                   RowBox[{"1.", "+", 
                    RowBox[{
                    RowBox[{"slopePrimary", "[", 
                    RowBox[{"[", "1", "]"}], "]"}], "*", "quantitySL"}]}], 
                   ",", 
                   RowBox[{
                    RowBox[{"0.", "\[LessEqual]", " ", "quantitySL"}], " ", "&&",
                     " ", 
                    RowBox[{"quantitySL", "\[LessEqual]", "1.25"}]}]}], "}"}],
                  ",", 
                 RowBox[{"{", 
                  RowBox[{
                   RowBox[{"1.25", "+", 
                    RowBox[{"(", 
                    RowBox[{
                    RowBox[{"slopePrimary", "[", 
                    RowBox[{"[", "2", "]"}], "]"}], "*", 
                    RowBox[{"(", 
                    RowBox[{"quantitySL", "-", "1.25"}], ")"}]}], ")"}]}], 
                   ",", 
                   RowBox[{
                    RowBox[{"1.25", "<", "quantitySL"}], "&&", " ", 
                    RowBox[{"quantitySL", "\[LessEqual]", "10."}]}]}], 
                  "}"}]}], "}"}], "]"}]}], "]"}]}], "}"}]}], "]"}]}]}], " ", 
      "\[IndentingNewLine]", "\[IndentingNewLine]", "]"}], ";", 
     "\[IndentingNewLine]", 
     RowBox[{"Return", "[", "allPrimRoot", "]"}]}]}], "\[IndentingNewLine]", 
   "]"}]}]], "Input",
 InitializationGroup->True,
 CellChangeTimes->{{3.9016094874463243`*^9, 3.90160949401838*^9}, {
  3.9016095909403896`*^9, 3.901609591791542*^9}, {3.901613401244746*^9, 
  3.9016134082825623`*^9}},
 CellLabel->
  "In[169]:=",ExpressionUUID->"cd7b0a38-18d4-49bc-b0fc-e14695563971"],

Cell[BoxData[""], "Input",
 InitializationGroup->True,
 CellChangeTimes->{{3.901613822999809*^9, 3.9016138247397594`*^9}},
 CellLabel->
  "In[170]:=",ExpressionUUID->"0e445d02-3452-4caf-aee6-c8b5d21f0974"],

Cell["\<\
------------------------------------------------------------------------------\
------------------------------------------------------------------------------\
----------------------\
\>", "Text",
 InitializationGroup->True,
 CellChangeTimes->{
  3.8844322633600607`*^9},ExpressionUUID->"f5b2dfc7-34b4-4ab6-aac9-\
278b7fa3744d"],

Cell[BoxData[""], "Input",
 InitializationGroup->True,
 CellChangeTimes->{{3.8844322655705905`*^9, 3.884432270651271*^9}},
 CellLabel->
  "In[171]:=",ExpressionUUID->"fcd93708-3d4f-4ca6-8584-b335dcccf0e2"],

Cell[BoxData[
 RowBox[{
  RowBox[{
   RowBox[{"primLatRoot", "[", 
    RowBox[{
    "A_", ",", "B_", ",", "branchpoint_", ",", "stopbranch_", ",", "tf_", ",",
      "iter_", ",", "maxIter_", ",", "k_", ",", "growthThreshold_", ",", 
     "quantitySL_"}], "]"}], ":=", 
   RowBox[{"Module", "[", 
    RowBox[{
     RowBox[{"{", 
      RowBox[{
      "latAng", ",", "lateralBranch", ",", "growth", ",", "j", ",", 
       "grownogrow", ",", "rlat"}], "}"}], ",", "\[IndentingNewLine]", 
     "\[IndentingNewLine]", 
     RowBox[{
      RowBox[{"latAng", "=", "180."}], ";", " ", "\[IndentingNewLine]", 
      RowBox[{"(*", 
       RowBox[{
       "This", " ", "is", " ", "the", " ", "range", " ", "of", " ", "values", 
        " ", "to", " ", "obtain", " ", "radial", " ", "angle"}], "*)"}], 
      "\[IndentingNewLine]", 
      RowBox[{"latAxialA", "=", "45"}], ";", "\[IndentingNewLine]", 
      RowBox[{"latAxialB", "=", "45"}], ";", "\[IndentingNewLine]", 
      RowBox[{"lateralBranch", "=", 
       RowBox[{"Random", "[", 
        RowBox[{"Real", ",", 
         RowBox[{"{", 
          RowBox[{"0", ",", "RandomMaxPrimLatBranch"}], "}"}]}], "]"}]}], ";",
       "\[IndentingNewLine]", 
      RowBox[{"(*", 
       RowBox[{
       "This", " ", "generate", " ", "a", " ", "random", " ", "number", " ", 
        "for", " ", "the", " ", "number", " ", "of", " ", "lateral", " ", 
        "root", " ", "branches", " ", "per", " ", "cm", " ", "of", " ", 
        "primary", " ", "root"}], "*)"}], "\[IndentingNewLine]", 
      "\[IndentingNewLine]", 
      RowBox[{"(*", 
       RowBox[{
        RowBox[{
        "The", " ", "if", " ", "condition", " ", "decides", " ", "if", " ", 
         "it", " ", "will", " ", "branch", " ", "or", " ", 
         RowBox[{"not", ".", " ", "When"}], " ", "the", " ", "generated", " ",
          "random", " ", "value", " ", 
         RowBox[{"(", "lateralBranch", ")"}], " ", "is", " ", "greater", " ", 
         "than", " ", "the", " ", "product", " ", "of", " ", "the", " ", 
         "median", " ", "of", " ", "lateral", " ", "rool", " ", "branching", 
         " ", 
         RowBox[{"(", "medPrimLatBranch", ")"}], " ", "and", " ", 
         "stopbranch", " ", 
         RowBox[{"(", 
          RowBox[{
          "is", " ", "a", " ", "piecewise", " ", "function", " ", "that", " ",
            "is", " ", "dependent", " ", "on", " ", "quantitySL"}], ")"}], "  ",
          "then", " ", "it", " ", "will", " ", "not", " ", "branch"}], ",", 
        " ", 
        RowBox[{"otherwise", " ", "it", " ", "will", " ", "branch"}]}], 
       "*)"}], "\[IndentingNewLine]", 
      RowBox[{"If", "[", 
       RowBox[{
        RowBox[{"lateralBranch", "\[GreaterEqual]", "   ", 
         RowBox[{"medPrimLatBranch", "*", "stopbranch"}]}], ",", 
        "\[IndentingNewLine]", "\[IndentingNewLine]", 
        RowBox[{"Return", "[", 
         RowBox[{"{", 
          RowBox[{"{", 
           RowBox[{
            RowBox[{"branchpoint", "[", 
             RowBox[{"[", "1", "]"}], "]"}], ",", 
            RowBox[{"branchpoint", "[", 
             RowBox[{"[", "2", "]"}], "]"}], ",", 
            RowBox[{"branchpoint", "[", 
             RowBox[{"[", "3", "]"}], "]"}]}], "}"}], "}"}], "]"}], ",", 
        "\[IndentingNewLine]", "\[IndentingNewLine]", 
        RowBox[{
         RowBox[{"rlat", "=", 
          RowBox[{"6.4", "*", 
           RowBox[{"Exp", "[", 
            RowBox[{
             RowBox[{"-", "0.8"}], "*", "tf", "*", 
             RowBox[{"(", 
              RowBox[{"iter", "/", "maxIter"}], ")"}]}], "]"}]}]}], ";", " ", 
         "\[IndentingNewLine]", 
         RowBox[{"(*", 
          RowBox[{
          "rlat", " ", "is", " ", "the", " ", "initial", " ", "growth", " ", 
           "rate", " ", "for", " ", "lateral", " ", "root", " ", "branching", 
           " ", "which", " ", "depends", " ", "on", " ", "iter"}], "*)"}], 
         "\[IndentingNewLine]", "\[IndentingNewLine]", 
         RowBox[{"growth", "=", 
          RowBox[{"(", 
           RowBox[{"k", "*", 
            RowBox[{"(", 
             RowBox[{"1.", "-", 
              RowBox[{"Exp", "[", 
               RowBox[{
                RowBox[{"-", "rlat"}], "*", 
                RowBox[{"(", "tf", ")"}], "*", 
                RowBox[{
                 RowBox[{"(", 
                  RowBox[{"iter", "/", "maxIter"}], ")"}], "/", "k"}]}], 
               "]"}]}], ")"}]}], ")"}]}], ";", " ", "\[IndentingNewLine]", 
         RowBox[{"(*", 
          RowBox[{
          "same", " ", "growth", " ", "as", " ", "above", " ", "but", " ", 
           "now", " ", "using", " ", "rlat", " ", "rather", " ", "than", " ", 
           "r"}], "*)"}], "\[IndentingNewLine]", "\[IndentingNewLine]", 
         RowBox[{"(*", 
          RowBox[{"Defining", " ", "lateral", " ", "root"}], "*)"}], 
         "\[IndentingNewLine]", 
         RowBox[{"lateralRoot", "=", 
          RowBox[{"{", 
           RowBox[{
            RowBox[{"{", 
             RowBox[{
              RowBox[{"branchpoint", "[", 
               RowBox[{"[", "1", "]"}], "]"}], ",", 
              RowBox[{"branchpoint", "[", 
               RowBox[{"[", "2", "]"}], "]"}], ",", 
              RowBox[{"branchpoint", "[", 
               RowBox[{"[", "3", "]"}], "]"}]}], "}"}], ",", 
            RowBox[{"{", 
             RowBox[{
              RowBox[{
               RowBox[{"branchpoint", "[", 
                RowBox[{"[", "1", "]"}], "]"}], "+", 
               RowBox[{"latLen", "*", "growth", "*", 
                RowBox[{"Cos", "[", 
                 RowBox[{
                  RowBox[{"(", 
                   RowBox[{"A", "+", 
                    RowBox[{"Random", "[", 
                    RowBox[{"Real", ",", 
                    RowBox[{"{", 
                    RowBox[{
                    RowBox[{"-", "latAng"}], ",", "latAng"}], "}"}]}], 
                    "]"}]}], ")"}], "Degree"}], "]"}], "*", 
                RowBox[{"Cos", "[", 
                 RowBox[{
                  RowBox[{"(", 
                   RowBox[{"B", "+", 
                    RowBox[{"Random", "[", 
                    RowBox[{"Real", ",", 
                    RowBox[{"{", 
                    RowBox[{
                    RowBox[{"-", "latAng"}], ",", "latAng"}], "}"}]}], 
                    "]"}]}], ")"}], " ", "Degree"}], "]"}]}]}], ",", 
              RowBox[{
               RowBox[{"branchpoint", "[", 
                RowBox[{"[", "2", "]"}], "]"}], " ", "+", 
               RowBox[{"latLen", "*", "growth", "*", 
                RowBox[{"Cos", "[", 
                 RowBox[{
                  RowBox[{"(", 
                   RowBox[{"B", "+", 
                    RowBox[{"Random", "[", 
                    RowBox[{"Real", ",", 
                    RowBox[{"{", 
                    RowBox[{
                    RowBox[{"-", "latAng"}], ",", "latAng"}], "}"}]}], 
                    "]"}]}], ")"}], "Degree"}], "]"}], "*", 
                RowBox[{"Sin", "[", 
                 RowBox[{
                  RowBox[{"(", 
                   RowBox[{"A", "+", 
                    RowBox[{"Random", "[", 
                    RowBox[{"Real", ",", 
                    RowBox[{"{", 
                    RowBox[{
                    RowBox[{"-", "latAng"}], ",", "latAng"}], "}"}]}], 
                    "]"}]}], ")"}], "Degree"}], "]"}]}]}], ",", 
              RowBox[{
               RowBox[{"branchpoint", "[", 
                RowBox[{"[", "3", "]"}], "]"}], "+", 
               RowBox[{"latLen", "*", "growth", "*", 
                RowBox[{"-", 
                 RowBox[{"Sin", "[", 
                  RowBox[{
                   RowBox[{"(", 
                    RowBox[{"B", "+", 
                    RowBox[{"Random", "[", 
                    RowBox[{"Real", ",", 
                    RowBox[{"{", 
                    RowBox[{
                    RowBox[{"-", "latAng"}], ",", "latAng"}], "}"}]}], 
                    "]"}]}], ")"}], "Degree"}], "]"}]}]}]}]}], "}"}]}], 
           "}"}]}], ";", "\[IndentingNewLine]", "\[IndentingNewLine]", 
         RowBox[{"(*", 
          RowBox[{
          "Describing", " ", "the", " ", "growth", " ", "of", " ", "lateral", 
           " ", "root"}], "*)"}], "\[IndentingNewLine]", 
         RowBox[{"For", "[", 
          RowBox[{
           RowBox[{"j", "=", 
            RowBox[{"iter", "+", "1."}]}], ",", 
           RowBox[{"j", "\[LessEqual]", "maxIter"}], ",", 
           RowBox[{"j", "++"}], ",", "\[IndentingNewLine]", 
           "\[IndentingNewLine]", 
           RowBox[{
            RowBox[{"grownogrow", "=", 
             RowBox[{"Random", "[", "]"}]}], ";", "\[IndentingNewLine]", 
            RowBox[{"(*", 
             RowBox[{
             "grownogrow", " ", "generates", " ", "random", " ", "value", " ",
               "from", " ", "0", " ", "to", " ", "1"}], "*)"}], 
            "\[IndentingNewLine]", "\[IndentingNewLine]", 
            RowBox[{"(*", 
             RowBox[{
             "This", " ", "tells", " ", "if", " ", "the", " ", "lateral", " ",
               "root", " ", "continues", " ", "to", " ", "grow", " ", "or", 
              " ", "not"}], "*)"}], "\[IndentingNewLine]", 
            RowBox[{"If", "[", 
             RowBox[{
              RowBox[{"grownogrow", "<", "growthThreshold"}], ",", 
              "\[IndentingNewLine]", 
              RowBox[{"j", "=", 
               RowBox[{"maxIter", "+", "1."}]}], ",", "\[IndentingNewLine]", 
              "\[IndentingNewLine]", 
              RowBox[{"lateralRoot", "=", 
               RowBox[{"Append", "[", 
                RowBox[{"lateralRoot", ",", " ", 
                 RowBox[{"primRoot", "[", 
                  RowBox[{
                   RowBox[{"A", "+", 
                    RowBox[{"Random", "[", 
                    RowBox[{"Integer", ",", 
                    RowBox[{"{", 
                    RowBox[{
                    RowBox[{"-", "latAxialA"}], ",", "latAxialA"}], "}"}]}], 
                    "]"}]}], ",", " ", 
                   RowBox[{"B", "+", 
                    RowBox[{"Random", "[", 
                    RowBox[{"Integer", ",", 
                    RowBox[{"{", 
                    RowBox[{
                    RowBox[{"-", "latAxialB"}], ",", "latAxialB"}], "}"}]}], 
                    "]"}]}], ",", 
                   RowBox[{"lateralRoot", "[", 
                    RowBox[{"[", 
                    RowBox[{"-", "1"}], "]"}], "]"}], ",", "tf", ",", "j", 
                   ",", "maxIter", ",", "k", ",", 
                   RowBox[{"RandomVariate", "[", "primLenDist", "]"}], ",", 
                   RowBox[{"Piecewise", "[", 
                    RowBox[{"{", 
                    RowBox[{
                    RowBox[{"{", 
                    RowBox[{
                    RowBox[{"1.", "+", 
                    RowBox[{
                    RowBox[{"slopePrimary", "[", 
                    RowBox[{"[", "1", "]"}], "]"}], "*", "quantitySL"}]}], 
                    ",", 
                    RowBox[{
                    RowBox[{"0.", "\[LessEqual]", " ", "quantitySL"}], " ", "&&",
                     " ", 
                    RowBox[{"quantitySL", "\[LessEqual]", "1.25"}]}]}], "}"}],
                     ",", 
                    RowBox[{"{", 
                    RowBox[{
                    RowBox[{"1.25", "+", 
                    RowBox[{"(", 
                    RowBox[{
                    RowBox[{"slopePrimary", "[", 
                    RowBox[{"[", "2", "]"}], "]"}], "*", 
                    RowBox[{"(", 
                    RowBox[{"quantitySL", "-", "1.25"}], ")"}]}], ")"}]}], 
                    ",", 
                    RowBox[{
                    RowBox[{"1.25", "<", "quantitySL"}], "&&", " ", 
                    RowBox[{"quantitySL", "\[LessEqual]", "10."}]}]}], 
                    "}"}]}], "}"}], "]"}]}], "]"}]}], "]"}]}]}], 
             "\[IndentingNewLine]", "]"}]}]}], "\[IndentingNewLine]", "]"}], 
         ";", "\[IndentingNewLine]", "\[IndentingNewLine]", 
         RowBox[{"Return", "[", "lateralRoot", "]"}]}]}], 
       "\[IndentingNewLine]", "]"}], ";"}]}], "\[IndentingNewLine]", "]"}]}], 
  ";"}]], "Input",
 InitializationGroup->True,
 CellChangeTimes->{{3.8759012466003895`*^9, 3.87590125074432*^9}, {
   3.875902438938217*^9, 3.875902442015896*^9}, {3.87590368288441*^9, 
   3.8759036876155043`*^9}, {3.875932671004075*^9, 3.8759326717112665`*^9}, 
   3.8763695678833623`*^9, {3.8767355537478123`*^9, 3.8767355851697865`*^9}, {
   3.8770838145816092`*^9, 3.8770838429130507`*^9}, {3.8771706199294257`*^9, 
   3.877170632393918*^9}, {3.8779395739681883`*^9, 3.8779396029133387`*^9}, 
   3.8786231936998353`*^9, {3.8795038223020053`*^9, 3.8795038414172993`*^9}, {
   3.879503980413305*^9, 3.8795040127609677`*^9}, {3.879508010862707*^9, 
   3.879508108499605*^9}, {3.882810148628188*^9, 3.882810185122164*^9}, {
   3.882852556902244*^9, 3.8828525595570574`*^9}, {3.882853401278348*^9, 
   3.8828534058350945`*^9}, 3.8828536731947355`*^9, {3.8828608047959633`*^9, 
   3.882860851680045*^9}, {3.8828608942822104`*^9, 3.8828609002233944`*^9}, {
   3.8828610403960934`*^9, 3.882861046982998*^9}, {3.8828613500033307`*^9, 
   3.8828613570431414`*^9}, {3.8828626795369806`*^9, 
   3.8828626817923937`*^9}, {3.8828628758652*^9, 3.8828628850199327`*^9}, {
   3.8828718273730345`*^9, 3.8828718475423713`*^9}, {3.882964737244491*^9, 
   3.8829647779697247`*^9}, 3.883023377816208*^9, 3.8837133254605308`*^9, {
   3.8844289180026045`*^9, 3.8844290615179305`*^9}, {3.884430387849504*^9, 
   3.8844304301738706`*^9}, {3.884431944720441*^9, 3.88443196456351*^9}, {
   3.8844320451429005`*^9, 3.884432067820777*^9}, {3.884432459828388*^9, 
   3.884432698015775*^9}, {3.884434209709304*^9, 3.8844342247491107`*^9}, {
   3.8844343923311567`*^9, 3.8844344062165656`*^9}, 3.884434475165497*^9, {
   3.884434901582229*^9, 3.884435068155136*^9}, {3.884435103432323*^9, 
   3.8844352369649487`*^9}, {3.8844353835229907`*^9, 3.8844353883712273`*^9}, 
   3.8844361541367674`*^9, {3.8955643506824026`*^9, 3.8955643727757483`*^9}, {
   3.895564403910183*^9, 3.8955644289168406`*^9}, 3.8959187271762495`*^9, 
   3.8959190668959937`*^9, {3.901615702021782*^9, 3.9016157028756256`*^9}, {
   3.90161630785579*^9, 3.901616311932472*^9}, {3.9017116656094117`*^9, 
   3.9017116663584166`*^9}, {3.901714444245389*^9, 3.901714446488018*^9}, {
   3.9018892261218596`*^9, 3.901889256030999*^9}, {3.9018893888206725`*^9, 
   3.9018894044083157`*^9}, {3.9018898123739076`*^9, 
   3.9018898125958967`*^9}, {3.901891091544546*^9, 3.9018911446062*^9}, {
   3.901891193844234*^9, 3.9018911952197275`*^9}, {3.901891389927151*^9, 
   3.901891399275754*^9}, {3.901950972797611*^9, 3.9019509742955894`*^9}, 
   3.9019510244582877`*^9, {3.901955252889828*^9, 3.901955259764527*^9}, {
   3.90195547664688*^9, 3.9019554808393307`*^9}, {3.901955555486269*^9, 
   3.9019555564237237`*^9}, {3.9019574219337482`*^9, 3.901957427043619*^9}, {
   3.9019577343193216`*^9, 3.901957735904649*^9}, {3.9019577816284423`*^9, 
   3.9019577841932592`*^9}, {3.901957847369023*^9, 3.9019578733427563`*^9}, {
   3.901957921427866*^9, 3.901957928001731*^9}, {3.9019629829697447`*^9, 
   3.9019629898073397`*^9}},
 CellLabel->
  "In[172]:=",ExpressionUUID->"a6bdbc8e-9aee-4f63-b6bb-674c72360400"],

Cell[BoxData["\[IndentingNewLine]"], "Input",
 InitializationGroup->True,
 CellChangeTimes->{{3.884432311017891*^9, 3.8844323154647646`*^9}},
 CellLabel->
  "In[173]:=",ExpressionUUID->"93a299d5-6a99-4fa1-80d6-f2eadf0c8203"],

Cell["\<\
------------------------------------------------------------------------------\
------------------------------------------------------------------------------\
----------------------\
\>", "Text",
 InitializationGroup->True,
 CellChangeTimes->{{3.884432200060931*^9, 
  3.8844322075246754`*^9}},ExpressionUUID->"f9d6d927-1ac6-4043-8b55-\
68b45f54b78b"],

Cell[BoxData["\[IndentingNewLine]"], "Input",
 InitializationGroup->True,
 CellChangeTimes->{3.884432341780155*^9},
 CellLabel->
  "In[174]:=",ExpressionUUID->"ca737ab7-6c7b-4114-ab2d-5683e772d6cc"],

Cell[BoxData[
 RowBox[{
  RowBox[{"(*", 
   RowBox[{
   "This", " ", "connects", " ", "the", " ", "lateral", " ", "root", " ", 
    "to", " ", "the", " ", "primary", " ", "root"}], "*)"}], 
  "\[IndentingNewLine]", 
  RowBox[{
   RowBox[{"primLatRoots", "[", 
    RowBox[{
    "stopbranch_", ",", "primroots_", ",", "tf_", ",", "maxIter_", ",", "k_", 
     ",", "growthThreshold_", ",", "quantitySL_"}], "]"}], ":=", 
   RowBox[{"Module", "[", 
    RowBox[{
     RowBox[{"{", "growth", "}"}], ",", "\[IndentingNewLine]", 
     RowBox[{
      RowBox[{"allLat", "=", 
       RowBox[{"{", "}"}]}], ";", "\[IndentingNewLine]", 
      "\[IndentingNewLine]", 
      RowBox[{"For", "[", 
       RowBox[{
        RowBox[{"i", "=", "0."}], ",", " ", 
        RowBox[{"i", "\[LessEqual]", " ", 
         RowBox[{"Length", "[", "primPoint", "]"}]}], ",", 
        RowBox[{"i", "++"}], ",", "\[IndentingNewLine]", 
        RowBox[{"If", "[", 
         RowBox[{
          RowBox[{
           RowBox[{"i", "\[GreaterEqual]", 
            RowBox[{
             RowBox[{"RandomReal", "[", 
              RowBox[{"{", 
               RowBox[{"0.05", ",", "0.1"}], "}"}], "]"}], "*", 
             RowBox[{"Length", "[", "primPoint", "]"}]}]}], " ", "&&", " ", 
           RowBox[{"i", "\[LessEqual]", 
            RowBox[{
             RowBox[{"RandomReal", "[", 
              RowBox[{"{", 
               RowBox[{"0.90", ",", "0.95"}], "}"}], "]"}], "*", 
             RowBox[{"Length", "[", "primPoint", "]"}]}]}]}], ",", 
          "\[IndentingNewLine]", 
          RowBox[{"allLat", "=", 
           RowBox[{"Append", "[", 
            RowBox[{"allLat", ",", 
             RowBox[{"primLatRoot", "[", 
              RowBox[{
               RowBox[{"Random", "[", 
                RowBox[{"Integer", ",", 
                 RowBox[{"{", 
                  RowBox[{"200.", ",", "340."}], "}"}]}], "]"}], ",", " ", 
               RowBox[{"Random", "[", 
                RowBox[{"Integer", ",", " ", 
                 RowBox[{"{", 
                  RowBox[{"20.", ",", "160."}], "}"}]}], "]"}], ",", 
               RowBox[{"primPoint", "[", 
                RowBox[{"[", "i", "]"}], "]"}], ",", "stopbranch", ",", "tf", 
               ",", "i", ",", 
               RowBox[{"Length", "[", "primPoint", "]"}], ",", "k", ",", 
               "growthThreshold", ",", "quantitySL"}], "]"}]}], "]"}]}]}], 
         "\[IndentingNewLine]", "]"}]}], "]"}], ";", "\[IndentingNewLine]", 
      RowBox[{"Return", "[", "allLat", "]"}]}]}], "\[IndentingNewLine]", 
    "]"}]}]}]], "Input",
 InitializationGroup->True,
 CellChangeTimes->{{3.8763866584104967`*^9, 3.8763866687074947`*^9}, {
   3.876388708845186*^9, 3.876388710849122*^9}, {3.8767355923431025`*^9, 
   3.876735638829033*^9}, {3.877083865429484*^9, 3.8770838718203297`*^9}, {
   3.877170656417102*^9, 3.877170666975498*^9}, {3.8777766414039607`*^9, 
   3.8777766732530565`*^9}, {3.8778002475808487`*^9, 
   3.8778002496639366`*^9}, {3.8778547361929197`*^9, 3.877854737086686*^9}, 
   3.877938430443127*^9, {3.8779396143247304`*^9, 3.8779396228121853`*^9}, {
   3.8787166014614124`*^9, 3.878716613846613*^9}, {3.878981919013606*^9, 
   3.878981960757462*^9}, {3.8791431211150274`*^9, 3.8791431730016994`*^9}, {
   3.879501613220818*^9, 3.8795016183725414`*^9}, {3.8829647830842237`*^9, 
   3.882964789006507*^9}, {3.884435392073768*^9, 3.884435395734421*^9}, {
   3.8844363406116605`*^9, 3.8844364049938836`*^9}, {3.895564033325391*^9, 
   3.8955640656877832`*^9}, {3.895564097154746*^9, 3.895564136339409*^9}, {
   3.895564343092658*^9, 3.8955643664734993`*^9}, {3.89558749709447*^9, 
   3.8955874975584216`*^9}, {3.8955884080426035`*^9, 3.8955884290401497`*^9}, 
   3.895918730878583*^9, 3.8959190705286365`*^9, {3.9049138384255047`*^9, 
   3.9049138531530523`*^9}},
 CellLabel->
  "In[175]:=",ExpressionUUID->"6b341d48-3d82-48ed-8d1b-560f4546380a"],

Cell[BoxData[""], "Input",
 InitializationGroup->True,
 CellChangeTimes->{{3.884432361650177*^9, 3.884432363777263*^9}},
 CellLabel->
  "In[176]:=",ExpressionUUID->"fb1c41c5-e90d-4c23-bf8b-27902785faa9"],

Cell["\<\
------------------------------------------------------------------------------\
------------------------------------------------------------------------------\
----------------------\
\>", "Text",
 InitializationGroup->True,
 CellChangeTimes->{{3.884432200060931*^9, 3.8844322075246754`*^9}, {
  3.8844324097929025`*^9, 
  3.8844324113394475`*^9}},ExpressionUUID->"189cc633-8d7f-4a47-a21a-\
c5547d90506f"],

Cell[BoxData[""], "Input",
 InitializationGroup->True,
 CellChangeTimes->{{3.8844323666155186`*^9, 3.884432367471772*^9}},
 CellLabel->
  "In[177]:=",ExpressionUUID->"f9d589f1-34ea-4189-aab2-2fb640ebd059"],

Cell[BoxData[
 RowBox[{
  RowBox[{
   RowBox[{"allPrimRoots", "[", " ", 
    RowBox[{
    "maxIter_", ",", " ", "tf_", ",", " ", "ksem_", ",", " ", "stopbranch_", 
     ",", " ", "klat_", ",", "growthThreshold_", ",", "quantitySL_"}], "]"}], 
   ":=", 
   RowBox[{"Module", "[", 
    RowBox[{
     RowBox[{"{", "iterDistance", "}"}], ",", "\[IndentingNewLine]", 
     RowBox[{
      RowBox[{"connectRoot", "=", 
       RowBox[{"{", "}"}]}], ";", "\[IndentingNewLine]", 
      RowBox[{"primRoots", "[", 
       RowBox[{
        RowBox[{"Random", "[", 
         RowBox[{"Integer", ",", 
          RowBox[{"{", 
           RowBox[{"260.", ",", "280."}], "}"}]}], "]"}], ",", 
        RowBox[{"Random", "[", 
         RowBox[{"Integer", ",", " ", 
          RowBox[{"{", 
           RowBox[{"80.", ",", "100."}], "}"}]}], "]"}], ",", 
        RowBox[{"{", 
         RowBox[{"0.", ",", "0.", ",", "0."}], "}"}], ",", "maxIter", ",", 
        "tf", ",", "ksem", ",", "quantitySL"}], "]"}], ";", 
      "\[IndentingNewLine]", 
      RowBox[{"(*", 
       RowBox[{
        RowBox[{"iterDistance", "=", 
         RowBox[{"Table", "[", 
          RowBox[{
           RowBox[{"EuclideanDistance", "[", 
            RowBox[{
             RowBox[{"allPrimRoot", "[", 
              RowBox[{"[", "jj", "]"}], "]"}], ",", 
             RowBox[{"allPrimRoot", "[", 
              RowBox[{"[", 
               RowBox[{"jj", "+", "1"}], "]"}], "]"}]}], "]"}], ",", 
           RowBox[{"{", 
            RowBox[{"jj", ",", " ", "1", ",", " ", 
             RowBox[{
              RowBox[{"Length", "[", "allPrimRoot", "]"}], "-", "1"}]}], 
            "}"}]}], "]"}]}], ";"}], "*)"}], "\[IndentingNewLine]", 
      "\[IndentingNewLine]", 
      RowBox[{"(*", 
       RowBox[{
       "primPoint", " ", "generates", " ", "all", " ", "the", " ", 
        "branching", " ", 
        RowBox[{"points", ".", " ", "We"}], " ", "get", " ", "determine", " ",
         "the", " ", "distance", " ", "between", " ", 
        RowBox[{"iterations", ".", " ", "We"}], " ", "iterate", " ", "w", " ",
         "from", " ", "O", " ", "to", " ", "the", " ", "product", " ", "of", 
        " ", "the", " ", "maximum", " ", "possible", " ", "lateral", " ", 
        "root", " ", "branches", " ", "and", " ", "the", " ", "distance", " ",
         "of", " ", "the", " ", "two", " ", 
        RowBox[{"points", "."}]}], "*)"}], "\[IndentingNewLine]", 
      RowBox[{"primPoint", "=", 
       RowBox[{"Flatten", "[", 
        RowBox[{
         RowBox[{"Table", "[", 
          RowBox[{
           RowBox[{
            RowBox[{"allPrimRoot", "[", 
             RowBox[{"[", 
              RowBox[{"jj", ",", "2"}], "]"}], "]"}], "+", 
            RowBox[{
             RowBox[{"(", 
              RowBox[{
               RowBox[{"allPrimRoot", "[", 
                RowBox[{"[", 
                 RowBox[{
                  RowBox[{"jj", "+", "1"}], ",", "2"}], "]"}], "]"}], "-", 
               RowBox[{"allPrimRoot", "[", 
                RowBox[{"[", 
                 RowBox[{"jj", ",", "2"}], "]"}], "]"}]}], ")"}], "*", 
             RowBox[{"(", 
              RowBox[{"w", "/", 
               RowBox[{"(", 
                RowBox[{
                 RowBox[{"Max", "[", 
                  RowBox[{"RandomVariate", "[", 
                   RowBox[{"primLatBranchDist", ",", "1000"}], "]"}], "]"}], 
                 "*", 
                 RowBox[{"EuclideanDistance", "[", 
                  RowBox[{
                   RowBox[{"allPrimRoot", "[", 
                    RowBox[{"[", 
                    RowBox[{"jj", ",", "2"}], "]"}], "]"}], ",", 
                   RowBox[{"allPrimRoot", "[", 
                    RowBox[{"[", 
                    RowBox[{
                    RowBox[{"jj", "+", "1"}], ",", "2"}], "]"}], "]"}]}], 
                  "]"}]}], 
                RowBox[{"(*", 
                 RowBox[{"*", " ", 
                  RowBox[{"(", 
                   RowBox[{"Piecewise", "[", 
                    RowBox[{"{", 
                    RowBox[{
                    RowBox[{"{", 
                    RowBox[{
                    RowBox[{"1.", "+", 
                    RowBox[{"(", 
                    RowBox[{
                    RowBox[{"slopeLateral", "[", 
                    RowBox[{"[", "1", "]"}], "]"}], "*", "quantitySL"}], 
                    ")"}]}], ",", 
                    RowBox[{
                    RowBox[{"0.", "\[LessEqual]", " ", "quantitySL"}], " ", "&&",
                     " ", 
                    RowBox[{"quantitySL", "\[LessEqual]", "2.5"}]}]}], "}"}], 
                    ",", 
                    RowBox[{"{", 
                    RowBox[{
                    RowBox[{"1.0833", "+", 
                    RowBox[{"(", 
                    RowBox[{
                    RowBox[{"slopeLateral", "[", 
                    RowBox[{"[", "2", "]"}], "]"}], "*", 
                    RowBox[{"(", 
                    RowBox[{"quantitySL", "-", "2.5"}], ")"}]}], ")"}]}], ",", 
                    RowBox[{
                    RowBox[{"2.5", "<", " ", "quantitySL"}], " ", "&&", " ", 
                    RowBox[{"quantitySL", "\[LessEqual]", "10."}]}]}], 
                    "}"}]}], "}"}], "]"}], ")"}]}], "*)"}], ")"}]}], 
              ")"}]}]}], ",", 
           RowBox[{"{", 
            RowBox[{"jj", ",", " ", "1.", ",", " ", 
             RowBox[{
              RowBox[{"Length", "[", 
               RowBox[{"allPrimRoot", "[", 
                RowBox[{"[", 
                 RowBox[{"All", ",", "2"}], "]"}], "]"}], "]"}], "-", 
              "1."}]}], "}"}], ",", 
           RowBox[{"{", 
            RowBox[{"w", ",", "0.", ",", 
             RowBox[{"IntegerPart", "[", 
              RowBox[{
               RowBox[{"Max", "[", 
                RowBox[{"RandomVariate", "[", 
                 RowBox[{"primLatBranchDist", ",", "1000"}], "]"}], "]"}], 
               "*", 
               RowBox[{"EuclideanDistance", "[", 
                RowBox[{
                 RowBox[{"allPrimRoot", "[", 
                  RowBox[{"[", 
                   RowBox[{"jj", ",", "2"}], "]"}], "]"}], ",", 
                 RowBox[{"allPrimRoot", "[", 
                  RowBox[{"[", 
                   RowBox[{
                    RowBox[{"jj", "+", "1"}], ",", "2"}], "]"}], "]"}]}], 
                "]"}]}], 
              RowBox[{"(*", 
               RowBox[{"*", " ", 
                RowBox[{"(", 
                 RowBox[{"Piecewise", "[", 
                  RowBox[{"{", 
                   RowBox[{
                    RowBox[{"{", 
                    RowBox[{
                    RowBox[{"1.", "+", 
                    RowBox[{"(", 
                    RowBox[{
                    RowBox[{"slopeLateral", "[", 
                    RowBox[{"[", "1", "]"}], "]"}], "*", "quantitySL"}], 
                    ")"}]}], ",", 
                    RowBox[{
                    RowBox[{"0.", "\[LessEqual]", " ", "quantitySL"}], " ", "&&",
                     " ", 
                    RowBox[{"quantitySL", "\[LessEqual]", "2.5"}]}]}], "}"}], 
                    ",", 
                    RowBox[{"{", 
                    RowBox[{
                    RowBox[{"1.0833", "+", 
                    RowBox[{"(", 
                    RowBox[{
                    RowBox[{"slopeLateral", "[", 
                    RowBox[{"[", "2", "]"}], "]"}], "*", 
                    RowBox[{"(", 
                    RowBox[{"quantitySL", "-", "2.5"}], ")"}]}], ")"}]}], ",", 
                    RowBox[{
                    RowBox[{"2.5", "<", " ", "quantitySL"}], " ", "&&", " ", 
                    RowBox[{"quantitySL", "\[LessEqual]", "10."}]}]}], 
                    "}"}]}], "}"}], "]"}], ")"}]}], "*)"}], "]"}]}], "}"}]}], 
          "]"}], ",", "1"}], "]"}]}], ";", "\[IndentingNewLine]", 
      RowBox[{"connectRoot", "=", 
       RowBox[{"Append", "[", 
        RowBox[{"connectRoot", ",", " ", 
         RowBox[{"{", 
          RowBox[{"allPrimRoot", ",", 
           RowBox[{"primLatRoots", "[", 
            RowBox[{
            "stopbranch", ",", "primPoint", ",", "tf", ",", "maxIter", ",", 
             "klat", ",", "growthThreshold", ",", "quantitySL"}], "]"}]}], 
          "}"}]}], "]"}]}], ";", "\[IndentingNewLine]", 
      RowBox[{"Return", "[", "connectRoot", "]"}]}]}], "]"}]}], 
  ";"}]], "Input",
 InitializationGroup->True,
 CellChangeTimes->{{3.877777092291141*^9, 3.8777771283012776`*^9}, {
   3.877795531336862*^9, 3.877795550551977*^9}, {3.877795600829673*^9, 
   3.8777956059069185`*^9}, {3.877795648177266*^9, 3.877795661834034*^9}, {
   3.877795720675881*^9, 3.87779574512132*^9}, {3.877795824148247*^9, 
   3.8777958565390673`*^9}, {3.877795888961835*^9, 3.8777959074693623`*^9}, 
   3.877795991768408*^9, {3.877798123098703*^9, 3.8777981374615335`*^9}, {
   3.8777982150348473`*^9, 3.8777982382209635`*^9}, {3.8778001494225636`*^9, 
   3.877800190500328*^9}, {3.8778550118005095`*^9, 3.8778550139278812`*^9}, {
   3.877856871718782*^9, 3.877856872946288*^9}, {3.8778586902394457`*^9, 
   3.8778587135582047`*^9}, {3.877939627767576*^9, 3.877939662995958*^9}, {
   3.8786312337534266`*^9, 3.8786312399870825`*^9}, 3.879501466621913*^9, {
   3.879501515485649*^9, 3.8795015240130587`*^9}, {3.8795015884855413`*^9, 
   3.8795015915005074`*^9}, {3.8795047273762207`*^9, 
   3.8795047304962206`*^9}, {3.8795108387872543`*^9, 
   3.8795108482303553`*^9}, {3.8795133151618633`*^9, 
   3.8795133453619537`*^9}, {3.8795135023558373`*^9, 
   3.8795135547791977`*^9}, {3.8795138323303556`*^9, 3.879513840685579*^9}, {
   3.879514423140686*^9, 3.879514428209285*^9}, {3.8806218914496126`*^9, 
   3.8806218932566123`*^9}, {3.880714091024578*^9, 3.8807140926326113`*^9}, {
   3.8808208412838664`*^9, 3.8808208493618593`*^9}, {3.8822673791166706`*^9, 
   3.882267383069815*^9}, {3.88234358973734*^9, 3.882343594391841*^9}, 
   3.8828105136407976`*^9, {3.882811687889325*^9, 3.8828117222309537`*^9}, {
   3.882874615863534*^9, 3.882874645205098*^9}, {3.8828747875953994`*^9, 
   3.882874810058627*^9}, {3.8829631995701537`*^9, 3.882963248055414*^9}, {
   3.8829632881331673`*^9, 3.882963297206237*^9}, {3.8829647915466065`*^9, 
   3.8829647937169666`*^9}, {3.8829820358092594`*^9, 
   3.8829820388682375`*^9}, {3.882983703447958*^9, 3.8829837058377323`*^9}, {
   3.8844353990336633`*^9, 3.884435402167239*^9}, 3.8844364377267427`*^9, {
   3.884436471001337*^9, 3.88443656191028*^9}, {3.8845407572036853`*^9, 
   3.884540772341525*^9}, {3.884540808093134*^9, 3.8845408284404364`*^9}, {
   3.884542757628188*^9, 3.884542831836766*^9}, {3.88454289247762*^9, 
   3.8845429975946503`*^9}, {3.884543028312296*^9, 3.8845430406699157`*^9}, {
   3.8845431716966157`*^9, 3.884543209162979*^9}, {3.884543245905983*^9, 
   3.884543316137473*^9}, 3.895918734378423*^9, 3.8959190741217065`*^9, {
   3.897473175023292*^9, 3.89747318560086*^9}, {3.9016136405148306`*^9, 
   3.901613768259066*^9}, {3.9016150646447306`*^9, 3.9016150661596017`*^9}, {
   3.9016151466102524`*^9, 3.901615147987417*^9}},
 CellLabel->
  "In[178]:=",ExpressionUUID->"501913ee-2625-4018-820b-8f7fc077a939"],

Cell[BoxData["\[IndentingNewLine]"], "Input",
 InitializationGroup->True,
 CellChangeTimes->{3.884432421844984*^9},
 CellLabel->
  "In[179]:=",ExpressionUUID->"94783cca-b68a-4b29-abfd-e5cfb8ab7945"]
}, Closed]],

Cell[CellGroupData[{

Cell["Seminal Root", "Subsubsection",
 InitializationGroup->True,
 CellChangeTimes->{{3.8758763038103495`*^9, 
  3.875876307127259*^9}},ExpressionUUID->"38fd1a48-f99f-4fe8-96ce-\
dda35e275bd0"],

Cell[BoxData[""], "Input",
 InitializationGroup->True,
 CellChangeTimes->{3.8845433350895786`*^9, 3.884543504335211*^9},
 CellLabel->
  "In[180]:=",ExpressionUUID->"f5926bfe-6014-46a8-9c10-ca8672d6b1ba"],

Cell[BoxData[
 RowBox[{
  RowBox[{"semRoot", "[", 
   RowBox[{
   "A_", ",", "B_", ",", "initPoint_", ",", "tf_", ",", "iter_", ",", 
    "maxIter_", ",", "k_", ",", "semLen_", ",", "SLsem_"}], "]"}], ":=", 
  RowBox[{"Module", "[", 
   RowBox[{
    RowBox[{"{", "growth", "}"}], ",", "\[IndentingNewLine]", 
    RowBox[{"(*", 
     RowBox[{"(", 
      RowBox[{"growth", "=", 
       RowBox[{"(", 
        RowBox[{"k", "*", 
         RowBox[{"(", 
          RowBox[{"1", "-", 
           RowBox[{"Exp", "[", 
            RowBox[{
             RowBox[{"-", "r"}], "*", 
             RowBox[{"iter", "/", "k"}]}], "]"}]}], ")"}]}], ")"}]}]}], 
     "*)"}], " ", 
    RowBox[{"(*", 
     RowBox[{"growth", " ", "function", " ", "at", " ", "iter"}], "*)"}], 
    "\[IndentingNewLine]", "\[IndentingNewLine]", 
    RowBox[{
     RowBox[{"growth", "=", 
      RowBox[{"(", 
       RowBox[{"k", "*", 
        RowBox[{"(", 
         RowBox[{"1.", "-", 
          RowBox[{"Exp", "[", 
           RowBox[{
            RowBox[{"-", "r"}], "*", 
            RowBox[{"(", "tf", ")"}], "*", 
            RowBox[{
             RowBox[{"(", 
              RowBox[{"iter", "/", "maxIter"}], ")"}], "/", "k"}]}], "]"}]}], 
         ")"}]}], ")"}]}], ";", "\[IndentingNewLine]", 
     RowBox[{"{", 
      RowBox[{
       RowBox[{
        RowBox[{"initPoint", "[", 
         RowBox[{"[", "1", "]"}], "]"}], "+", 
        RowBox[{
         RowBox[{"(", 
          RowBox[{"iter", "/", "maxIter"}], ")"}], "*", "growth", "*", 
         "semLen", "*", "SLsem", "*", 
         RowBox[{"Cos", "[", 
          RowBox[{
           RowBox[{"(", "A", ")"}], " ", "Degree"}], "]"}], "*", 
         RowBox[{"Cos", "[", 
          RowBox[{
           RowBox[{"(", "B", ")"}], " ", "Degree"}], "]"}]}]}], ",", " ", 
       RowBox[{
        RowBox[{"initPoint", "[", 
         RowBox[{"[", "2", "]"}], "]"}], " ", "+", 
        RowBox[{
         RowBox[{"(", 
          RowBox[{"iter", "/", "maxIter"}], ")"}], "*", "growth", "*", 
         "semLen", "*", "SLsem", "*", 
         RowBox[{"Cos", "[", 
          RowBox[{
           RowBox[{"(", "B", ")"}], " ", "Degree"}], "]"}], "*", 
         RowBox[{"Sin", "[", 
          RowBox[{
           RowBox[{"(", "A", ")"}], " ", "Degree"}], "]"}]}]}], ",", 
       RowBox[{
        RowBox[{"initPoint", "[", 
         RowBox[{"[", "3", "]"}], "]"}], "+", 
        RowBox[{
         RowBox[{"(", 
          RowBox[{"iter", "/", "maxIter"}], ")"}], "*", "growth", "*", 
         "semLen", "*", "SLsem", "*", 
         RowBox[{"-", 
          RowBox[{"Sin", "[", 
           RowBox[{
            RowBox[{"(", "B", ")"}], " ", "Degree"}], "]"}]}]}]}]}], 
      "}"}]}]}], "\[IndentingNewLine]", "]"}]}]], "Input",
 InitializationGroup->True,
 CellChangeTimes->{{3.875871120487895*^9, 3.875871135425047*^9}, {
   3.8763892123782215`*^9, 3.876389223559285*^9}, {3.8763912373583183`*^9, 
   3.87639124014386*^9}, {3.8763912902889442`*^9, 3.8763912970862474`*^9}, {
   3.876393986619442*^9, 3.876393990154575*^9}, {3.87645544646989*^9, 
   3.876455454958955*^9}, {3.876457095006175*^9, 3.876457097512935*^9}, {
   3.8770847713761463`*^9, 3.877084773815149*^9}, 3.8779396709354887`*^9, 
   3.8792341592179737`*^9, 3.879234533873145*^9, {3.895918742806201*^9, 
   3.8959187430729303`*^9}, 3.8959190809599*^9},
 CellLabel->
  "In[181]:=",ExpressionUUID->"569e1650-4e99-4838-b8dd-a163ff219feb"],

Cell[BoxData[""], "Input",
 InitializationGroup->True,
 CellChangeTimes->{{3.884543338817621*^9, 3.884543340004196*^9}},
 CellLabel->
  "In[182]:=",ExpressionUUID->"e745db4a-1660-4971-b39f-87e88e0cdb88"],

Cell["\<\
------------------------------------------------------------------------------\
------------------------------------------------------------------------------\
----------------------\
\>", "Text",
 InitializationGroup->True,
 CellChangeTimes->{{3.884432200060931*^9, 3.8844322075246754`*^9}, {
  3.8844324097929025`*^9, 
  3.8844324113394475`*^9}},ExpressionUUID->"467fa4c8-f6e4-4e65-836b-\
e90ebef91a55"],

Cell[BoxData[""], "Input",
 InitializationGroup->True,
 CellChangeTimes->{{3.884543343838213*^9, 3.8845433471984158`*^9}},
 CellLabel->
  "In[183]:=",ExpressionUUID->"8c8a1af1-3ddb-41a5-9fa1-633b00e243d6"],

Cell[BoxData[
 RowBox[{
  RowBox[{"semRoots", "[", 
   RowBox[{
   "A_", ",", "B_", ",", "initPoint_", ",", "maxIter_", ",", "tf_", ",", "k_",
     ",", "quantitySL_"}], "]"}], ":=", 
  RowBox[{"Module", "[", 
   RowBox[{
    RowBox[{"{", "i", "}"}], ",", "\[IndentingNewLine]", 
    "\[IndentingNewLine]", 
    RowBox[{
     RowBox[{"bending", "=", 
      RowBox[{
       RowBox[{"Random", "[", 
        RowBox[{"Real", ",", 
         RowBox[{"{", 
          RowBox[{"0.3", ",", "0.5"}], "}"}]}], "]"}], "*", "maxIter"}]}], 
     ";", "\[IndentingNewLine]", "\[IndentingNewLine]", 
     RowBox[{"axialA", "=", 
      RowBox[{"Min", "[", 
       RowBox[{
        RowBox[{"0.25", "*", "maxIter"}], ",", "90."}], "]"}]}], ";", 
     "\[IndentingNewLine]", 
     RowBox[{"axialB", "=", 
      RowBox[{"Min", "[", 
       RowBox[{
        RowBox[{"0.25", "*", "maxIter"}], ",", "90."}], "]"}]}], ";", 
     "\[IndentingNewLine]", 
     RowBox[{"allSemRoot", "=", 
      RowBox[{"{", 
       RowBox[{"{", 
        RowBox[{"0", ",", "initPoint"}], "}"}], "}"}]}], ";", 
     "\[IndentingNewLine]", 
     RowBox[{"For", "[", 
      RowBox[{
       RowBox[{"i", "=", "1."}], ",", 
       RowBox[{"i", "\[LessEqual]", 
        RowBox[{"maxIter", "+", "1."}]}], ",", 
       RowBox[{"i", "++"}], ",", "\[IndentingNewLine]", 
       RowBox[{
        RowBox[{"If", "[", 
         RowBox[{
          RowBox[{"i", "<", "bending"}], ",", "\[IndentingNewLine]", 
          RowBox[{"allSemRoot", "=", 
           RowBox[{"Append", "[", 
            RowBox[{"allSemRoot", ",", 
             RowBox[{"{", 
              RowBox[{"i", ",", 
               RowBox[{"semRoot", "[", 
                RowBox[{
                 RowBox[{"A", "+", 
                  RowBox[{"Random", "[", 
                   RowBox[{"Integer", ",", 
                    RowBox[{"{", 
                    RowBox[{
                    RowBox[{"-", "axialA"}], ",", "axialA"}], "}"}]}], 
                   "]"}]}], ",", " ", 
                 RowBox[{"B", "+", 
                  RowBox[{"Random", "[", 
                   RowBox[{"Integer", ",", 
                    RowBox[{"{", 
                    RowBox[{
                    RowBox[{"-", "axialB"}], ",", "axialB"}], "}"}]}], 
                   "]"}]}], ",", 
                 RowBox[{"allSemRoot", "[", 
                  RowBox[{"[", 
                   RowBox[{"i", ",", "2"}], "]"}], "]"}], ",", "tf", ",", 
                 RowBox[{
                  RowBox[{"(", 
                   RowBox[{"i", "/", "maxIter"}], ")"}], "*", "tf"}], ",", 
                 "maxIter", ",", "k", ",", " ", 
                 RowBox[{"RandomVariate", "[", "semLenDist", "]"}], ",", 
                 RowBox[{"Piecewise", "[", 
                  RowBox[{"{", 
                   RowBox[{
                    RowBox[{"{", 
                    RowBox[{
                    RowBox[{"1.", "+", 
                    RowBox[{"(", 
                    RowBox[{
                    RowBox[{"slopeSeminal", "[", 
                    RowBox[{"[", "1", "]"}], "]"}], "*", "quantitySL"}], 
                    ")"}]}], ",", 
                    RowBox[{
                    RowBox[{"0.", "\[LessEqual]", " ", "quantitySL"}], " ", "&&",
                     " ", 
                    RowBox[{"quantitySL", "\[LessEqual]", "1.25"}]}]}], "}"}],
                     ",", 
                    RowBox[{"{", 
                    RowBox[{
                    RowBox[{"1.25", "+", 
                    RowBox[{"(", 
                    RowBox[{
                    RowBox[{"slopeSeminal", "[", 
                    RowBox[{"[", "2", "]"}], "]"}], "*", 
                    RowBox[{"(", 
                    RowBox[{"quantitySL", "-", "1.25"}], ")"}]}], ")"}]}], 
                    ",", 
                    RowBox[{
                    RowBox[{"1.25", "<", "quantitySL"}], "&&", " ", 
                    RowBox[{"quantitySL", "\[LessEqual]", "10."}]}]}], 
                    "}"}]}], "}"}], "]"}]}], "]"}]}], "}"}]}], "]"}]}], " ", 
          ",", "\[IndentingNewLine]", 
          RowBox[{"(*", 
           RowBox[{
            RowBox[{"i", "/", "maxiter"}], " ", "x", " ", "tf", " ", "is", 
            " ", "the", " ", "time", " ", "it", " ", "takes", " ", "per", " ",
             "iteration"}], "*)"}], "\[IndentingNewLine]", 
          "\[IndentingNewLine]", "\[IndentingNewLine]", 
          RowBox[{"allSemRoot", "=", 
           RowBox[{"Append", "[", 
            RowBox[{"allSemRoot", ",", 
             RowBox[{"{", 
              RowBox[{"i", ",", 
               RowBox[{"semRoot", "[", 
                RowBox[{
                 RowBox[{"270.", "+", 
                  RowBox[{"Random", "[", 
                   RowBox[{"Integer", ",", 
                    RowBox[{"{", 
                    RowBox[{
                    RowBox[{"-", "axialA"}], ",", "axialA"}], "}"}]}], 
                   "]"}]}], ",", " ", 
                 RowBox[{"90.", "+", 
                  RowBox[{"Random", "[", 
                   RowBox[{"Integer", ",", 
                    RowBox[{"{", 
                    RowBox[{
                    RowBox[{"-", "axialB"}], ",", "axialB"}], "}"}]}], 
                   "]"}]}], ",", 
                 RowBox[{"allSemRoot", "[", 
                  RowBox[{"[", 
                   RowBox[{"i", ",", "2"}], "]"}], "]"}], ",", "tf", ",", 
                 RowBox[{
                  RowBox[{"(", 
                   RowBox[{"i", "/", "maxIter"}], ")"}], "*", "tf"}], ",", 
                 "maxIter", ",", "k", ",", 
                 RowBox[{"RandomVariate", "[", "semLenDist", "]"}], ",", 
                 RowBox[{"Piecewise", "[", 
                  RowBox[{"{", 
                   RowBox[{
                    RowBox[{"{", 
                    RowBox[{
                    RowBox[{"1.", "+", 
                    RowBox[{"(", 
                    RowBox[{
                    RowBox[{"slopeSeminal", "[", 
                    RowBox[{"[", "1", "]"}], "]"}], "*", "quantitySL"}], 
                    ")"}]}], ",", 
                    RowBox[{
                    RowBox[{"0.", "\[LessEqual]", " ", "quantitySL"}], " ", "&&",
                     " ", 
                    RowBox[{"quantitySL", "\[LessEqual]", "1.25"}]}]}], "}"}],
                     ",", 
                    RowBox[{"{", 
                    RowBox[{
                    RowBox[{"1.25", "+", 
                    RowBox[{"(", 
                    RowBox[{
                    RowBox[{"slopeSeminal", "[", 
                    RowBox[{"[", "2", "]"}], "]"}], "*", 
                    RowBox[{"(", 
                    RowBox[{"quantitySL", "-", "1.25"}], ")"}]}], ")"}]}], 
                    ",", 
                    RowBox[{
                    RowBox[{"1.25", "<", "quantitySL"}], "&&", " ", 
                    RowBox[{"quantitySL", "\[LessEqual]", "10."}]}]}], 
                    "}"}]}], "}"}], "]"}]}], "]"}]}], "}"}]}], "]"}]}]}], 
         "\[IndentingNewLine]", "]"}], ";"}]}], "\[IndentingNewLine]", "]"}], 
     ";", "\[IndentingNewLine]", 
     RowBox[{"Return", "[", "allSemRoot", "]"}]}]}], "\[IndentingNewLine]", 
   "]"}]}]], "Input",
 InitializationGroup->True,
 CellChangeTimes->{{3.875871149621063*^9, 3.8758711505742397`*^9}, {
   3.8759325664745083`*^9, 3.8759325704862037`*^9}, {3.875932867866829*^9, 
   3.875932872244835*^9}, {3.8759552929483633`*^9, 3.8759552949120817`*^9}, {
   3.87595576524302*^9, 3.875955767426093*^9}, {3.875955828497269*^9, 
   3.8759558313659544`*^9}, {3.876368960180283*^9, 3.876368961976383*^9}, {
   3.876369544501244*^9, 3.876369552275156*^9}, {3.876500447850644*^9, 
   3.8765004689357033`*^9}, 3.8765005070338*^9, {3.877084779488391*^9, 
   3.8770848019736233`*^9}, {3.877171595481769*^9, 3.8771716109197235`*^9}, {
   3.8771730567607107`*^9, 3.8771730658620353`*^9}, 3.8779343644765625`*^9, 
   3.877935134017647*^9, {3.8779396739381013`*^9, 3.8779396929361906`*^9}, {
   3.878631278793537*^9, 3.878631286950622*^9}, 3.8792341613275623`*^9, 
   3.879234536295467*^9, {3.8844282886307697`*^9, 3.884428310600129*^9}, {
   3.884428416368695*^9, 3.8844284373673773`*^9}, 3.895548827720028*^9, {
   3.895549171222951*^9, 3.89554917256476*^9}, 3.8955500980429487`*^9, {
   3.895550366582202*^9, 3.895550372063836*^9}, {3.895550540050424*^9, 
   3.895550545133695*^9}, {3.895550653207596*^9, 3.89555065487269*^9}, 
   3.8955612826872463`*^9, {3.895563713719947*^9, 3.8955637143643007`*^9}, {
   3.89556512549929*^9, 3.8955651261004486`*^9}, {3.8955654149700804`*^9, 
   3.8955654162860045`*^9}, {3.8955902882343955`*^9, 3.895590289642764*^9}, {
   3.8959117145388613`*^9, 3.895911715144154*^9}, {3.8959187458001337`*^9, 
   3.8959187461562934`*^9}, {3.8959188555625553`*^9, 3.895918857318736*^9}, 
   3.895919083200078*^9, {3.901793114848409*^9, 3.9017931216635895`*^9}, {
   3.9017932033236876`*^9, 3.9017932035815744`*^9}, {3.9017947562748833`*^9, 
   3.9017947748310184`*^9}, {3.9017955043766594`*^9, 3.901795523909791*^9}},
 CellLabel->
  "In[184]:=",ExpressionUUID->"801e2be4-5742-487c-9893-7f78232ec613"],

Cell[BoxData[""], "Input",
 InitializationGroup->True,
 CellChangeTimes->{{3.8845433632652407`*^9, 3.8845433639299726`*^9}},
 CellLabel->
  "In[185]:=",ExpressionUUID->"03612d95-87f9-44a1-bc9b-51e8db488e9f"],

Cell["\<\
------------------------------------------------------------------------------\
------------------------------------------------------------------------------\
----------------------\
\>", "Text",
 InitializationGroup->True,
 CellChangeTimes->{{3.884432200060931*^9, 3.8844322075246754`*^9}, {
  3.8844324097929025`*^9, 
  3.8844324113394475`*^9}},ExpressionUUID->"7fafd2d5-9fff-44d0-a8f0-\
1e67075df3ac"],

Cell[BoxData[""], "Input",
 InitializationGroup->True,
 CellChangeTimes->{{3.88454336661467*^9, 3.8845433670338907`*^9}},
 CellLabel->
  "In[186]:=",ExpressionUUID->"1e1902db-a793-440f-b352-80687166b1e5"],

Cell[BoxData[
 RowBox[{
  RowBox[{
   RowBox[{"latRoot", "[", 
    RowBox[{
    "A_", ",", "B_", ",", "branchpoint_", ",", "stopbranch_", ",", "tf_", ",",
      "iter_", ",", "maxIter_", ",", "k_", ",", "growthThreshold_", ",", 
     "quantitySL_"}], "]"}], ":=", 
   RowBox[{"Module", "[", 
    RowBox[{
     RowBox[{"{", 
      RowBox[{
      "latAng", ",", "lateralBranch", ",", "growth", ",", "j", ",", 
       "grownogrow"}], "}"}], ",", "\[IndentingNewLine]", 
     RowBox[{
      RowBox[{"latAng", "=", "180."}], ";", "\[IndentingNewLine]", 
      "\[IndentingNewLine]", 
      RowBox[{"lateralBranch", "=", 
       RowBox[{"Random", "[", 
        RowBox[{"Real", ",", 
         RowBox[{"{", 
          RowBox[{"0", ",", "RandomMaxSemLatBranch"}], "}"}]}], "]"}]}], ";", 
      "\[IndentingNewLine]", 
      RowBox[{"latAxialA", "=", "45"}], ";", "\[IndentingNewLine]", 
      RowBox[{"latAxialB", "=", "45"}], ";", "\[IndentingNewLine]", 
      RowBox[{"If", "[", 
       RowBox[{
        RowBox[{"lateralBranch", "\[GreaterEqual]", " ", 
         RowBox[{"medSemLatBranch", "*", " ", "stopbranch"}]}], ",", 
        "\[IndentingNewLine]", 
        RowBox[{"Return", "[", 
         RowBox[{"{", 
          RowBox[{"{", 
           RowBox[{
            RowBox[{"branchpoint", "[", 
             RowBox[{"[", "1", "]"}], "]"}], ",", 
            RowBox[{"branchpoint", "[", 
             RowBox[{"[", "2", "]"}], "]"}], ",", 
            RowBox[{"branchpoint", "[", 
             RowBox[{"[", "3", "]"}], "]"}]}], "}"}], "}"}], "]"}], ",", 
        "\[IndentingNewLine]", 
        RowBox[{
         RowBox[{"rlat", "=", 
          RowBox[{"6.4", "*", 
           RowBox[{"Exp", "[", 
            RowBox[{
             RowBox[{"-", "0.8"}], "*", "tf", "*", 
             RowBox[{"(", 
              RowBox[{"iter", "/", "maxIter"}], ")"}]}], "]"}]}]}], ";", 
         "\[IndentingNewLine]", 
         RowBox[{"growth", "=", 
          RowBox[{"(", 
           RowBox[{"k", "*", 
            RowBox[{"(", 
             RowBox[{"1.", "-", 
              RowBox[{"Exp", "[", 
               RowBox[{
                RowBox[{"-", "rlat"}], "*", 
                RowBox[{"(", "tf", ")"}], "*", 
                RowBox[{
                 RowBox[{"(", 
                  RowBox[{"iter", "/", "maxIter"}], ")"}], "/", "k"}]}], 
               "]"}]}], ")"}]}], ")"}]}], ";", " ", 
         RowBox[{"(*", 
          RowBox[{"growth", " ", "function", " ", "at", " ", "iter"}], "*)"}],
          "\[IndentingNewLine]", "\[IndentingNewLine]", 
         RowBox[{"(*", 
          RowBox[{
          "point", " ", "n", " ", "of", " ", "seminal", " ", "root", " ", 
           "to", " ", "the", " ", "endpoint", " ", "of", " ", "the", " ", 
           "lateral", " ", "root"}], "*)"}], "\[IndentingNewLine]", 
         "\[IndentingNewLine]", 
         RowBox[{"lateralRoot", "=", 
          RowBox[{"{", 
           RowBox[{
            RowBox[{"{", 
             RowBox[{
              RowBox[{"branchpoint", "[", 
               RowBox[{"[", "1", "]"}], "]"}], ",", 
              RowBox[{"branchpoint", "[", 
               RowBox[{"[", "2", "]"}], "]"}], ",", 
              RowBox[{"branchpoint", "[", 
               RowBox[{"[", "3", "]"}], "]"}]}], "}"}], ",", 
            RowBox[{"{", 
             RowBox[{
              RowBox[{
               RowBox[{"branchpoint", "[", 
                RowBox[{"[", "1", "]"}], "]"}], "+", 
               RowBox[{"latLen", "*", "growth", "*", 
                RowBox[{"Cos", "[", 
                 RowBox[{
                  RowBox[{"(", 
                   RowBox[{"A", "+", 
                    RowBox[{"Random", "[", 
                    RowBox[{"Real", ",", 
                    RowBox[{"{", 
                    RowBox[{
                    RowBox[{"-", "latAng"}], ",", "latAng"}], "}"}]}], 
                    "]"}]}], ")"}], "Degree"}], "]"}], "*", 
                RowBox[{"Cos", "[", 
                 RowBox[{
                  RowBox[{"(", 
                   RowBox[{"B", "+", 
                    RowBox[{"Random", "[", 
                    RowBox[{"Real", ",", 
                    RowBox[{"{", 
                    RowBox[{
                    RowBox[{"-", "latAng"}], ",", "latAng"}], "}"}]}], 
                    "]"}]}], ")"}], " ", "Degree"}], "]"}]}]}], ",", 
              RowBox[{
               RowBox[{"branchpoint", "[", 
                RowBox[{"[", "2", "]"}], "]"}], " ", "+", 
               RowBox[{"latLen", "*", "growth", "*", 
                RowBox[{"Cos", "[", 
                 RowBox[{
                  RowBox[{"(", 
                   RowBox[{"B", "+", 
                    RowBox[{"Random", "[", 
                    RowBox[{"Real", ",", 
                    RowBox[{"{", 
                    RowBox[{
                    RowBox[{"-", "latAng"}], ",", "latAng"}], "}"}]}], 
                    "]"}]}], ")"}], "Degree"}], "]"}], "*", 
                RowBox[{"Sin", "[", 
                 RowBox[{
                  RowBox[{"(", 
                   RowBox[{"A", "+", 
                    RowBox[{"Random", "[", 
                    RowBox[{"Real", ",", 
                    RowBox[{"{", 
                    RowBox[{
                    RowBox[{"-", "latAng"}], ",", "latAng"}], "}"}]}], 
                    "]"}]}], ")"}], "Degree"}], "]"}]}]}], ",", 
              RowBox[{
               RowBox[{"branchpoint", "[", 
                RowBox[{"[", "3", "]"}], "]"}], "+", 
               RowBox[{"latLen", "*", "growth", "*", 
                RowBox[{"-", 
                 RowBox[{"Sin", "[", 
                  RowBox[{
                   RowBox[{"(", 
                    RowBox[{"B", "+", 
                    RowBox[{"Random", "[", 
                    RowBox[{"Real", ",", 
                    RowBox[{"{", 
                    RowBox[{
                    RowBox[{"-", "latAng"}], ",", "latAng"}], "}"}]}], 
                    "]"}]}], ")"}], "Degree"}], "]"}]}]}]}]}], "}"}]}], 
           "}"}]}], ";", "\[IndentingNewLine]", "\[IndentingNewLine]", 
         RowBox[{"For", "[", 
          RowBox[{
           RowBox[{"j", "=", 
            RowBox[{"iter", "+", "1."}]}], ",", 
           RowBox[{"j", "\[LessEqual]", "maxIter"}], ",", 
           RowBox[{"j", "++"}], ",", "\[IndentingNewLine]", 
           RowBox[{
            RowBox[{"grownogrow", "=", 
             RowBox[{"Random", " ", "[", "]"}]}], ";", "\[IndentingNewLine]", 
            RowBox[{"If", "[", 
             RowBox[{
              RowBox[{"grownogrow", "<", "growthThreshold"}], ",", 
              RowBox[{"j", "=", 
               RowBox[{"maxIter", "+", "1"}]}], ",", "\[IndentingNewLine]", 
              RowBox[{"lateralRoot", "=", 
               RowBox[{"Append", "[", 
                RowBox[{"lateralRoot", ",", 
                 RowBox[{"semRoot", "[", 
                  RowBox[{
                   RowBox[{"A", "+", 
                    RowBox[{"Random", "[", 
                    RowBox[{"Integer", ",", 
                    RowBox[{"{", 
                    RowBox[{
                    RowBox[{"-", "latAxialA"}], ",", "latAxialA"}], "}"}]}], 
                    "]"}]}], ",", " ", 
                   RowBox[{"B", "+", 
                    RowBox[{"Random", "[", 
                    RowBox[{"Integer", ",", 
                    RowBox[{"{", 
                    RowBox[{
                    RowBox[{"-", "latAxialB"}], ",", "latAxialB"}], "}"}]}], 
                    "]"}]}], ",", 
                   RowBox[{"lateralRoot", "[", 
                    RowBox[{"[", 
                    RowBox[{"-", "1"}], "]"}], "]"}], ",", "tf", ",", "j", 
                   ",", "maxIter", ",", "k", ",", 
                   RowBox[{"RandomVariate", "[", "semLenDist", "]"}], ",", 
                   RowBox[{"Piecewise", "[", 
                    RowBox[{"{", 
                    RowBox[{
                    RowBox[{"{", 
                    RowBox[{
                    RowBox[{"1.", "+", 
                    RowBox[{"(", 
                    RowBox[{
                    RowBox[{"slopeSeminal", "[", 
                    RowBox[{"[", "1", "]"}], "]"}], "*", "quantitySL"}], 
                    ")"}]}], ",", 
                    RowBox[{
                    RowBox[{"0.", "\[LessEqual]", " ", "quantitySL"}], " ", "&&",
                     " ", 
                    RowBox[{"quantitySL", "\[LessEqual]", "1.25"}]}]}], "}"}],
                     ",", 
                    RowBox[{"{", 
                    RowBox[{
                    RowBox[{"1.25", "+", 
                    RowBox[{"(", 
                    RowBox[{
                    RowBox[{"slopeSeminal", "[", 
                    RowBox[{"[", "2", "]"}], "]"}], "*", 
                    RowBox[{"(", 
                    RowBox[{"quantitySL", "-", "1.25"}], ")"}]}], ")"}]}], 
                    ",", 
                    RowBox[{
                    RowBox[{"1.25", "<", "quantitySL"}], "&&", " ", 
                    RowBox[{"quantitySL", "\[LessEqual]", "10."}]}]}], 
                    "}"}]}], "}"}], "]"}]}], "]"}]}], "]"}]}]}], 
             "\[IndentingNewLine]", "]"}]}]}], "\[IndentingNewLine]", "]"}], 
         ";", "\[IndentingNewLine]", "\[IndentingNewLine]", 
         RowBox[{"Return", "[", "lateralRoot", "]"}]}]}], 
       "\[IndentingNewLine]", "]"}], ";"}]}], "\[IndentingNewLine]", "]"}]}], 
  ";"}]], "Input",
 InitializationGroup->True,
 CellChangeTimes->{{3.8759012466003895`*^9, 3.87590125074432*^9}, {
   3.875902438938217*^9, 3.875902442015896*^9}, {3.87590368288441*^9, 
   3.8759036876155043`*^9}, {3.875932671004075*^9, 3.8759326717112665`*^9}, 
   3.8763695678833623`*^9, {3.8770848424551373`*^9, 3.8770848551022296`*^9}, {
   3.8771716314323463`*^9, 3.8771716414002266`*^9}, 3.8771731092814245`*^9, {
   3.87793969604328*^9, 3.877939711944831*^9}, 3.878631296222978*^9, 
   3.879234167144127*^9, 3.879234539811002*^9, 3.879508191428778*^9, 
   3.8829638131580243`*^9, 3.8829638619271355`*^9, {3.8829644690272813`*^9, 
   3.8829644697431946`*^9}, {3.882964795803677*^9, 3.8829648303026*^9}, {
   3.884432071677552*^9, 3.8844320790395865`*^9}, {3.884434479731779*^9, 
   3.884434493667386*^9}, {3.8844354053086586`*^9, 3.884435409821761*^9}, 
   3.8955644712829924`*^9, {3.8955645319326468`*^9, 3.8955645402688*^9}, {
   3.895918749479575*^9, 3.89591874964631*^9}, 3.895919086002057*^9, {
   3.9017947836081142`*^9, 3.9017947928479085`*^9}},
 CellLabel->
  "In[187]:=",ExpressionUUID->"e6aea460-63e4-49bf-9e1b-5c79ca580821"],

Cell[BoxData[""], "Input",
 InitializationGroup->True,
 CellChangeTimes->{{3.884543371267599*^9, 3.8845433736728115`*^9}},
 CellLabel->
  "In[188]:=",ExpressionUUID->"fb07caf8-983e-4732-82d2-101fce58231f"],

Cell["\<\
------------------------------------------------------------------------------\
------------------------------------------------------------------------------\
----------------------\
\>", "Text",
 InitializationGroup->True,
 CellChangeTimes->{{3.884432200060931*^9, 3.8844322075246754`*^9}, {
  3.8844324097929025`*^9, 
  3.8844324113394475`*^9}},ExpressionUUID->"d2209326-8f72-4171-8d2b-\
fc2e12503bdd"],

Cell[BoxData[""], "Input",
 InitializationGroup->True,
 CellChangeTimes->{{3.884543379436983*^9, 3.884543379805047*^9}},
 CellLabel->
  "In[189]:=",ExpressionUUID->"8bc4d040-4958-49c9-b1b1-b817d7af8ff8"],

Cell[BoxData[
 RowBox[{
  RowBox[{"latRoots", "[", 
   RowBox[{
   "stopbranch_", ",", "semroots_", ",", "tf_", ",", "maxIter_", ",", "k_", 
    ",", "growthThreshold_", ",", "quantitySL_"}], "]"}], ":=", 
  RowBox[{"Module", "[", 
   RowBox[{
    RowBox[{"{", "growth", "}"}], ",", "\[IndentingNewLine]", 
    RowBox[{
     RowBox[{"allLat", "=", 
      RowBox[{"{", "}"}]}], ";", "\[IndentingNewLine]", "\[IndentingNewLine]", 
     RowBox[{"For", "[", 
      RowBox[{
       RowBox[{"i", "=", "0."}], ",", " ", 
       RowBox[{"i", "\[LessEqual]", " ", 
        RowBox[{"Length", "[", "semPoint", "]"}]}], ",", 
       RowBox[{"i", "++"}], ",", "\[IndentingNewLine]", 
       RowBox[{"If", "[", 
        RowBox[{
         RowBox[{
          RowBox[{"i", "\[GreaterEqual]", 
           RowBox[{
            RowBox[{"RandomReal", "[", 
             RowBox[{"{", 
              RowBox[{"0.05", ",", "0.1"}], "}"}], "]"}], "*", 
            RowBox[{"Length", "[", "semPoint", "]"}]}]}], " ", "&&", " ", 
          RowBox[{"i", "\[LessEqual]", 
           RowBox[{
            RowBox[{"RandomReal", "[", 
             RowBox[{"{", 
              RowBox[{"0.90", ",", "0.95"}], "}"}], "]"}], "*", 
            RowBox[{"Length", "[", "semPoint", "]"}]}]}]}], ",", 
         "\[IndentingNewLine]", 
         RowBox[{"allLat", "=", 
          RowBox[{"Append", "[", 
           RowBox[{"allLat", ",", 
            RowBox[{"latRoot", "[", 
             RowBox[{
              RowBox[{"Random", "[", 
               RowBox[{"Integer", ",", 
                RowBox[{"{", 
                 RowBox[{"200.", ",", "340."}], "}"}]}], "]"}], ",", " ", 
              RowBox[{"Random", "[", 
               RowBox[{"Integer", ",", " ", 
                RowBox[{"{", 
                 RowBox[{"20.", ",", "160."}], "}"}]}], "]"}], ",", 
              RowBox[{"semPoint", "[", 
               RowBox[{"[", "i", "]"}], "]"}], ",", "stopbranch", ",", "tf", 
              ",", "i", ",", 
              RowBox[{"Length", "[", "semPoint", "]"}], ",", "k", ",", 
              "growthThreshold", ",", "quantitySL"}], "]"}]}], "]"}]}]}], 
        "\[IndentingNewLine]", "]"}]}], "]"}], ";", "\[IndentingNewLine]", 
     RowBox[{"Return", "[", "allLat", "]"}]}]}], "\[IndentingNewLine]", 
   "]"}]}]], "Input",
 InitializationGroup->True,
 CellChangeTimes->{{3.8763866584104967`*^9, 3.8763866687074947`*^9}, {
   3.876388708845186*^9, 3.876388710849122*^9}, {3.8770848748773155`*^9, 
   3.8770848898386855`*^9}, {3.8771716668731985`*^9, 3.8771716730585313`*^9}, 
   3.8771753030568523`*^9, 3.8771753732098045`*^9, {3.877175682877184*^9, 
   3.8771756917095256`*^9}, {3.8771759814475174`*^9, 3.8771759856153126`*^9}, 
   3.877176065432966*^9, {3.8778685811485825`*^9, 3.8778685812835875`*^9}, 
   3.877938451451286*^9, {3.8779397254770527`*^9, 3.877939733847641*^9}, {
   3.8787166275748177`*^9, 3.878716635615258*^9}, 3.8792341703709307`*^9, 
   3.8792345444119654`*^9, {3.879504324431624*^9, 3.8795043260532136`*^9}, {
   3.882964833201459*^9, 3.8829648366636953`*^9}, {3.8844354126207666`*^9, 
   3.8844354154487743`*^9}, {3.8955544569562397`*^9, 3.895554487144968*^9}, 
   3.8955875105503206`*^9, {3.8955884342855797`*^9, 3.8955884363150053`*^9}, {
   3.8959187528782687`*^9, 3.895918753077495*^9}, 3.8959190887668123`*^9, {
   3.9049138649279346`*^9, 3.9049138734460554`*^9}},
 CellLabel->
  "In[190]:=",ExpressionUUID->"34eb609d-7d00-4667-b51b-252a462d2d7a"],

Cell[BoxData[""], "Input",
 InitializationGroup->True,
 CellChangeTimes->{{3.8845433856283445`*^9, 3.884543386751108*^9}},
 CellLabel->
  "In[191]:=",ExpressionUUID->"1092f301-0974-4549-9a57-7054ebd87a74"],

Cell["\<\
------------------------------------------------------------------------------\
------------------------------------------------------------------------------\
----------------------\
\>", "Text",
 InitializationGroup->True,
 CellChangeTimes->{{3.884432200060931*^9, 3.8844322075246754`*^9}, {
  3.8844324097929025`*^9, 
  3.8844324113394475`*^9}},ExpressionUUID->"5f3216cf-4ee0-427d-bde8-\
b233c8a2d50c"],

Cell[BoxData[""], "Input",
 InitializationGroup->True,
 CellChangeTimes->{{3.884543388574312*^9, 3.8845433887950993`*^9}},
 CellLabel->
  "In[192]:=",ExpressionUUID->"569a9907-ed5d-4657-bc19-64f209ab2a87"],

Cell[BoxData[
 RowBox[{
  RowBox[{
   RowBox[{"allSemRoots", "[", " ", 
    RowBox[{
    "maxIter_", ",", " ", "tf_", ",", " ", "ksem_", ",", " ", "stopbranch_", 
     ",", " ", "klat_", ",", "growthThreshold_", ",", "semBranch_", ",", 
     "quantitySL_"}], "]"}], ":=", 
   RowBox[{"Module", "[", 
    RowBox[{
     RowBox[{"{", "}"}], ",", "\[IndentingNewLine]", 
     RowBox[{
      RowBox[{"connectRoot", "=", 
       RowBox[{"{", "}"}]}], ";", "\[IndentingNewLine]", 
      "\[IndentingNewLine]", 
      RowBox[{"Do", "[", "\[IndentingNewLine]", 
       RowBox[{
        RowBox[{
         RowBox[{"semRoots", "[", 
          RowBox[{
           RowBox[{"Random", "[", 
            RowBox[{"Integer", ",", 
             RowBox[{"{", 
              RowBox[{"250.", ",", "290."}], "}"}]}], "]"}], ",", 
           RowBox[{"Random", "[", 
            RowBox[{"Integer", ",", " ", 
             RowBox[{"{", 
              RowBox[{"60.", ",", "120."}], "}"}]}], "]"}], ",", 
           RowBox[{"{", 
            RowBox[{"0.", ",", "0.", ",", "0."}], "}"}], ",", "maxIter", ",", 
           "tf", ",", "ksem", ",", "quantitySL"}], "]"}], ";", 
         "\[IndentingNewLine]", 
         RowBox[{"(*", 
          RowBox[{
           RowBox[{"iterDistance", "=", 
            RowBox[{"Table", "[", 
             RowBox[{
              RowBox[{"EuclideanDistance", "[", 
               RowBox[{
                RowBox[{"allSemRoot", "[", 
                 RowBox[{"[", 
                  RowBox[{"jj", ",", "2"}], "]"}], "]"}], ",", 
                RowBox[{"allSemRoot", "[", 
                 RowBox[{"[", 
                  RowBox[{
                   RowBox[{"jj", "+", "1"}], ",", "2"}], "]"}], "]"}]}], 
               "]"}], ",", 
              RowBox[{"{", 
               RowBox[{"jj", ",", " ", "1", ",", " ", 
                RowBox[{
                 RowBox[{"Length", "[", 
                  RowBox[{"allSemRoot", "[", 
                   RowBox[{"[", 
                    RowBox[{"All", ",", "2"}], "]"}], "]"}], "]"}], "-", 
                 "1."}]}], "}"}]}], "]"}]}], ";"}], "*)"}], 
         "\[IndentingNewLine]", 
         RowBox[{"semPoint", "=", 
          RowBox[{"Flatten", "[", 
           RowBox[{
            RowBox[{"Table", "[", 
             RowBox[{
              RowBox[{
               RowBox[{"allSemRoot", "[", 
                RowBox[{"[", 
                 RowBox[{"jj", ",", "2"}], "]"}], "]"}], "+", 
               RowBox[{
                RowBox[{"(", 
                 RowBox[{
                  RowBox[{"allSemRoot", "[", 
                   RowBox[{"[", 
                    RowBox[{
                    RowBox[{"jj", "+", "1"}], ",", "2"}], "]"}], "]"}], "-", 
                  RowBox[{"allSemRoot", "[", 
                   RowBox[{"[", 
                    RowBox[{"jj", ",", "2"}], "]"}], "]"}]}], ")"}], "*", 
                RowBox[{"(", 
                 RowBox[{"w", "/", 
                  RowBox[{"(", 
                   RowBox[{
                    RowBox[{"Max", "[", 
                    RowBox[{"RandomVariate", "[", 
                    RowBox[{"semLatBranchDist", ",", "1000"}], "]"}], "]"}], 
                    "*", 
                    RowBox[{"EuclideanDistance", "[", 
                    RowBox[{
                    RowBox[{"allSemRoot", "[", 
                    RowBox[{"[", 
                    RowBox[{"jj", ",", "2"}], "]"}], "]"}], ",", 
                    RowBox[{"allSemRoot", "[", 
                    RowBox[{"[", 
                    RowBox[{
                    RowBox[{"jj", "+", "1"}], ",", "2"}], "]"}], "]"}]}], 
                    "]"}]}], 
                   RowBox[{"(*", 
                    RowBox[{"(", " ", 
                    RowBox[{"Piecewise", "[", 
                    RowBox[{"{", 
                    RowBox[{
                    RowBox[{"{", 
                    RowBox[{
                    RowBox[{"1.", "+", 
                    RowBox[{"(", 
                    RowBox[{
                    RowBox[{"slopeLateral", "[", 
                    RowBox[{"[", "1", "]"}], "]"}], "*", "quantitySL"}], 
                    ")"}]}], ",", 
                    RowBox[{
                    RowBox[{"0.", "\[LessEqual]", " ", "quantitySL"}], " ", "&&",
                     " ", 
                    RowBox[{"quantitySL", "\[LessEqual]", "2.5"}]}]}], "}"}], 
                    ",", 
                    RowBox[{"{", 
                    RowBox[{
                    RowBox[{"1.0833", "+", 
                    RowBox[{"(", 
                    RowBox[{
                    RowBox[{"slopeLateral", "[", 
                    RowBox[{"[", "2", "]"}], "]"}], "*", 
                    RowBox[{"(", 
                    RowBox[{"quantitySL", "-", "2.5"}], ")"}]}], ")"}]}], ",", 
                    RowBox[{
                    RowBox[{"2.5", "<", " ", "quantitySL"}], " ", "&&", " ", 
                    RowBox[{"quantitySL", "\[LessEqual]", "10."}]}]}], 
                    "}"}]}], "}"}], "]"}], ")"}], "*)"}], ")"}]}], ")"}]}]}], 
              ",", "\[IndentingNewLine]", 
              RowBox[{"{", 
               RowBox[{"jj", ",", " ", "1.", ",", " ", 
                RowBox[{
                 RowBox[{"Length", "[", 
                  RowBox[{"allSemRoot", "[", 
                   RowBox[{"[", 
                    RowBox[{"All", ",", "2"}], "]"}], "]"}], "]"}], "-", 
                 "1."}]}], "}"}], ",", 
              RowBox[{"{", 
               RowBox[{"w", ",", "0.", ",", 
                RowBox[{"IntegerPart", "[", 
                 RowBox[{
                  RowBox[{"Max", "[", 
                   RowBox[{"RandomVariate", "[", 
                    RowBox[{"semLatBranchDist", ",", "1000"}], "]"}], "]"}], 
                  "*", " ", 
                  RowBox[{"EuclideanDistance", "[", 
                   RowBox[{
                    RowBox[{"allSemRoot", "[", 
                    RowBox[{"[", 
                    RowBox[{"jj", ",", "2"}], "]"}], "]"}], ",", 
                    RowBox[{"allSemRoot", "[", 
                    RowBox[{"[", 
                    RowBox[{
                    RowBox[{"jj", "+", "1"}], ",", "2"}], "]"}], "]"}]}], 
                   "]"}]}], 
                 RowBox[{"(*", 
                  RowBox[{"(", 
                   RowBox[{"Piecewise", "[", 
                    RowBox[{"{", 
                    RowBox[{
                    RowBox[{"{", 
                    RowBox[{
                    RowBox[{"1.", "+", 
                    RowBox[{"(", 
                    RowBox[{
                    RowBox[{"slopeLateral", "[", 
                    RowBox[{"[", "1", "]"}], "]"}], "*", "quantitySL"}], 
                    ")"}]}], ",", 
                    RowBox[{
                    RowBox[{"0.", "\[LessEqual]", " ", "quantitySL"}], " ", "&&",
                     " ", 
                    RowBox[{"quantitySL", "\[LessEqual]", "2.5"}]}]}], "}"}], 
                    ",", 
                    RowBox[{"{", 
                    RowBox[{
                    RowBox[{"1.0833", "+", 
                    RowBox[{"(", 
                    RowBox[{
                    RowBox[{"slopeLateral", "[", 
                    RowBox[{"[", "2", "]"}], "]"}], "*", 
                    RowBox[{"(", 
                    RowBox[{"quantitySL", "-", "2.5"}], ")"}]}], ")"}]}], ",", 
                    RowBox[{
                    RowBox[{"2.5", "<", " ", "quantitySL"}], " ", "&&", " ", 
                    RowBox[{"quantitySL", "\[LessEqual]", "10."}]}]}], 
                    "}"}]}], "}"}], "]"}], ")"}], "*)"}], "]"}]}], "}"}]}], 
             "]"}], ",", "1"}], "]"}]}], ";", "\[IndentingNewLine]", 
         RowBox[{"connectRoot", "=", 
          RowBox[{"Append", "[", 
           RowBox[{"connectRoot", ",", " ", 
            RowBox[{"{", 
             RowBox[{"allSemRoot", ",", 
              RowBox[{"latRoots", "[", 
               RowBox[{
               "stopbranch", ",", "semPoint", ",", "tf", ",", "maxIter", ",", 
                "klat", ",", "growthThreshold", ",", "quantitySL"}], "]"}]}], 
             "}"}]}], "]"}]}], ";"}], "\[IndentingNewLine]", ",", 
        RowBox[{"{", 
         RowBox[{"j", ",", " ", "semBranch"}], "}"}]}], "]"}], ";", 
      RowBox[{"Return", "[", "connectRoot", "]"}]}]}], "]"}]}], 
  ";"}]], "Input",
 InitializationGroup->True,
 CellChangeTimes->{
  3.8763866745572166`*^9, {3.8763868393290195`*^9, 3.8763868411228504`*^9}, {
   3.8763868857030687`*^9, 3.8763868895209723`*^9}, {3.876386933977233*^9, 
   3.8763869761639643`*^9}, {3.8763883772898226`*^9, 
   3.8763883784144135`*^9}, {3.8770848962696047`*^9, 3.877084897557595*^9}, {
   3.8770849407806034`*^9, 3.877084950638312*^9}, {3.8771717528447294`*^9, 
   3.8771717680029545`*^9}, 3.877175294534291*^9, 3.8771759917284975`*^9, {
   3.877856925495267*^9, 3.877856931518942*^9}, {3.8778569663853664`*^9, 
   3.8778569809108553`*^9}, {3.8778570329082336`*^9, 3.877857050860737*^9}, 
   3.877857312346173*^9, {3.87785743024841*^9, 3.8778574319925337`*^9}, {
   3.8778574676728525`*^9, 3.8778575155588894`*^9}, {3.87785757109785*^9, 
   3.877857572277367*^9}, 3.8778576030547667`*^9, {3.8778577848474755`*^9, 
   3.8778578046180286`*^9}, {3.877858760160097*^9, 3.8778587634874935`*^9}, {
   3.877863675549305*^9, 3.8778637265309973`*^9}, {3.877864484239256*^9, 
   3.8778644907812843`*^9}, {3.8778680149969664`*^9, 
   3.8778680410922165`*^9}, {3.877939738801502*^9, 3.8779397665005283`*^9}, 
   3.8786313093698893`*^9, {3.878631340270968*^9, 3.8786313468141994`*^9}, 
   3.879234172603664*^9, 3.879234546079373*^9, {3.8795042195327215`*^9, 
   3.8795042426998014`*^9}, {3.879504712413183*^9, 3.8795047170257177`*^9}, {
   3.8795108669543133`*^9, 3.879510872902297*^9}, {3.879513362149445*^9, 
   3.8795133648737383`*^9}, {3.879513581908164*^9, 3.879513609042748*^9}, {
   3.879513849090054*^9, 3.8795138508574233`*^9}, {3.879514446950255*^9, 
   3.87951444804655*^9}, {3.880444766926433*^9, 3.8804447697298045`*^9}, {
   3.8806225427640905`*^9, 3.8806225486524134`*^9}, {3.880714109521094*^9, 
   3.88071411576861*^9}, {3.880820994015762*^9, 3.880820997434763*^9}, {
   3.882268682861771*^9, 3.882268686810048*^9}, {3.882964493390441*^9, 
   3.882964510962428*^9}, {3.8829648392920704`*^9, 3.8829648416589856`*^9}, {
   3.8829820544668984`*^9, 3.882982055781563*^9}, {3.8829837307198505`*^9, 
   3.882983733065561*^9}, {3.8844354184949703`*^9, 3.884435421839014*^9}, {
   3.895918756200719*^9, 3.8959187563657503`*^9}, 3.8959190908959627`*^9, {
   3.901794941048993*^9, 3.9017949412619123`*^9}, {3.9017950325921984`*^9, 
   3.9017950385078325`*^9}, {3.9017951867417545`*^9, 3.9017952702576976`*^9}},
 CellLabel->
  "In[193]:=",ExpressionUUID->"95823daa-0a6b-4b2b-8041-17a2e39fe6fc"],

Cell[BoxData[""], "Input",
 InitializationGroup->True,
 CellChangeTimes->{{3.8845435544330206`*^9, 3.884543554956818*^9}},
 CellLabel->
  "In[194]:=",ExpressionUUID->"44b94cc7-c8d0-4210-8aee-9837e50fac39"]
}, Closed]],

Cell[CellGroupData[{

Cell["Crown Root", "Subsubsection",
 InitializationGroup->True,
 CellChangeTimes->{{3.8758763313316107`*^9, 
  3.875876335937991*^9}},ExpressionUUID->"a4a4cd2e-a99a-4bde-9a2d-\
b70e3e7a3e5a"],

Cell[BoxData[""], "Input",
 InitializationGroup->True,
 CellChangeTimes->{{3.884543420279999*^9, 3.8845434209356594`*^9}},
 CellLabel->
  "In[195]:=",ExpressionUUID->"2bb98376-3e45-4fc1-9b3e-b760353fb5e0"],

Cell[BoxData[
 RowBox[{
  RowBox[{"crownRoot", "[", 
   RowBox[{
   "A_", ",", "B_", ",", "initPoint_", ",", "tf_", ",", "iter_", ",", 
    "maxIter_", ",", "k_", ",", "croLen_", ",", "SLcro_"}], "]"}], ":=", 
  RowBox[{"Module", "[", 
   RowBox[{
    RowBox[{"{", "growth", "}"}], ",", "\[IndentingNewLine]", 
    "\[IndentingNewLine]", 
    RowBox[{
     RowBox[{"growth", "=", 
      RowBox[{"(", 
       RowBox[{"k", "*", 
        RowBox[{"(", 
         RowBox[{"1.", "-", 
          RowBox[{"Exp", "[", 
           RowBox[{
            RowBox[{"-", "r"}], "*", 
            RowBox[{"(", "tf", ")"}], "*", 
            RowBox[{
             RowBox[{"(", 
              RowBox[{"iter", "/", "maxIter"}], ")"}], "/", "k"}]}], "]"}]}], 
         ")"}]}], ")"}]}], ";", "\[IndentingNewLine]", 
     RowBox[{"{", 
      RowBox[{
       RowBox[{
        RowBox[{"initPoint", "[", 
         RowBox[{"[", "1", "]"}], "]"}], "+", 
        RowBox[{
         RowBox[{"(", 
          RowBox[{"iter", "/", "maxIter"}], ")"}], "*", "growth", "*", 
         "croLen", "*", "SLcro", "*", 
         RowBox[{"Cos", "[", 
          RowBox[{
           RowBox[{"(", "A", ")"}], " ", "Degree"}], "]"}], "*", 
         RowBox[{"Cos", "[", 
          RowBox[{
           RowBox[{"(", "B", ")"}], " ", "Degree"}], "]"}]}]}], ",", " ", 
       RowBox[{
        RowBox[{"initPoint", "[", 
         RowBox[{"[", "2", "]"}], "]"}], " ", "+", " ", 
        RowBox[{
         RowBox[{"(", 
          RowBox[{"iter", "/", "maxIter"}], ")"}], "*", "growth", "*", 
         "croLen", "*", "SLcro", "*", 
         RowBox[{"Cos", "[", 
          RowBox[{
           RowBox[{"(", "B", ")"}], " ", "Degree"}], "]"}], "*", 
         RowBox[{"Sin", "[", 
          RowBox[{
           RowBox[{"(", "A", ")"}], " ", "Degree"}], "]"}]}]}], ",", 
       RowBox[{
        RowBox[{"initPoint", "[", 
         RowBox[{"[", "3", "]"}], "]"}], "+", 
        RowBox[{
         RowBox[{"(", 
          RowBox[{"iter", "/", "maxIter"}], ")"}], "*", "growth", "*", 
         "croLen", "*", "SLcro", "*", 
         RowBox[{"Sin", "[", 
          RowBox[{
           RowBox[{"(", "B", ")"}], " ", "Degree"}], "]"}], "*", 
         RowBox[{"-", "1."}]}]}]}], "}"}]}]}], "\[IndentingNewLine]", 
   "]"}]}]], "Input",
 InitializationGroup->True,
 CellChangeTimes->{{3.8759025341346517`*^9, 3.8759025342077155`*^9}, {
   3.87708528917509*^9, 3.8770852904611616`*^9}, {3.8778731176739717`*^9, 
   3.8778731209511943`*^9}, {3.877873435719638*^9, 3.8778734381023006`*^9}, {
   3.8778739402834597`*^9, 3.8778739414448647`*^9}, {3.8778740273723516`*^9, 
   3.8778740284060163`*^9}, 3.8778768976261964`*^9, 3.877877649345662*^9, 
   3.877939775016389*^9, 3.879234179915017*^9, 3.879234550213735*^9, 
   3.895918762158146*^9, 3.8959190987009115`*^9},
 CellLabel->
  "In[196]:=",ExpressionUUID->"d84a2300-f62a-40e0-89b5-1595c42033d7"],

Cell[BoxData[""], "Input",
 InitializationGroup->True,
 CellChangeTimes->{{3.8845434236598487`*^9, 3.884543425287634*^9}},
 CellLabel->
  "In[197]:=",ExpressionUUID->"613aac45-4f30-40c9-81d3-4e0088498687"],

Cell["\<\
------------------------------------------------------------------------------\
------------------------------------------------------------------------------\
----------------------\
\>", "Text",
 InitializationGroup->True,
 CellChangeTimes->{{3.884432200060931*^9, 3.8844322075246754`*^9}, {
  3.8844324097929025`*^9, 
  3.8844324113394475`*^9}},ExpressionUUID->"7019fa1a-b3c6-4872-9666-\
e283c376a991"],

Cell[BoxData[""], "Input",
 InitializationGroup->True,
 CellChangeTimes->{3.884543430575986*^9, 3.8845435147978134`*^9},
 CellLabel->
  "In[198]:=",ExpressionUUID->"240b25d4-f693-4d63-bb47-622bdba77822"],

Cell[BoxData[
 RowBox[{
  RowBox[{"crownRoots", "[", 
   RowBox[{
   "A_", ",", "B_", ",", "initPoint_", ",", "maxIter_", ",", "tf_", ",", "k_",
     ",", "quantitySL_"}], "]"}], ":=", 
  RowBox[{"Module", "[", 
   RowBox[{
    RowBox[{"{", "i", "}"}], ",", "\[IndentingNewLine]", 
    "\[IndentingNewLine]", 
    RowBox[{
     RowBox[{"bending", "=", 
      RowBox[{
       RowBox[{"Random", "[", 
        RowBox[{"Real", ",", 
         RowBox[{"{", 
          RowBox[{"0.4", ",", "0.6"}], "}"}]}], "]"}], "*", "maxIter"}]}], 
     ";", "\[IndentingNewLine]", "\[IndentingNewLine]", 
     RowBox[{"axialA", "=", 
      RowBox[{"Min", "[", 
       RowBox[{
        RowBox[{"0.25", "*", "maxIter"}], ",", "90."}], "]"}]}], ";", 
     "\[IndentingNewLine]", 
     RowBox[{"axialB", "=", 
      RowBox[{"Min", "[", 
       RowBox[{
        RowBox[{"0.25", "*", "maxIter"}], ",", "90."}], "]"}]}], ";", 
     "\[IndentingNewLine]", 
     RowBox[{"allCrownRoot", "=", 
      RowBox[{"{", 
       RowBox[{"{", 
        RowBox[{"0", ",", "initPoint"}], "}"}], "}"}]}], ";", 
     "\[IndentingNewLine]", 
     RowBox[{"For", "[", 
      RowBox[{
       RowBox[{"i", "=", "1."}], ",", 
       RowBox[{"i", "\[LessEqual]", 
        RowBox[{"maxIter", "+", "1."}]}], ",", 
       RowBox[{"i", "++"}], ",", "\[IndentingNewLine]", 
       RowBox[{
        RowBox[{"If", "[", 
         RowBox[{
          RowBox[{"i", "<", "bending"}], ",", "\[IndentingNewLine]", 
          RowBox[{"allCrownRoot", "=", 
           RowBox[{"Append", "[", 
            RowBox[{"allCrownRoot", ",", 
             RowBox[{"{", 
              RowBox[{"i", ",", 
               RowBox[{"crownRoot", "[", 
                RowBox[{
                 RowBox[{"A", "+", 
                  RowBox[{"Random", "[", 
                   RowBox[{"Integer", ",", 
                    RowBox[{"{", 
                    RowBox[{
                    RowBox[{"-", "axialA"}], ",", "axialA"}], "}"}]}], 
                   "]"}]}], ",", " ", 
                 RowBox[{"B", "+", 
                  RowBox[{"Random", "[", 
                   RowBox[{"Integer", ",", 
                    RowBox[{"{", 
                    RowBox[{
                    RowBox[{"-", "axialB"}], ",", "axialB"}], "}"}]}], 
                   "]"}]}], ",", 
                 RowBox[{"allCrownRoot", "[", 
                  RowBox[{"[", 
                   RowBox[{"i", ",", "2"}], "]"}], "]"}], ",", "tf", ",", 
                 RowBox[{
                  RowBox[{"(", 
                   RowBox[{"i", "/", "maxIter"}], ")"}], "*", "tf"}], ",", 
                 "maxIter", ",", "k", ",", " ", 
                 RowBox[{"RandomVariate", "[", "normCroLenDist", "]"}], ",", 
                 RowBox[{"Piecewise", "[", 
                  RowBox[{"{", 
                   RowBox[{
                    RowBox[{"{", 
                    RowBox[{
                    RowBox[{"1.", "+", 
                    RowBox[{"(", 
                    RowBox[{
                    RowBox[{"slopeCrown", "[", 
                    RowBox[{"[", "1", "]"}], "]"}], "*", "quantitySL"}], 
                    ")"}]}], ",", 
                    RowBox[{
                    RowBox[{"0.", "\[LessEqual]", " ", "quantitySL"}], " ", "&&",
                     " ", 
                    RowBox[{"quantitySL", "\[LessEqual]", "1."}]}]}], "}"}], 
                    ",", 
                    RowBox[{"{", 
                    RowBox[{
                    RowBox[{"1.1026", "+", 
                    RowBox[{"(", 
                    RowBox[{
                    RowBox[{"slopeCrown", "[", 
                    RowBox[{"[", "2", "]"}], "]"}], "*", 
                    RowBox[{"(", 
                    RowBox[{"quantitySL", "-", "1."}], ")"}]}], ")"}]}], ",", 
                    RowBox[{
                    RowBox[{"1.", "<", "quantitySL"}], "&&", " ", 
                    RowBox[{"quantitySL", "\[LessEqual]", "10."}]}]}], 
                    "}"}]}], "}"}], "]"}]}], "]"}]}], "}"}]}], "]"}]}], " ", 
          ",", "\[IndentingNewLine]", 
          RowBox[{"(*", 
           RowBox[{
            RowBox[{"i", "/", "maxiter"}], " ", "x", " ", "tf", " ", "is", 
            " ", "the", " ", "time", " ", "it", " ", "takes", " ", "per", " ",
             "iteration"}], "*)"}], "\[IndentingNewLine]", 
          "\[IndentingNewLine]", "\[IndentingNewLine]", 
          RowBox[{"allCrownRoot", "=", 
           RowBox[{"Append", "[", 
            RowBox[{"allCrownRoot", ",", 
             RowBox[{"{", 
              RowBox[{"i", ",", 
               RowBox[{"crownRoot", "[", 
                RowBox[{
                 RowBox[{"270.", "+", 
                  RowBox[{"Random", "[", 
                   RowBox[{"Integer", ",", 
                    RowBox[{"{", 
                    RowBox[{
                    RowBox[{"-", "axialA"}], ",", "axialA"}], "}"}]}], 
                   "]"}]}], ",", " ", 
                 RowBox[{"90.", "+", 
                  RowBox[{"Random", "[", 
                   RowBox[{"Integer", ",", 
                    RowBox[{"{", 
                    RowBox[{
                    RowBox[{"-", "axialB"}], ",", "axialB"}], "}"}]}], 
                   "]"}]}], ",", 
                 RowBox[{"allCrownRoot", "[", 
                  RowBox[{"[", 
                   RowBox[{"i", ",", "2"}], "]"}], "]"}], ",", "tf", ",", 
                 RowBox[{
                  RowBox[{"(", 
                   RowBox[{"i", "/", "maxIter"}], ")"}], "*", "tf"}], ",", 
                 "maxIter", ",", "k", ",", 
                 RowBox[{"RandomVariate", "[", "normCroLenDist", "]"}], ",", 
                 RowBox[{"Piecewise", "[", 
                  RowBox[{"{", 
                   RowBox[{
                    RowBox[{"{", 
                    RowBox[{
                    RowBox[{"1.", "+", 
                    RowBox[{"(", 
                    RowBox[{
                    RowBox[{"slopeCrown", "[", 
                    RowBox[{"[", "1", "]"}], "]"}], "*", "quantitySL"}], 
                    ")"}]}], ",", 
                    RowBox[{
                    RowBox[{"0.", "\[LessEqual]", " ", "quantitySL"}], " ", "&&",
                     " ", 
                    RowBox[{"quantitySL", "\[LessEqual]", "1."}]}]}], "}"}], 
                    ",", 
                    RowBox[{"{", 
                    RowBox[{
                    RowBox[{"1.1026", "+", 
                    RowBox[{"(", 
                    RowBox[{
                    RowBox[{"slopeCrown", "[", 
                    RowBox[{"[", "2", "]"}], "]"}], "*", 
                    RowBox[{"(", 
                    RowBox[{"quantitySL", "-", "1."}], ")"}]}], ")"}]}], ",", 
                    RowBox[{
                    RowBox[{"1.", "<", "quantitySL"}], "&&", " ", 
                    RowBox[{"quantitySL", "\[LessEqual]", "10."}]}]}], 
                    "}"}]}], "}"}], "]"}]}], "]"}]}], "}"}]}], "]"}]}]}], 
         "\[IndentingNewLine]", "]"}], ";"}]}], "\[IndentingNewLine]", "]"}], 
     ";", "\[IndentingNewLine]", 
     RowBox[{"Return", "[", "allCrownRoot", "]"}]}]}], "\[IndentingNewLine]", 
   "]"}]}]], "Input",
 InitializationGroup->True,
 CellChangeTimes->{{3.875899836431449*^9, 3.8758998609993615`*^9}, {
   3.875899915029419*^9, 3.8758999176437545`*^9}, {3.8759001097453527`*^9, 
   3.875900110374119*^9}, {3.8759004285067387`*^9, 3.8759004292449903`*^9}, {
   3.8759328296427717`*^9, 3.8759328318613024`*^9}, {3.875955310659324*^9, 
   3.875955312540184*^9}, {3.8759557773513746`*^9, 3.8759557790515213`*^9}, {
   3.8759558365639114`*^9, 3.8759558391052527`*^9}, {3.876368971534113*^9, 
   3.8763689768121033`*^9}, {3.8763735697671814`*^9, 
   3.8763735763004966`*^9}, {3.876500487683848*^9, 3.8765004979697356`*^9}, {
   3.8770852940056334`*^9, 3.8770853272629523`*^9}, {3.877086074070771*^9, 
   3.877086077269893*^9}, {3.8774034296074705`*^9, 3.8774034532478757`*^9}, {
   3.877869031357986*^9, 3.8778690577160473`*^9}, {3.8778695602312007`*^9, 
   3.8778695785151386`*^9}, 3.877870997132815*^9, {3.8778716957092137`*^9, 
   3.8778716998880835`*^9}, {3.8778717447426496`*^9, 3.877871761904454*^9}, {
   3.8778719817088146`*^9, 3.8778719849233894`*^9}, 3.877873125252783*^9, 
   3.877873443101065*^9, 3.8778739503253*^9, 3.877874032059205*^9, 
   3.8778764882201576`*^9, {3.8778765657243066`*^9, 3.8778765681731763`*^9}, {
   3.877876835650667*^9, 3.877876839530039*^9}, {3.877876904268921*^9, 
   3.8778769186889176`*^9}, {3.8778776657498903`*^9, 3.877877666524234*^9}, {
   3.8779346932966876`*^9, 3.8779346977496786`*^9}, 3.8779351660986843`*^9, {
   3.878631371902789*^9, 3.8786313767022934`*^9}, {3.878720115655899*^9, 
   3.8787201181412125`*^9}, 3.879234553046119*^9, {3.8795060232866554`*^9, 
   3.8795060265003133`*^9}, {3.8844283225841894`*^9, 3.884428331140424*^9}, {
   3.8844284424704437`*^9, 3.8844284533791046`*^9}, 3.895548840176199*^9, {
   3.895549220182661*^9, 3.895549221249922*^9}, {3.8955503899194145`*^9, 
   3.895550394869562*^9}, {3.8955504288762436`*^9, 3.8955504294149094`*^9}, 
   3.895550551703477*^9, {3.895550660375599*^9, 3.8955506621875105`*^9}, 
   3.8955612876981754`*^9, {3.895563472879252*^9, 3.895563480230674*^9}, {
   3.8955637181907363`*^9, 3.895563718869956*^9}, {3.895565128616251*^9, 
   3.8955651292472534`*^9}, {3.895565420237399*^9, 3.8955654211744275`*^9}, 
   3.895585756426352*^9, {3.895586075179383*^9, 3.8955860821974945`*^9}, {
   3.8955865359313374`*^9, 3.8955865435285683`*^9}, {3.8955879365648003`*^9, 
   3.8955879381578426`*^9}, {3.8955880569539986`*^9, 
   3.8955880582865744`*^9}, {3.8955884895263205`*^9, 3.895588490323369*^9}, {
   3.8955892880817204`*^9, 3.8955892889104137`*^9}, {3.8955902956531715`*^9, 
   3.895590297098783*^9}, {3.895911718656452*^9, 3.8959117192873244`*^9}, {
   3.895911799529083*^9, 3.8959118131268225`*^9}, {3.8959119502665367`*^9, 
   3.8959119628204613`*^9}, {3.895918781318843*^9, 3.8959187815837307`*^9}, {
   3.895918836693554*^9, 3.8959188422230296`*^9}, 3.8959191003726215`*^9, {
   3.9017986445496225`*^9, 3.9017986705286455`*^9}, {3.901799035406209*^9, 
   3.9017990590009184`*^9}},
 CellLabel->
  "In[199]:=",ExpressionUUID->"9ca476a8-6b00-474b-98e4-063b9bdf6bab"],

Cell[BoxData[""], "Input",
 InitializationGroup->True,
 CellChangeTimes->{{3.884543445479992*^9, 3.884543445790348*^9}},
 CellLabel->
  "In[200]:=",ExpressionUUID->"3bd242e6-319d-42ca-807c-9c3c2ba47dc1"],

Cell["\<\
------------------------------------------------------------------------------\
------------------------------------------------------------------------------\
----------------------\
\>", "Text",
 InitializationGroup->True,
 CellChangeTimes->{{3.884432200060931*^9, 3.8844322075246754`*^9}, {
  3.8844324097929025`*^9, 
  3.8844324113394475`*^9}},ExpressionUUID->"a10f2e8c-5ed8-4bcd-8f46-\
10a2482fb4e6"],

Cell[BoxData["\[IndentingNewLine]"], "Input",
 InitializationGroup->True,
 CellChangeTimes->{3.8845434530199833`*^9},
 CellLabel->
  "In[201]:=",ExpressionUUID->"098e7ec7-ca4f-4f85-9fa1-40ee3eeea71a"],

Cell[BoxData[
 RowBox[{
  RowBox[{"croLatRoot", "[", 
   RowBox[{
   "A_", ",", "B_", ",", "branchpoint_", ",", "stopbranch_", ",", "tf_", ",", 
    "iter_", ",", "maxIter_", ",", "k_", ",", "growthThreshold_", ",", 
    "quantitySL_"}], "]"}], ":=", 
  RowBox[{"Module", "[", 
   RowBox[{
    RowBox[{"{", 
     RowBox[{
     "latAng", ",", "lateralBranch", ",", "growth", ",", "j", ",", 
      "grownogrow"}], "}"}], ",", "\[IndentingNewLine]", 
    RowBox[{
     RowBox[{"latAng", "=", "180."}], ";", "\[IndentingNewLine]", 
     "\[IndentingNewLine]", 
     RowBox[{"lateralBranch", "=", 
      RowBox[{"Random", "[", 
       RowBox[{"Real", ",", 
        RowBox[{"{", 
         RowBox[{"0.", ",", "RandomMaxCroLatBranch"}], "}"}]}], "]"}]}], ";", 
     "\[IndentingNewLine]", 
     RowBox[{"latAxialA", "=", "45"}], ";", "\[IndentingNewLine]", 
     RowBox[{"latAxialB", "=", "45"}], ";", "\[IndentingNewLine]", 
     "\[IndentingNewLine]", 
     RowBox[{"If", "[", 
      RowBox[{
       RowBox[{"lateralBranch", "\[GreaterEqual]", "  ", 
        RowBox[{"medCroLatBranch", "*", "stopbranch"}]}], ",", 
       "\[IndentingNewLine]", 
       RowBox[{"Return", "[", 
        RowBox[{"{", 
         RowBox[{"{", 
          RowBox[{
           RowBox[{"branchpoint", "[", 
            RowBox[{"[", "1", "]"}], "]"}], ",", 
           RowBox[{"branchpoint", "[", 
            RowBox[{"[", "2", "]"}], "]"}], ",", 
           RowBox[{"branchpoint", "[", 
            RowBox[{"[", "3", "]"}], "]"}]}], "}"}], "}"}], "]"}], ",", 
       "\[IndentingNewLine]", 
       RowBox[{
        RowBox[{"rlat", "=", 
         RowBox[{"6.4", "*", 
          RowBox[{"Exp", "[", 
           RowBox[{
            RowBox[{"-", "0.8"}], "*", "tf", "*", 
            RowBox[{"(", 
             RowBox[{"iter", "/", "maxIter"}], ")"}]}], "]"}]}]}], ";", 
        "\[IndentingNewLine]", 
        RowBox[{"growth", "=", 
         RowBox[{"(", 
          RowBox[{"k", "*", 
           RowBox[{"(", 
            RowBox[{"1.", "-", 
             RowBox[{"Exp", "[", 
              RowBox[{
               RowBox[{"-", "rlat"}], "*", 
               RowBox[{"(", "tf", ")"}], "*", 
               RowBox[{
                RowBox[{"(", 
                 RowBox[{"iter", "/", "maxIter"}], ")"}], "/", "k"}]}], 
              "]"}]}], ")"}]}], ")"}]}], ";", " ", 
        RowBox[{"(*", 
         RowBox[{"growth", " ", "function", " ", "at", " ", "iter"}], "*)"}], 
        "\[IndentingNewLine]", "\[IndentingNewLine]", 
        RowBox[{"(*", 
         RowBox[{
         "point", " ", "n", " ", "of", " ", "seminal", " ", "root", " ", "to",
           " ", "the", " ", "endpoint", " ", "of", " ", "the", " ", "lateral",
           " ", "root"}], "*)"}], "\[IndentingNewLine]", 
        "\[IndentingNewLine]", 
        RowBox[{"lateralRoot", "=", 
         RowBox[{"{", 
          RowBox[{
           RowBox[{"{", 
            RowBox[{
             RowBox[{"branchpoint", "[", 
              RowBox[{"[", "1", "]"}], "]"}], ",", 
             RowBox[{"branchpoint", "[", 
              RowBox[{"[", "2", "]"}], "]"}], ",", 
             RowBox[{"branchpoint", "[", 
              RowBox[{"[", "3", "]"}], "]"}]}], "}"}], ",", 
           RowBox[{"{", 
            RowBox[{
             RowBox[{
              RowBox[{"branchpoint", "[", 
               RowBox[{"[", "1", "]"}], "]"}], "+", 
              RowBox[{"latLen", "*", "growth", "*", 
               RowBox[{"Cos", "[", 
                RowBox[{
                 RowBox[{"(", 
                  RowBox[{"A", "+", 
                   RowBox[{"Random", "[", 
                    RowBox[{"Real", ",", 
                    RowBox[{"{", 
                    RowBox[{
                    RowBox[{"-", "latAng"}], ",", "latAng"}], "}"}]}], 
                    "]"}]}], ")"}], "Degree"}], "]"}], "*", 
               RowBox[{"Cos", "[", 
                RowBox[{
                 RowBox[{"(", 
                  RowBox[{"B", "+", 
                   RowBox[{"Random", "[", 
                    RowBox[{"Real", ",", 
                    RowBox[{"{", 
                    RowBox[{
                    RowBox[{"-", "latAng"}], ",", "latAng"}], "}"}]}], 
                    "]"}]}], ")"}], " ", "Degree"}], "]"}]}]}], ",", 
             RowBox[{
              RowBox[{"branchpoint", "[", 
               RowBox[{"[", "2", "]"}], "]"}], " ", "+", 
              RowBox[{"latLen", "*", "growth", "*", 
               RowBox[{"Cos", "[", 
                RowBox[{
                 RowBox[{"(", 
                  RowBox[{"B", "+", 
                   RowBox[{"Random", "[", 
                    RowBox[{"Real", ",", 
                    RowBox[{"{", 
                    RowBox[{
                    RowBox[{"-", "latAng"}], ",", "latAng"}], "}"}]}], 
                    "]"}]}], ")"}], "Degree"}], "]"}], "*", 
               RowBox[{"Sin", "[", 
                RowBox[{
                 RowBox[{"(", 
                  RowBox[{"A", "+", 
                   RowBox[{"Random", "[", 
                    RowBox[{"Real", ",", 
                    RowBox[{"{", 
                    RowBox[{
                    RowBox[{"-", "latAng"}], ",", "latAng"}], "}"}]}], 
                    "]"}]}], ")"}], "Degree"}], "]"}]}]}], ",", 
             RowBox[{
              RowBox[{"branchpoint", "[", 
               RowBox[{"[", "3", "]"}], "]"}], "+", 
              RowBox[{"latLen", "*", "growth", "*", 
               RowBox[{"-", 
                RowBox[{"Sin", "[", 
                 RowBox[{
                  RowBox[{"(", 
                   RowBox[{"B", "+", 
                    RowBox[{"Random", "[", 
                    RowBox[{"Real", ",", 
                    RowBox[{"{", 
                    RowBox[{
                    RowBox[{"-", "latAng"}], ",", "latAng"}], "}"}]}], 
                    "]"}]}], ")"}], "Degree"}], "]"}]}]}]}]}], "}"}]}], 
          "}"}]}], ";", "\[IndentingNewLine]", "\[IndentingNewLine]", 
        RowBox[{"For", "[", 
         RowBox[{
          RowBox[{"j", "=", 
           RowBox[{"iter", "+", "1."}]}], ",", 
          RowBox[{"j", "\[LessEqual]", "maxIter"}], ",", 
          RowBox[{"j", "++"}], ",", "\[IndentingNewLine]", 
          RowBox[{
           RowBox[{"grownogrow", "=", 
            RowBox[{"Random", " ", "[", "]"}]}], ";", "\[IndentingNewLine]", 
           RowBox[{"If", "[", 
            RowBox[{
             RowBox[{"grownogrow", "<", "growthThreshold"}], ",", 
             RowBox[{"j", "=", 
              RowBox[{"maxIter", "+", "1."}]}], ",", "\[IndentingNewLine]", 
             RowBox[{"lateralRoot", "=", 
              RowBox[{"Append", "[", 
               RowBox[{"lateralRoot", ",", 
                RowBox[{"crownRoot", "[", 
                 RowBox[{
                  RowBox[{"A", "+", 
                   RowBox[{"Random", "[", 
                    RowBox[{"Integer", ",", 
                    RowBox[{"{", 
                    RowBox[{
                    RowBox[{"-", "latAxialA"}], ",", "latAxialA"}], "}"}]}], 
                    "]"}]}], ",", 
                  RowBox[{"B", "+", 
                   RowBox[{"Random", "[", 
                    RowBox[{"Integer", ",", 
                    RowBox[{"{", 
                    RowBox[{
                    RowBox[{"-", "latAxialB"}], ",", "latAxialB"}], "}"}]}], 
                    "]"}]}], ",", " ", 
                  RowBox[{"lateralRoot", "[", 
                   RowBox[{"[", 
                    RowBox[{"-", "1"}], "]"}], "]"}], ",", "tf", ",", " ", 
                  "j", ",", "maxIter", ",", "k", ",", 
                  RowBox[{"RandomVariate", "[", "normCroLenDist", "]"}], ",", 
                  RowBox[{"Piecewise", "[", 
                   RowBox[{"{", 
                    RowBox[{
                    RowBox[{"{", 
                    RowBox[{
                    RowBox[{"1.", "+", 
                    RowBox[{"(", 
                    RowBox[{
                    RowBox[{"slopeCrown", "[", 
                    RowBox[{"[", "1", "]"}], "]"}], "*", "quantitySL"}], 
                    ")"}]}], ",", 
                    RowBox[{
                    RowBox[{"0.", "\[LessEqual]", " ", "quantitySL"}], " ", "&&",
                     " ", 
                    RowBox[{"quantitySL", "\[LessEqual]", "1."}]}]}], "}"}], 
                    ",", 
                    RowBox[{"{", 
                    RowBox[{
                    RowBox[{"1.1026", "+", 
                    RowBox[{"(", 
                    RowBox[{
                    RowBox[{"slopeCrown", "[", 
                    RowBox[{"[", "2", "]"}], "]"}], "*", 
                    RowBox[{"(", 
                    RowBox[{"quantitySL", "-", "1."}], ")"}]}], ")"}]}], ",", 
                    RowBox[{
                    RowBox[{"1.", "<", "quantitySL"}], "&&", " ", 
                    RowBox[{"quantitySL", "\[LessEqual]", "10."}]}]}], 
                    "}"}]}], "}"}], "]"}]}], "]"}]}], "]"}]}]}], 
            "\[IndentingNewLine]", "]"}]}]}], "\[IndentingNewLine]", "]"}], 
        ";", "\[IndentingNewLine]", "\[IndentingNewLine]", 
        RowBox[{"Return", "[", "lateralRoot", "]"}]}]}], 
      "\[IndentingNewLine]", "]"}], ";"}]}], "\[IndentingNewLine]", 
   "]"}]}]], "Input",
 InitializationGroup->True,
 CellChangeTimes->{{3.875874792955762*^9, 3.8758748375238094`*^9}, {
   3.8758748841229887`*^9, 3.8758748929659443`*^9}, {3.875876688634966*^9, 
   3.875876689132805*^9}, {3.8758999421869383`*^9, 3.8758999508439865`*^9}, {
   3.8759011691350694`*^9, 3.875901171989829*^9}, {3.875902552204543*^9, 
   3.8759025570588923`*^9}, 3.875902656662964*^9, 3.8759027213733225`*^9, {
   3.875903714794696*^9, 3.8759037194994693`*^9}, 3.8763735858868256`*^9, {
   3.876739954915456*^9, 3.876739957629032*^9}, {3.8767436274408712`*^9, 
   3.876743653939068*^9}, {3.876765989536451*^9, 3.8767659915787416`*^9}, {
   3.877085330752163*^9, 3.8770853431763563`*^9}, 3.8770860893193808`*^9, {
   3.8774034989083433`*^9, 3.8774035025756207`*^9}, {3.8778689709346647`*^9, 
   3.877869016461198*^9}, {3.8778695945643024`*^9, 3.87786961051657*^9}, 
   3.8778710099656596`*^9, {3.877871739183072*^9, 3.877871742062077*^9}, {
   3.877871798107416*^9, 3.877871803428627*^9}, 3.877873130949581*^9, 
   3.8778734474235783`*^9, 3.8778739554397125`*^9, 3.8778740399109974`*^9, 
   3.877876590822623*^9, 3.877876844915228*^9, {3.877876928244646*^9, 
   3.8778769402466373`*^9}, 3.8779347008868437`*^9, 3.8786313875472965`*^9, 
   3.8787201231645827`*^9, 3.8792345549988728`*^9, 3.879508200061403*^9, {
   3.8829640240038924`*^9, 3.8829640258163767`*^9}, {3.8829646407712307`*^9, 
   3.882964642393147*^9}, {3.8829648444558277`*^9, 3.882964852694687*^9}, {
   3.8829838485888586`*^9, 3.882983856647996*^9}, {3.8844320824275694`*^9, 
   3.884432088967252*^9}, {3.884434497342555*^9, 3.8844345010516644`*^9}, {
   3.8844347795955358`*^9, 3.8844347830527844`*^9}, 3.8844348516067066`*^9, {
   3.8844354250299363`*^9, 3.8844354278997784`*^9}, {3.895564484081012*^9, 
   3.895564485319067*^9}, {3.895564556789402*^9, 3.8955645638311777`*^9}, {
   3.895918785430052*^9, 3.8959187856734123`*^9}, 3.895919103455753*^9, {
   3.9017986801728373`*^9, 3.901798707367324*^9}},
 CellLabel->
  "In[202]:=",ExpressionUUID->"a8517578-f7f6-454f-9947-421ceb2158d8"],

Cell[BoxData[""], "Input",
 InitializationGroup->True,
 CellChangeTimes->{{3.8845434625120616`*^9, 3.8845434640539675`*^9}},
 CellLabel->
  "In[203]:=",ExpressionUUID->"b59b4bf5-bc20-4b77-be7e-3a1fc3f7db95"],

Cell["\<\
------------------------------------------------------------------------------\
------------------------------------------------------------------------------\
----------------------\
\>", "Text",
 InitializationGroup->True,
 CellChangeTimes->{{3.884432200060931*^9, 3.8844322075246754`*^9}, {
  3.8844324097929025`*^9, 
  3.8844324113394475`*^9}},ExpressionUUID->"f42a7bd6-5dd8-4b55-97a3-\
cc299869b020"],

Cell[BoxData[""], "Input",
 InitializationGroup->True,
 CellChangeTimes->{{3.884543466331942*^9, 3.884543468059071*^9}},
 CellLabel->
  "In[204]:=",ExpressionUUID->"29d50be8-958e-4657-8b40-0b9fcd2f69e2"],

Cell[BoxData[
 RowBox[{
  RowBox[{
   RowBox[{"croLatRoots", "[", 
    RowBox[{
    "stopbranch_", ",", "semroots_", ",", "tf_", ",", "maxIter_", ",", "k_", 
     ",", "growthThreshold_", ",", "quantitySL_"}], "]"}], ":=", 
   RowBox[{"Module", "[", 
    RowBox[{
     RowBox[{"{", "growth", "}"}], ",", "\[IndentingNewLine]", 
     RowBox[{
      RowBox[{"allLat", "=", 
       RowBox[{"{", "}"}]}], ";", "\[IndentingNewLine]", 
      "\[IndentingNewLine]", 
      RowBox[{"For", "[", 
       RowBox[{
        RowBox[{"i", "=", "0."}], ",", " ", 
        RowBox[{"i", "<", " ", 
         RowBox[{"Length", "[", "croPoint", "]"}]}], ",", 
        RowBox[{"i", "++"}], ",", "\[IndentingNewLine]", 
        RowBox[{"If", "[", 
         RowBox[{
          RowBox[{
           RowBox[{"i", "\[GreaterEqual]", 
            RowBox[{
             RowBox[{"RandomReal", "[", 
              RowBox[{"{", 
               RowBox[{"0.05", ",", "0.1"}], "}"}], "]"}], "*", " ", 
             RowBox[{"Length", "[", "croPoint", "]"}]}]}], " ", "&&", " ", 
           RowBox[{"i", "\[LessEqual]", 
            RowBox[{
             RowBox[{"RandomReal", "[", 
              RowBox[{"{", 
               RowBox[{"0.9", ",", "0.95"}], "}"}], "]"}], "*", 
             RowBox[{"Length", "[", "croPoint", "]"}]}]}]}], ",", 
          "\[IndentingNewLine]", 
          RowBox[{"allLat", "=", 
           RowBox[{"Append", "[", 
            RowBox[{"allLat", ",", 
             RowBox[{"croLatRoot", "[", 
              RowBox[{
               RowBox[{"Random", "[", 
                RowBox[{"Integer", ",", 
                 RowBox[{"{", 
                  RowBox[{"190.", ",", "350."}], "}"}]}], "]"}], ",", " ", 
               RowBox[{"Random", "[", 
                RowBox[{"Integer", ",", " ", 
                 RowBox[{"{", 
                  RowBox[{"10.", ",", "170."}], "}"}]}], "]"}], ",", 
               RowBox[{"croPoint", "[", 
                RowBox[{"[", "i", "]"}], "]"}], ",", "stopbranch", ",", "tf", 
               ",", "i", ",", " ", 
               RowBox[{"Length", "[", "croPoint", "]"}], ",", "k", ",", 
               "growthThreshold", ",", "quantitySL"}], "]"}]}], "]"}]}]}], 
         "\[IndentingNewLine]", "]"}]}], "]"}], ";", "\[IndentingNewLine]", 
      RowBox[{"Return", "[", "allLat", "]"}]}]}], "\[IndentingNewLine]", 
    "]"}]}], ";"}]], "Input",
 InitializationGroup->True,
 CellChangeTimes->{
  3.8758750010870047`*^9, {3.8758751845977197`*^9, 3.87587525249088*^9}, {
   3.8758753011645503`*^9, 3.8758753564756427`*^9}, {3.8758753927860374`*^9, 
   3.8758754187399173`*^9}, 3.875902574413247*^9, 3.875948383662431*^9, {
   3.8763856504764633`*^9, 3.8763856517175746`*^9}, {3.876386692704079*^9, 
   3.876386703597207*^9}, 3.876766001339556*^9, {3.877085347110525*^9, 
   3.8770853539908557`*^9}, {3.8774035115826693`*^9, 3.8774035157191076`*^9}, 
   3.877858368289873*^9, {3.877868148051557*^9, 3.877868148229602*^9}, 
   3.8778685714610653`*^9, {3.877868887995288*^9, 3.8778689438453207`*^9}, {
   3.8778696224691763`*^9, 3.877869631262162*^9}, 3.8778710163598785`*^9, {
   3.8778718100759106`*^9, 3.8778718250192947`*^9}, 3.8778731350122766`*^9, 
   3.877873453529873*^9, 3.8778739599144435`*^9, 3.8778740433824525`*^9, {
   3.877876417797919*^9, 3.8778764184495325`*^9}, 3.8779384648964343`*^9, {
   3.878716644509904*^9, 3.87871665534627*^9}, 3.879234559502452*^9, {
   3.879504498317399*^9, 3.8795045005920844`*^9}, {3.879505821252919*^9, 
   3.8795058341069984`*^9}, {3.879506155147456*^9, 3.879506158784604*^9}, {
   3.88296485593567*^9, 3.882964858501974*^9}, {3.8844354309616995`*^9, 
   3.884435434036075*^9}, {3.895554517362228*^9, 3.895554534582815*^9}, {
   3.8955873720093727`*^9, 3.8955873826751895`*^9}, {3.895587521269459*^9, 
   3.8955875304183083`*^9}, 3.895588259815133*^9, {3.895588572528716*^9, 
   3.895588579573908*^9}, {3.895918792846057*^9, 3.8959187930705314`*^9}, 
   3.8959191076780505`*^9, {3.9049138857998323`*^9, 3.904913898316551*^9}},
 CellLabel->
  "In[205]:=",ExpressionUUID->"6814970e-aee8-49f8-b871-78a534dd97cc"],

Cell[BoxData[""], "Input",
 InitializationGroup->True,
 CellChangeTimes->{{3.8845435266164875`*^9, 3.8845435271727133`*^9}},
 CellLabel->
  "In[206]:=",ExpressionUUID->"cf58fc0f-cfdb-46a2-839f-5273076f136d"],

Cell["\<\
------------------------------------------------------------------------------\
------------------------------------------------------------------------------\
----------------------\
\>", "Text",
 InitializationGroup->True,
 CellChangeTimes->{{3.884432200060931*^9, 3.8844322075246754`*^9}, {
  3.8844324097929025`*^9, 
  3.8844324113394475`*^9}},ExpressionUUID->"0fa62044-156f-4961-86f8-\
efad24ce49b5"],

Cell[BoxData[""], "Input",
 InitializationGroup->True,
 CellChangeTimes->{{3.8845435311453376`*^9, 3.8845435334055505`*^9}},
 CellLabel->
  "In[207]:=",ExpressionUUID->"67076e8f-f422-4e2d-bf6f-8ac6a6c771ca"],

Cell[BoxData[
 RowBox[{
  RowBox[{
   RowBox[{"allCrownRoots", "[", " ", 
    RowBox[{
    "maxIter_", ",", " ", "tf_", ",", " ", "kcro_", ",", " ", "stopbranch_", 
     ",", " ", "klat_", ",", "growthThreshold_", ",", "croBranch_", ",", 
     "quantitySL_"}], "]"}], ":=", 
   RowBox[{"Module", "[", 
    RowBox[{
     RowBox[{"{", "}"}], ",", "\[IndentingNewLine]", 
     RowBox[{
      RowBox[{"connectRoot", "=", 
       RowBox[{"{", "}"}]}], ";", "\[IndentingNewLine]", 
      "\[IndentingNewLine]", 
      RowBox[{"Do", "[", "\[IndentingNewLine]", 
       RowBox[{
        RowBox[{
         RowBox[{"crownRoots", "[", 
          RowBox[{
           RowBox[{"Random", "[", 
            RowBox[{"Integer", ",", 
             RowBox[{"{", 
              RowBox[{"190.", ",", "350."}], "}"}]}], "]"}], ",", 
           RowBox[{"Random", "[", 
            RowBox[{"Integer", ",", " ", 
             RowBox[{"{", 
              RowBox[{"10.", ",", "170."}], "}"}]}], "]"}], ",", 
           RowBox[{"{", 
            RowBox[{"0.", ",", "0.", ",", 
             RowBox[{"RandomChoice", "[", 
              RowBox[{"{", 
               RowBox[{
                RowBox[{"-", "bwdManRandom"}], ",", 
                RowBox[{
                 RowBox[{"-", "2"}], "*", "bwdManRandom"}], ",", 
                RowBox[{
                 RowBox[{"-", "3"}], "*", "bwdManRandom"}], ",", 
                RowBox[{
                 RowBox[{"-", "4"}], "*", "bwdManRandom"}], ",", 
                RowBox[{
                 RowBox[{"-", "5"}], "*", "bwdManRandom"}], ",", 
                RowBox[{
                 RowBox[{"-", "6"}], "*", "bwdManRandom"}]}], "}"}], "]"}]}], 
            "}"}], ",", "maxIter", ",", "tf", ",", "kcro", ",", 
           "quantitySL"}], "]"}], ";", "\[IndentingNewLine]", 
         RowBox[{"(*", 
          RowBox[{
           RowBox[{"iterDistance", "=", 
            RowBox[{"Table", "[", 
             RowBox[{
              RowBox[{"EuclideanDistance", "[", 
               RowBox[{
                RowBox[{"allCrownRoot", "[", 
                 RowBox[{"[", "jj", "]"}], "]"}], ",", 
                RowBox[{"allCrownRoot", "[", 
                 RowBox[{"[", 
                  RowBox[{"jj", "+", "1"}], "]"}], "]"}]}], "]"}], ",", 
              RowBox[{"{", 
               RowBox[{"jj", ",", " ", "1.", ",", " ", 
                RowBox[{
                 RowBox[{"Length", "[", "allCrownRoot", "]"}], "-", "1."}]}],
[truncated: 407,807 more chars]
